# Supplementary material for: Association mapping for hop cone chemistry and morphology identifies natural beneficial allele stacks
Source: Plant Genome. 2026 Apr 28;19:e70238. doi: 10.1002/tpg2.70238 (PMC13125966; doi:10.1002/tpg2.70238)
Supplement: Supplementary file 2 — Supplemental File S1: genotypic data [file TPG2-19-e70238-s003.txt]

"Taxa" "1531_499969" "1531_707677" "1531_708051" "1531_1613284" "1531_1613411" "1531_2358551" "1531_3552018" "1531_6563282" "1531_6729086" "1531_6780683" "1531_6780884" "1531_7136119" "1531_7261176" "1531_7261280" "1531_7261388" "1531_7365215" "1531_7618497" "1531_7625804" "1531_7630253" "1531_7630358" "1531_7643841" "1531_7643989" "1531_7648577" "1531_7661461" "1531_7663687" "1531_7664877" "1531_7669035" "1531_7669162" "1531_7669270" "1531_7669402" "1531_7676210" "1531_7684104" "1531_7684387" "1531_7684552" "1531_7684686" "1531_7685402" "1531_7688103" "1531_7692581" "1531_7723562" "1531_7723667" "1531_7723875" "1531_7729467" "1531_7751266" "1531_7844105" "1531_7844222" "1531_7892310" "1531_8102349" "1531_8301630" "1531_8348010" "1531_8353104" "1531_8366271" "1531_8385765" "1531_8491525" "1531_8620823" "1531_8710487" "1531_8710675" "1531_8798915" "1531_8799087" "1531_8804565" "1531_8807022" "1531_8807192" "1531_9140730" "1531_9140849" "1531_9322150" "1531_9390883" "1531_9424079" "1531_9424227" "1531_9424342" "1531_9515892" "1531_9575540" "1531_9964831" "1531_9966739" "1531_9967839" "1531_10003017" "1531_10016595" "1531_10078504" "1531_10078655" "1531_10078793" "1531_10176512" "1531_10176620" "1531_10176734" "1531_10767735" "1531_10767860" "1531_10767975" "1531_10774454" "1531_10829318" "1531_10841763" "1531_10845664" "1531_10845843" "1531_10845990" "1531_10846130" "1531_10855385" "1531_10856962" "1531_10864096" "1531_10865673" "1531_10865826" "1531_10961727" "1531_11181195" "1531_11339402" "1531_11339549" "1531_11339665" "1531_11395079" "1531_11684355" "1531_11690489" "1531_11825517" "1531_11827526" "1531_11827714" "1531_12280436" "1531_12844822" "1531_12967724" "1531_13039603" "1531_13148818" "1531_13804213" "1531_14385786" "1531_14943399" "1531_15188014" "1531_15239116" "1531_15415233" "1531_15623700" "1531_16269592" "1531_16326087" "1531_16401332" "1531_16678814" "1531_17786464" "1531_17786662" "1531_17822932" "1531_17934407" "1531_18979214" "1531_19416462" "1531_19448928" "1531_19461270" "1531_19521252" "1531_19563161" "1531_19967850" "1531_20137131" "1531_20137256" "1531_20420759" "1531_20422950" "1531_20677112" "1531_20978777" "1531_21206597" "1531_21601768" "1531_21973756" "1531_23491852" "1531_24645783" "1531_24646908" "1531_24648234" "1531_24772182" "1531_24772349" "1531_24772466" "1531_24773471" "1531_24777833" "1531_24778118" "1531_24778223" "1531_24778361" "1531_24778536" "1531_24858839" "1531_24859011" "1531_24859171" "1531_26685570" "1531_26799796" "1531_26922164" "1531_27166021" "1531_27387344" "1531_27476069" "1531_28153715" "1531_28577586" "1531_28577694" "1531_28577808" "1531_28580607" "1531_28582125" "1531_28582240" "1531_28593781" "1531_28593889" "1531_28594990" "1531_28759237" "1531_28815600" "1531_28940256" "1531_29037475" "1531_29037609" "1531_29066702" "1531_29776391" "1531_30550163" "1531_30989593" "1531_31809106" "1531_31910382" "1531_32359107" "1531_32847064" "1531_32908327" "1531_33412911" "1531_33531703" "1531_33704767" "1531_33704895" "1531_33764256" "1531_33764358" "1531_33798067" "1531_33798313" "1531_33875996" "1531_34030477" "1531_34134258" "1531_34134373" "1531_34459438" "1531_34499155" "1531_34502283" "1531_34664059" "1531_34780946" "1531_35629517" "1531_35717076" "1531_35756959" "1531_35854035" "1531_35931815" "1531_37161783" "1531_37162315" "1531_37162551" "1531_37174367" "1531_37189671" "1531_37283708" "1531_37775293" "1531_37976182" "1531_38769595" "1531_38769741" "1531_38927710" "1531_38927841" "1531_38927983" "1531_39043152" "1531_39110018" "1531_39112321" "1531_39515812" "1531_39524484" "1531_39616325" "1531_39670273" "1531_39670435" "1531_39670584" "1531_39670698" "1531_40033195" "1531_40185906" "1531_40376964" "1531_40435372" "1531_41187241" "1531_41590033" "1531_41590213" "1531_41794557" "1531_41920384" "1531_41920484" "1531_42339759" "1531_42568798" "1531_42608598" "1531_43441339" "1531_43915291" "1531_43915409" "1531_45154690" "1531_45408071" "1531_45648793" "1531_47248106" "1531_47279906" "1531_48404730" "1531_48653099" "1531_48653202" "1531_48786913" "1531_48861448" "1531_49522057" "1531_49630728" "1531_50859309" "1531_51317601" "1531_51357716" "1531_51357845" "1531_51460929" "1531_52109617" "1531_52362919" "1531_52412115" "1531_52484477" "1531_52615329" "1531_52657524" "1531_52706195" "1531_52706311" "1531_53457729" "1531_53607829" "1531_53607935" "1531_53756536" "1531_53982758" "1531_54112535" "1531_54257201" "1531_54456215" "1531_54528374" "1531_55517159" "1531_55517299" "1531_55521935" "1531_55522073" "1531_55549207" "1531_56018700" "1531_56018807" "1531_56034631" "1531_56329102" "1531_56329208" "1531_56345436" "1531_56900588" "1531_56929459" "1531_57594607" "1531_57594791" "1531_58112708" "1531_58170434" "1531_59427126" "1531_59427228" "1531_59699114" "1531_59700805" "1531_59701153" "1531_59701304" "1531_59758097" "1531_59758226" "1531_59997786" "1531_59997949" "1531_59998053" "1531_60144816" "1531_60531668" "1531_61013640" "1531_61067162" "1531_61113511" "1531_61178067" "1531_61303840" "1531_61410662" "1531_61416905" "1531_61450049" "1531_61450229" "1531_61517353" "1531_61858120" "1531_62188310" "1531_62252199" "1531_62304385" "1531_62304496" "1531_62495437" "1531_63097528" "1531_63478695" "1531_63514537" "1531_63514700" "1531_63519545" "1531_63585288" "1531_63585419" "1531_63792054" "1531_63926680" "1531_64404738" "1531_64575764" "1531_64747435" "1531_64819210" "1531_65084190" "1531_65084673" "1531_67001926" "1531_67371294" "1531_67711313" "1531_68067053" "1531_68223685" "1531_68231697" "1531_68256464" "1531_68338825" "1531_68545305" "1531_68545456" "1531_69673453" "1531_69679981" "1531_69680096" "1531_69690220" "1531_69696619" "1531_69697418" "1531_69720431" "1531_70023935" "1531_70241934" "1531_70285901" "1531_70289512" "1531_70290477" "1531_70290594" "1531_70394855" "1531_70396269" "1531_70396506" "1531_70467136" "1531_70467242" "1531_71081492" "1531_71081593" "1531_71188371" "1531_71188492" "1531_71190276" "1531_71191150" "1531_71262167" "1531_71272068" "1531_71564494" "1531_71564616" "1531_71584460" "1531_71768935" "1531_71769176" "1531_71878541" "1531_71899330" "1531_71910564" "1531_72050387" "1531_72050677" "1531_72051807" "1531_72104188" "1531_72106995" "1531_72107143" "1531_72131709" "1531_72135175" "1531_73505568" "1531_73552007" "1531_73574587" "1531_73606049" "1531_73698823" "1531_73698942" "1531_73768882" "1531_73787964" "1531_73879285" "1531_74087563" "1531_74087673" "1531_74102046" "1531_74103136" "1531_74244815" "1531_74257278" "1531_74265923" "1531_74318106" "1531_74413702" "1531_74413809" "1531_74532797" "1531_74532904" "1531_74546331" "1531_74894578" "1531_74894693" "1531_74895999" "1531_75079102" "1531_75469198" "1531_75469301" "1531_75470030" "1531_75471553" "1531_75471679" "1531_75471872" "1531_75582848" "1531_77522974" "1531_77523149" "1531_79680269" "1531_79852004" "1531_79857467" "1531_79857688" "1531_80463946" "1531_80464068" "1531_80538425" "1531_80602587" "1531_80727411" "1531_80815595" "1531_80899279" "1531_80899391" "1531_81250353" "1531_81250466" "1531_82324147" "1531_82324256" "1531_82422895" "1531_82618750" "1531_83017698" "1531_83220744" "1531_83246479" "1531_83280571" "1531_83284518" "1531_83755723" "1531_83755823" "1531_84110264" "1531_84901466" "1531_84983204" "1531_85130759" "1531_85189970" "1531_85190106" "1531_85199024" "1531_85247499" "1531_85247608" "1531_85384519" "1531_85384717" "1531_85384821" "1531_85575320" "1531_85839724" "1531_85839828" "1531_85959541" "1531_86052409" "1531_86240434" "1531_86282684" "1531_86285599" "1531_86286060" "1531_86392311" "1531_86417884" "1531_86434725" "1531_86955285" "1531_87190024" "1531_87190141" "1531_87583295" "1531_87811959" "1531_87813929" "1531_87814045" "1531_87823694" "1531_87912748" "1531_87912866" "1531_88440570" "1531_88800670" "1531_88863822" "1531_89121201" "1531_89148555" "1531_89211930" "1531_89418554" "1531_89440589" "1531_89477820" "1531_89752099" "1531_89752202" "1531_89888983" "1531_89889101" "1531_89992097" "1531_89992211" "1531_90007093" "1531_90128563" "1531_90310939" "1531_90311054" "1531_90367918" "1531_90376910" "1531_90432355" "1531_90432558" "1531_90456997" "1531_90841634" "1531_90841830" "1531_90953575" "1531_91320363" "1531_91615977" "1531_91745298" "1531_91950710" "1531_91950846" "1531_92361947" "1531_92397865" "1531_92443165" "1531_92602372" "1531_92750884" "1531_92902986" "1531_92979172" "1531_92990873" "1531_93000492" "1531_93000610" "1531_93000812" "1531_93000920" "1531_93061947" "1531_93232263" "1531_93232487" "1531_93300943" "1531_93375406" "1531_93461010" "1531_93525304" "1531_93725612" "1531_93769291" "1531_93769417" "1531_93916066" "1531_94067379" "1531_94095448" "1531_94388905" "1531_94503612" "1531_94509141" "1531_94665460" "1531_95507989" "1531_96350811" "1531_96628485" "1531_96628608" "1531_96684331" "1531_96827238" "1531_97491590" "1531_97616935" "1531_97664690" "1531_97748128" "1531_97752262" "1531_97756804" "1531_97779838" "1531_97841434" "1531_97970109" "1531_97992648" "1531_98084877" "1531_98313727" "1531_98356221" "1531_98427645" "1531_98502995" "1531_98618226" "1531_98618330" "1531_98619458" "1531_98960575" "1531_99321358" "1531_99441324" "1531_99441448" "1531_100837280" "1531_100975503" "1531_101229384" "1531_101260428" "1531_101260530" "1531_101264830" "1531_101291312" "1531_101818651" "1531_102106335" "1531_102621360" "1531_103526064" "1531_103579882" "1531_103597880" "1531_103597999" "1531_103681137" "1531_103802154" "1531_103847443" "1531_103915519" "1531_104015721" "1531_104022512" "1531_104068763" "1531_104123884" "1531_104202355" "1531_104237947" "1531_104321103" "1531_104321210" "1531_104407008" "1531_104481587" "1531_105269432" "1531_105269817" "1531_105664228" "1531_105772366" "1531_105956881" "1531_105976330" "1531_105990286" "1531_106018232" "1531_106042439" "1531_106042543" "1531_106067060" "1531_106109455" "1531_106109565" "1531_106581363" "1531_106682325" "1531_106746282" "1531_106880712" "1531_106880820" "1531_108266037" "1531_108354126" "1531_108459186" "1531_108459299" "1531_108511745" "1531_108629841" "1531_108742870" "1531_110330239" "1531_110920038" "1531_110938229" "1531_111161808" "1531_111230920" "1531_111231020" "1531_111261579" "1531_111261699" "1531_111272047" "1531_111274556" "1531_111299736" "1531_111338979" "1531_111587558" "1531_111646238" "1531_111878364" "1531_112126807" "1531_112462488" "1531_112470607" "1531_112488403" "1531_112976626" "1531_113013785" "1531_113322580" "1531_113432035" "1531_113438493" "1531_113543827" "1531_113543935" "1531_113612517" "1531_113612629" "1531_114032130" "1531_114158173" "1531_114260080" "1531_114347583" "1531_114428034" "1531_114452252" "1531_114564536" "1531_114746078" "1531_114856636" "1531_115036991" "1531_115060342" "1531_115327695" "1531_115773208" "1531_115845985" "1531_116049051" "1531_116074716" "1531_116093740" "1531_117170820" "1531_117279052" "1531_117349224" "1531_119223268" "1531_119223422" "1531_119307308" "1531_119453189" "1531_119453313" "1531_119454711" "1531_119541181" "1531_119541282" "1531_119621856" "1531_119687914" "1531_119688067" "1531_119688170" "1531_120113041" "1531_120316994" "1531_120345415" "1531_120364974" "1531_120421614" "1531_120572225" "1531_120572327" "1531_120587542" "1531_120589007" "1531_121868498" "1531_121868620" "1531_121909434" "1531_121956293" "1531_122317984" "1531_122505357" "1531_122505629" "1531_122584784" "1531_122829217" "1531_122948938" "1531_123068459" "1531_123349160" "1531_123349279" "1531_123509435" "1531_123618587" "1531_123773185" "1531_123774929" "1531_123913547" "1531_124326556" "1531_124381678" "1531_124531808" "1531_124565966" "1531_124682350" "1531_124682457" "1531_124682572" "1531_124858595" "1531_124900202" "1531_125079808" "1531_125137984" "1531_125175891" "1531_125568393" "1531_125568502" "1531_125609088" "1531_125759138" "1531_125807118" "1531_125830224" "1531_125830356" "1531_125844989" "1531_126047044" "1531_126157489" "1531_126271219" "1531_126291587" "1531_126291688" "1531_126312131" "1531_126527869" "1531_126711367" "1531_128879124" "1531_128972119" "1531_128987990" "1531_129217925" "1531_129278776" "1531_129279101" "1531_129513403" "1531_129756392" "1531_130133677" "1531_130717036" "1531_131079336" "1531_131232965" "1531_131991832" "1531_132171791" "1531_132350964" "1531_132470232" "1531_132543100" "1531_132943525" "1531_132956744" "1531_133561465" "1531_133589567" "1531_133799824" "1531_133814410" "1531_133847605" "1531_133982282" "1531_133982382" "1531_134013720" "1531_134068202" "1531_134120185" "1531_134204546" "1531_134204785" "1531_134418047" "1531_134418164" "1531_134418285" "1531_134463475" "1531_134650196" "1531_134748671" "1531_134750044" "1531_134858953" "1531_135209376" "1531_135209504" "1531_135297327" "1531_135395050" "1531_135466659" "1531_135573822" "1531_135603817" "1531_135603954" "1531_136592369" "1531_136764306" "1531_136782373" "1531_136840653" "1531_136923101" "1531_137052877" "1531_137183193" "1531_137281259" "1531_137338563" "1531_137545080" "1531_137706963" "1531_137707080" "1531_137718586" "1531_139429630" "1531_139739783" "1531_139739916" "1531_139818912" "1531_139819035" "1531_139819138" "1531_139831771" "1531_139832264" "1531_139832462" "1531_139835198" "1531_139863564" "1531_139902725" "1531_139970543" "1531_140243047" "1531_140266497" "1531_140349588" "1531_140599160" "1531_140599263" "1531_140851628" "1531_140884921" "1531_140954593" "1531_140969209" "1531_140975844" "1531_141002206" "1531_141089204" "1531_141188326" "1531_141212634" "1531_141582992" "1531_141923283" "1531_142047947" "1531_142100552" "1531_142139794" "1531_142139896" "1531_142145972" "1531_142230126" "1531_142325517" "1531_142891909" "1531_142920205" "1531_142925431" "1531_143683944" "1531_143709145" "1531_144006993" "1531_144007330" "1531_144179847" "1531_144180047" "1531_144856788" "1531_145000952" "1531_145828752" "1531_145829070" "1531_145943701" "1531_145943803" "1531_145944086" "1531_146389416" "1531_146469204" "1531_146701812" "1531_146828473" "1531_147138956" "1531_147148611" "1531_147234300" "1531_147283278" "1531_147480479" "1531_147617439" "1531_147617540" "1531_147638451" "1531_147638568" "1531_147667361" "1531_147743342" "1531_148087797" "1531_148447825" "1531_148835000" "1531_149157185" "1531_149221501" "1531_149234211" "1531_149372992" "1531_149378245" "1531_150988814" "1531_151330380" "1531_152491299" "1531_152545986" "1531_152679097" "1531_152806617" "1531_152807119" "1531_152823529" "1531_152940495" "1531_153146790" "1531_153210912" "1531_153220750" "1531_153237860" "1531_153258607" "1531_153258710" "1531_153261692" "1531_153350742" "1531_153351688" "1531_153370869" "1531_153370974" "1531_153406479" "1531_153480894" "1531_153482447" "1531_153482568" "1531_153567569" "1531_155127936" "1531_155665131" "1531_155992270" "1531_156044556" "1531_156457229" "1531_156457408" "1531_156833583" "1531_156861688" "1531_157053410" "1531_157407132" "1531_158759761" "1531_158765914" "1531_158788827" "1531_158845708" "1531_158845810" "1531_158878353" "1531_158964141" "1531_159030441" "1531_159162420" "1531_159190949" "1531_159223970" "1531_160264561" "1531_160379019" "1531_160746904" "1531_161272526" "1531_161367573" "1531_161367675" "1531_161572047" "1531_161674964" "1531_161675093" "1531_162060460" "1531_162695184" "1531_162695296" "1531_162697304" "1531_163531551" "1531_164050843" "1531_164052223" "1531_164241153" "1531_164304032" "1531_164304391" "1531_164350972" "1531_164565076" "1531_164565186" "1531_164589825" "1531_164666650" "1531_164676276" "1531_164676401" "1531_164840635" "1531_165139257" "1531_165257049" "1531_165324147" "1531_165447901" "1531_165473476" "1531_165831504" "1531_166016616" "1531_166211230" "1531_166269764" "1531_166388282" "1531_166430292" "1531_166489948" "1531_166547610" "1531_166547711" "1531_166575208" "1531_166703421" "1531_166714438" "1531_166903768" "1531_166903928" "1531_167158142" "1531_167160269" "1531_167180410" "1531_167180514" "1531_167180619" "1531_167229046" "1531_167389953" "1531_167390080" "1531_167412211" "1531_167412347" "1531_167444926" "1531_167512348" "1531_167512464" "1531_167580718" "1531_167580825" "1531_167583488" "1531_167583643" "1531_167583796" "1531_167602075" "1531_167718129" "1531_167950448" "1531_168086024" "1531_168224845" "1531_168246374" "1531_168306501" "1531_168467036" "1531_168522733" "1531_168733670" "1531_168733807" "1531_169001592" "1531_169105128" "1531_169378588" "1531_169459440" "1531_169484944" "1531_169485045" "1531_169558976" "1531_169559091" "1531_169566243" "1531_169638255" "1531_169638381" "1531_169721097" "1531_169843839" "1531_169843996" "1531_170101119" "1531_170132492" "1531_170245521" "1531_170432420" "1531_170556351" "1531_170572273" "1531_171303153" "1531_171338923" "1531_171423504" "1531_171517389" "1531_171812757" "1531_171844005" "1531_171897308" "1531_172095092" "1531_172098607" "1531_172143718" "1531_172143831" "1531_172204658" "1531_174191224" "1531_174389444" "1531_174721143" "1531_174746092" "1531_174813813" "1531_174817077" "1531_174867893" "1531_174875008" "1531_175044892" "1531_175091671" "1531_175091802" "1531_175099340" "1531_175141242" "1531_175583791" "1531_175662673" "1531_176226461" "1531_176882299" "1531_177036117" "1531_177036224" "1531_177107268" "1531_177139627" "1531_177235875" "1531_177451308" "1531_177469661" "1531_177469799" "1531_177525085" "1531_177525283" "1531_177554789" "1531_177940273" "1531_178055063" "1531_178205611" "1531_178254678" "1531_178254781" "1531_178380016" "1531_178747820" "1531_178838652" "1531_178841032" "1531_178841165" "1531_179003649" "1531_179003756" "1531_179086751" "1531_179136462" "1531_179136568" "1531_179136692" "1531_179142724" "1531_179258474" "1531_179274626" "1531_179274743" "1531_179373417" "1531_179575071" "1531_179682085" "1531_179851264" "1531_179918185" "1531_179933474" "1531_179950906" "1531_179951012" "1531_179976314" "1531_180063917" "1531_180064040" "1531_180429803" "1531_180441457" "1531_180441557" "1531_180559018" "1531_180654597" "1531_180742838" "1531_180742956" "1531_180873180" "1531_180909450" "1531_180909574" "1531_180984416" "1531_180986652" "1531_181060210" "1531_181085301" "1531_181679678" "1531_181827080" "1531_181827182" "1531_181827306" "1531_181919685" "1531_182277286" "1531_182283081" "1531_183383630" "1531_183471455" "1531_183471601" "1531_183584075" "1531_183639884" "1531_183640006" "1531_183659704" "1531_183659833" "1531_183712593" "1531_184007741" "1531_184387895" "1531_184430592" "1531_184687399" "1531_184779489" "1531_184779796" "1531_184851841" "1531_184851961" "1531_184863945" "1531_184991042" "1531_185085588" "1531_185085753" "1531_185252435" "1531_185619186" "1531_186322624" "1531_186329920" "1531_189198791" "1531_189200405" "1531_189687093" "1531_189687197" "1531_190138498" "1531_190957013" "1531_190957148" "1531_190957261" "1531_191908681" "1531_191915103" "1531_192623684" "1531_192623837" "1531_192626804" "1531_192931426" "1531_193374913" "1531_193485200" "1531_193486903" "1531_193604356" "1531_193712980" "1531_193824760" "1531_193824960" "1531_193930992" "1531_194009414" "1531_194300797" "1531_194301192" "1531_194496602" "1531_194750322" "1531_194752334" "1531_194876412" "1531_194924859" "1531_194924959" "1531_195031277" "1531_195103851" "1531_195333018" "1531_198403171" "1531_198446085" "1531_198702015" "1531_198808524" "1531_198808630" "1531_198863119" "1531_199041238" "1531_199344897" "1531_199421296" "1531_199421410" "1531_199426771" "1531_199442860" "1531_199508493" "1531_199508626" "1531_199861893" "1531_199862016" "1531_200064221" "1531_200083928" "1531_200242839" "1531_200242959" "1531_201127025" "1531_201703882" "1531_202006843" "1531_202102423" "1531_202120830" "1531_202537254" "1531_202537363" "1531_203210711" "1531_203211591" "1531_203219220" "1531_203253868" "1531_203262551" "1531_203275978" "1531_203462949" "1531_203928968" "1531_204031889" "1531_204031997" "1531_205918103" "1531_205918247" "1531_206577257" "1531_208100544" "1531_208457927" "1531_209117367" "1531_210045010" "1531_210730378" "1531_211348696" "1531_211355098" "1531_211355243" "1531_211355463" "1531_211412110" "1531_211633999" "1531_211752006" "1531_211845310" "1531_211986575" "1531_212115956" "1531_212569952" "1531_212704418" "1531_212781711" "1531_213061817" "1531_213116615" "1531_213147022" "1531_213391167" "1531_213412260" "1531_213432280" "1531_213630454" "1531_213999888" "1531_214187943" "1531_214630843" "1531_215205840" "1531_215544851" "1531_215684277" "1531_215839855" "1531_216506353" "1531_216516041" "1531_216728358" "1531_216834631" "1531_216899820" "1531_217555782" "1531_217942719" "1531_218086178" "1531_218291717" "1531_218880373" "1531_219132829" "1531_221920101" "1531_221925931" "1531_226400654" "1531_226454175" "1531_226456234" "1531_226476483" "1531_227940427" "1531_233363441" "1531_233363541" "1531_233448666" "1531_233702654" "1531_233704290" "1531_233739730" "1531_234123157" "1531_235670126" "1531_236006120" "1531_236388251" "1531_236509682" "1531_237389501" "1531_237446516" "1531_237477135" "1531_237497875" "1531_237500941" "1531_237998190" "1531_238242920" "1531_238656205" "1531_238765835" "1531_239796859" "1531_239796967" "1531_240084912" "1531_240085022" "1531_240422681" "1531_241071444" "1531_241071561" "1531_241231634" "1531_241231754" "1531_241503108" "1531_241644231" "1531_241961535" "1531_242033159" "1531_242034274" "1531_242038706" "1531_242049622" "1531_242227840" "1531_242513720" "1531_242664200" "1531_242664344" "1531_242699724" "1531_242994132" "1531_243146363" "1531_243186870" "1531_243284785" "1531_243321838" "1531_243877358" "1531_244324303" "1531_244801994" "1531_244819884" "1531_244941062" "1531_245265512" "1531_245666191" "1531_245666292" "1531_245894129" "1531_252771098" "1531_252771209" "1531_252994431" "1531_257917830" "1531_257933990" "1531_257934233" "1531_258240145" "1531_258241486" "1531_258246995" "1531_258247195" "1531_258247333" "1531_258247442" "1531_258247555" "1531_258248918" "1531_258251339" "1531_258254689" "1531_258257800" "1531_258288257" "1531_258290021" "1531_258335262" "1531_258375073" "1531_258378987" "1531_258379090" "1531_258388671" "1531_258521257" "1531_258559087" "1531_258559220" "1531_258864863" "1531_260012853" "1531_260338701" "1531_261166336" "1531_261278466" "1531_261288512" "1531_261341901" "1531_261391690" "1531_261486871" "1531_261487027" "1531_261580399" "1531_261613076" "1531_261699923" "1531_261729341" "1531_261813636" "1531_262061993" "1531_262182421" "1531_262635986" "1531_262678427" "1531_262724502" "1531_262869907" "1531_263272605" "1531_263272731" "1531_263305926" "1531_263516930" "1531_263607421" "1531_263608228" "1531_263689572" "1531_263855423" "1531_263904657" "1531_264183521" "1531_264252605" "1531_264294818" "1531_264310401" "1531_264388415" "1531_264445995" "1531_264530615" "1531_264821897" "1531_264822008" "1531_264822118" "1531_264837226" "1531_265041218" "1531_265235596" "1531_265303461" "1531_265464264" "1531_265646834" "1531_265786826" "1531_265972207" "1531_265998436" "1531_266084235" "1531_266087790" "1531_266150168" "1531_266581161" "1531_266744532" "1531_266758990" "1531_266867541" "1531_267040965" "1531_267052658" "1531_267092569" "1531_267170648" "1531_267383239" "1531_267440118" "1531_267574108" "1531_268018912" "1531_268368496" "1531_269312137" "1531_269312247" "1531_269341998" "1531_269479594" "1531_269485155" "1531_269551113" "1531_269573633" "1531_269584255" "1531_269622758" "1531_269622887" "1531_269625521" "1531_269629587" "1531_269715108" "1531_269715210" "1531_269922297" "1531_271582504" "1531_271648052" "1531_271660639" "1531_271769035" "1531_271772073" "1531_271847598" "1531_271984096" "1531_271992752" "1531_271996711" "1531_271996919" "1531_272055159" "1531_272099637" "1531_272099808" "1531_272099935" "1531_272165168" "1531_272165270" "1531_272167431" "1531_272452698" "1531_273008408" "1531_273009504" "1531_273164438" "1531_273164549" "1531_273974234" "1531_274075185" "1531_274256635" "1531_274760750" "1531_275608504" "1531_275608606" "1531_275626618" "1531_275845505" "1531_275958019" "1531_275992085" "1531_276058357" "1531_276212792" "1531_276225374" "1531_276225509" "1531_276246846" "1531_276246997" "1531_276283721" "1531_276283853" "1531_276294716" "1531_276376816" "1531_276402159" "1531_276402263" "1531_276421904" "1531_276422007" "1531_276425743" "1531_276467291" "1531_276585378" "1531_276608484" "1531_276872313" "1531_276953289" "1531_277006451" "1531_277317118" "1531_277538328" "1531_277950804" "1531_277950915" "1531_278013604" "1531_278110651" "1531_278201068" "1531_278203775" "1531_278215942" "1531_278223501" "1531_278305520" "1531_278359102" "1531_278433546" "1531_278487158" "1531_278896898" "1531_279569758" "1531_279569874" "1531_279954896" "1531_279976164" "1531_280102110" "1531_280159780" "1531_280162565" "1531_280184394" "1531_280567692" "1531_280893620" "1531_281271632" "1531_281272321" "1531_281315939" "1531_281323695" "1531_281353099" "1531_281597454" "1531_282162492" "1531_282385350" "1531_282390511" "1531_282498677" "1531_282870278" "1531_283141064" "1531_283248409" "1531_283291999" "1531_283463117" "1531_283463430" "1531_283464063" "1531_283521767" "1531_283523915" "1531_283524030" "1531_283679518" "1531_284090507" "1531_284288413" "1531_284300895" "1531_284309012" "1531_284311619" "1531_284314795" "1531_284380171" "1531_289532060" "1531_289588827" "1531_289808205" "1531_290273629" "1531_290480146" "1531_290746531" "1531_290747946" "1531_290814464" "1531_291016414" "1531_291035464" "1531_291052846" "1531_291226022" "1531_291341876" "1531_291651965" "1531_291799829" "1531_291805294" "1531_291805406" "1531_292226831" "1531_292364341" "1531_293398237" "1531_293472712" "1531_293508990" "1531_293572792" "1531_293684641" "1531_293702374" "1531_293765622" "1531_293777235" "1531_293777335" "1531_293777471" "1531_293804096" "1531_293877933" "1531_293886368" "1531_294234197" "1531_294293025" "1531_294301600" "1531_294338571" "1531_294372372" "1531_294372521" "1531_294717722" "1531_294733346" "1531_294779495" "1531_294883133" "1531_294892667" "1531_294972358" "1531_295015920" "1531_295016035" "1531_295119726" "1531_295274333" "1531_295274451" "1531_296407068" "1531_296424131" "1531_296485024" "1531_296570925" "1531_296688971" "1531_296879350" "1531_297654456" "1531_297685350" "1531_298036122" "1531_298201982" "1531_298640722" "1531_298785218" "1531_298828767" "1531_298892336" "1531_299047761" "1531_299140795" "1531_302539069" "1531_302613680" "1531_302668567" "1531_302683611" "1531_303051564" "1531_303136306" "1531_303159051" "1531_303462607" "1531_303552852" "1531_303622731" "1531_304175643" "1531_304238540" "1531_304281799" "1531_304310599" "1531_304328674" "1531_304328813" "1531_304397360" "1531_304397509" "1531_304397630" "1531_304397759" "1531_304451101" "1531_304709081" "1531_304739628" "1531_304855304" "1531_304855404" "1531_304941120" "1531_305047884" "1531_305380333" "1531_305380569" "1531_305424033" "1531_305831727" "1531_306104978" "1531_306354288" "1531_306455704" "1531_306547195" "1531_306676817" "1531_306715231" "1531_306715331" "1531_306809561" "1531_306884081" "1531_306884279" "1531_307010848" "1531_307032283" "1531_307033208" "1531_307915277" "1531_307917039" "1531_307917142" "1531_308639900" "1531_308640015" "1531_309282568" "1531_309433770" "1531_309502424" "1531_309519446" "1531_309580052" "1531_309580153" "1531_309580298" "1531_310161161" "1531_310161280" "1531_310250761" "1531_310250878" "1531_310254451" "1531_310254564" "1531_310258759" "1531_310258867" "1531_310292188" "1531_310355702" "1531_310355837" "1531_310558111" "1531_310714603" "1531_310907899" "1531_311609017" "1531_311848196" "1531_311937550" "1531_311941042" "1531_312100549" "1531_312238396" "1531_312876541" "1531_312955568" "1531_313157677" "1531_318667548" "1531_318677824" "1531_318745108" "1531_318745262" "1531_319031094" "1531_319368497" "1531_321439918" "1531_321526376" "1531_321535678" "1531_321568971" "1531_321569092" "1531_321575866" "1531_321603029" "1531_322100352" "1531_322213856" "1531_322302628" "1531_322367674" "1531_322382265" "1531_322382369" "1531_322595578" "1531_322890340" "1531_322975439" "1531_323001521" "1531_323058332" "1531_323634763" "1531_323789791" "1531_323789896" "1531_323801313" "1531_323801439" "1531_323801659" "1531_323845724" "1531_323881076" "1531_323881194" "1531_323915257" "1531_324013389" "1531_324023046" "1531_324339349" "1531_324543544" "1531_325380563" "1531_325380695" "1531_325438199" "1531_325496463" "1531_325724612" "1531_326799832" "1531_326800131" "1531_327237311" "1531_327504778" "1531_327663489" "1531_327762568" "1531_328411254" "1531_331406580" "1531_331662749" "1531_331766651" "1531_331766839" "1531_333055071" "1531_333284870" "1531_333318050" "1531_333722923" "1531_334445816" "1531_334445938" "1531_334936404" "1531_334936916" "1531_334937036" "1531_334941614" "1531_334971473" "1531_335133694" "1531_335141316" "1531_335141449" "1531_335164007" "1531_335195233" "1531_335628341" "1531_335873919" "1531_335874956" "1531_336258122" "1531_336394788" "1531_336394902" "1531_336538228" "1531_336644507" "1531_336700221" "1531_337568908" "1531_337684745" "1531_337899118" "1531_337899227" "1531_338002513" "1531_338002613" "1531_338080025" "1531_338080132" "1531_338158173" "1531_338388353" "1531_338430937" "1531_338638920" "1531_339416508" "1531_339446774" "1531_339723540" "1531_339726751" "1531_339795202" "1531_339896421" "1531_339896539" "1531_339897812" "1531_339924797" "1531_339985561" "1531_340009656" "1531_340063304" "1531_340928965" "1531_341241495" "1531_341607449" "1531_341649908" "1531_341704213" "1531_342448511" "1531_342856005" "1531_343417019" "1531_343417125" "1531_343451461" "1531_343764450" "1531_343764600" "1531_343764729" "1531_343800412" "1531_343904973" "1531_343917013" "1531_344033344" "1531_344033548" "1531_344034343" "1531_344034523" "1531_344249871" "1531_345520879" "1531_345602337" "1531_345868179" "1531_346474296" "1531_346507850" "1531_346509255" "1531_346662894" "1531_346736255" "1531_346814579" "1531_346884463" "1531_346884566" "1531_346891248" "1531_347020702" "1531_347020812" "1531_347111096" "1531_347170022" "1531_347210527" "1531_347210641" "1531_347486554" "1531_347503033" "1531_347528429" "1531_347528532" "1531_347552392" "1531_348541861" "1531_348590843" "1531_351130342" "1531_354230218" "1531_354413642" "1531_354741336" "1531_355063167" "1531_355101907" "1531_355119957" "1531_355130896" "1531_355261305" "1531_355261414" "1531_355276517" "1531_355587371" "1531_356008548" "1531_356144618" "1531_356178611" "1531_356190445" "1531_356190558" "1531_356212252" "1531_356272507" "1531_357038501" "1531_357039691" "1531_357041787" "1531_357043504" "1531_357083271" "1531_357090202" "1531_357148593" "1531_357160545" "1531_357406465" "1531_357406616" "1531_357482715" "1531_357624476" "1531_357646178" "1531_357646286" "1531_357710079" "1531_357710223" "1531_357877995" "1531_358020752" "1531_358206420" "1531_358214331" "1531_359335036" "1531_360162067" "1531_360238113" "1531_360408230" "1531_360429929" "1531_360673320" "1531_360729155" "1531_360816200" "1531_360938548" "1531_360938650" "1531_361437758" "1531_361598791" "1531_361629964" "1531_361630205" "1531_361631055" "1531_361677272" "1531_361677384" "1531_361678552" "1531_361936761" "1531_362088379" "1531_362170151" "1531_362439375" "1531_362445338" "1531_362457191" "1531_362595463" "1531_362808020" "1531_363141156" "1531_363191118" "1531_363191265" "1531_363194870" "1531_363209294" "1531_363245359" "1531_363343184" "1531_363400027" "1531_363479006" "1531_363479240" "1531_363502127" "1531_363505781" "1531_363638424" "1531_363747260" "1531_363837574" "1531_364043754" "1531_364256726" "1531_364348885" "1531_364388243" "1531_364735670" "1531_364747281" "1531_364760916" "1531_364939865" "1531_365009811" "1531_365009923" "1531_365097067" "1531_365097182" "1531_365160960" "1531_365659689" "1531_365786785" "1531_365810715" "1531_365811395" "1531_365827139" "1531_366007495" "1531_366217055" "1531_366217158" "1531_366217261" "1531_366304115" "1531_366304216" "1531_366412839" "1531_366461215" "1531_366575784" "1531_366575903" "1531_366883825" "1531_366957372" "1531_367083345" "1531_367287458" "1531_367588656" "1531_367662019" "1531_367807066" "1531_367875959" "1531_368235343" "1531_368298152" "1531_368817565" "1531_369209891" "1531_370287449" "1531_370648982" "1531_370658999" "1531_370659099" "1531_370659212" "1531_370697482" "1531_370733168" "1531_370792695" "1531_370897243" "1531_370915199" "1531_371332113" "1531_372816591" "1531_372971323" "1531_373829286" "1531_373877204" "1531_373878810" "1531_373878911" "1531_373951818" "1531_373951940" "1531_373952965" "1531_373953080" "1531_374097863" "1531_374325201" "1531_374325302" "1531_374407200" "1531_374495612" "1531_374573299" "1531_374904706" "1531_374904817" "1531_374982720" "1531_374984146" "1531_375004197" "1531_375063276" "1531_375301267" "1531_375373061" "1531_375373288" "1531_375383664" "1531_375397915" "1531_375446525" "1531_375446672" "1531_375446868" "1531_375446977" "1531_375747094" "1531_375747209" "1531_375787041" "1531_375974953" "1531_375975058" "1531_375983581" "1531_376992411" "1531_377068245" "1531_377297835" "1531_377407286" "1531_377409270" "1531_377688314" "1531_377688416" "1531_377775462" "1531_378181423" "1531_378181599" "1531_378182032" "1531_378282675" "1531_378312726" "1531_378318647" "1531_378975484" "1531_379290308" "1531_379327431" "1531_379545463" "1531_379708260" "1531_379731458" "1531_379733371" "1531_380092219" "1531_380500996" "1531_380753115" "1531_380753257" "1531_380796551" "1531_380877169" "1531_382003628" "1531_382036454" "1531_382398520" "1531_382483320" "1531_382528837" "1531_382618921" "1531_382700527" "1531_382727778" "1531_382740793" "1531_382801045" "1531_382801147" "1531_383435010" "1531_383601793" "1531_383740969" "1531_384278520" "1531_384293500" "1531_384468308" "1531_384561524" "1531_384904567" "1531_384915815" "1531_384915972" "1531_384916075" "1531_385114745" "1531_385355362" "1531_385674941" "1531_385742282" "1531_385846542" "1531_385863501" "1531_385936128" "1531_385996737" "1531_386108499" "1531_386108641" "1531_386128014" "1531_386286443" "1531_386286647" "1531_386329043" "1531_386370859" "1531_386370959" "1531_386379708" "1531_386430630" "1531_386503036" "1531_386580755" "1531_386581105" "1531_386778650" "1531_386779580" "1531_386851290" "1531_386987180" "1531_386987462" "1531_387010523" "1531_387024018" "1531_387165554" "1531_387165654" "1531_387544137" "1531_388048821" "1531_388049056" "1531_388317510" "1531_388510667" "1531_388511194" "1531_388681270" "1531_388843361" "1531_388843645" "1531_390296653" "1531_390303448" "1531_390331625" "1531_390668867" "1531_390671291" "1531_390846723" "1531_390846831" "1531_390889736" "1531_390890074" "1531_391112546" "1531_391192687" "1531_391198311" "1531_391722909" "1531_391723414" "1531_391723523" "1531_391939389" "1531_391939502" "1531_391959762" "1531_392042156" "1531_392042281" "1531_393388064" "1531_393566952" "1531_393722602" "1531_393833360" "1531_393908765" "1531_393922833" "1531_394148704" "1531_394549096" "1531_394721833" "1531_394731320" "1531_394974648" "1531_395107207" "1531_395865452" "1531_396434178" "1531_396464543" "1531_396798883" "1531_396969032" "1531_397648577" "1531_397674040" "1531_397714011" "1531_397796720" "1531_397889445" "1531_397891215" "1531_397891317" "1531_397897066" "1531_398077875" "1531_398077989" "1531_398156909" "1531_398157038" "1531_398224163" "1531_398317672" "1531_398559999" "1531_398612246" "1531_398785172" "1531_399107804" "1531_399107977" "1531_399225113" "1531_399609619" "1531_400169134" "1531_400170466" "1531_400262345" "1531_401335186" "1531_402164765" "1531_402329192" "1531_402329305" "1531_404498321" "1531_406460261" "1531_406460369" "1531_406526374" "1531_406729584" "1531_406741422" "1531_406863055" "1531_406876816" "1531_406903171" "1531_406927983" "1531_407133993" "1531_407136284" "1531_407468540" "1531_407704647" "1531_407899659" "1531_407972321" "1531_407972523" "1531_408015387" "1531_408016103" "1531_408247250" "1531_408349482" "1531_408694722" "1531_408725727" "1531_408780263" "1531_408917997" "1531_408989737" "1531_409929515" "1531_410593816" "1531_410597203" "1531_410763025" "1531_410779142" "1531_410802735" "1531_410860216" "1531_410860321" "1531_411416586" "1531_411473615" "1531_411493857" "1531_411497520" "1531_411922615" "1531_411958870" "1531_411958987" "1531_412032982" "1531_412036136" "1531_412036236" "1531_412036387" "1531_412252331" "1531_412504930" "1531_412824490" "1531_413639073" "1531_413690875" "1531_413691060" "1531_413694842" "1531_413748504" "1531_413748605" "1531_413956832" "1531_413986706" "1531_414032327" "1531_414158321" "1531_415464835" "1531_415769551" "1531_416100139" "1531_416637549" "1531_416678845" "1531_417003992" "1531_417049626" "1531_417122374" "1531_417168162" "1531_418253789" "1531_418317951" "1531_418319328" "1531_418320163" "1531_418390058" "1531_418461846" "1531_418579039" "1531_418579145" "1531_418648694" "1531_418648795" "1531_420341590" "1531_420640878" "1531_420641002" "1531_420711718" "1531_421170063" "1531_421318065" "1531_421333684" "1531_421355218" "1531_421875110" "1531_421973023" "1531_422115810" "1531_422189438" "1531_422215616" "1531_422338854" "1531_422339040" "1531_422347582" "1531_422460382" "1531_422460484" "1531_422490819" "1531_422531025" "1531_422531189" "1531_422531894" "1531_422546226" "1531_422760379" "1531_422760482" "1531_424011512" "1531_424032566" "1531_424050296" "1531_424051717" "1531_424372816" "1531_424413154" "1531_424475462" "1531_424475667" "1531_424475769" "1531_424489022" "1531_424490139" "1531_424524774" "1531_424645069" "1531_424647475" "1531_424660699" "1531_424758704" "1531_424918561" "1531_425023481" "1531_425455972" "1531_425456107" "1531_425565517" "1531_425565617" "1531_425565719" "1531_425616730" "1531_425624257" "1531_425657456" "1531_425657582" "1531_425754949" "1531_425780448" "1531_425798276" "1531_426419174" "1531_426452639" "1531_426452760" "1531_426694937" "1531_427217223" "1531_427286202" "1531_427292968" "1531_427578846" "1531_428124938" "1531_428253852" "1531_428761703" "1531_429007049" "1531_429007232" "1531_429626663" "1531_429917804" "1531_430390176" "1531_430611709" "1531_430637431" "1531_430670717" "1531_431055451" "1531_431373875" "1531_431373976" "1531_431383127" "1531_431385666" "1531_431401319" "1531_431439220" "1531_431469927" "1531_431477889" "1531_431481126" "1531_431481351" "1531_431504595" "1531_433754392" "1531_434137516" "1531_434468125" "1531_435061069" "1531_435371668" "1531_437270721" "1531_437270829" "1531_437273729" "1531_437273865" "1531_437274197" "1531_437954480" "1531_437977096" "1531_438191438" "1531_438444548" "1531_439096738" "1531_439636808" "1531_439636935" "1531_439883219" "1531_440096958" "1531_440347909" "1531_440376849" "1531_440493918" "1531_440625410" "1531_440727283" "1531_440788079" "1531_440870436" "1531_441112829" "1531_441179373" "1531_441234848" "1531_441234958" "1531_441419101" "1531_441560977" "1531_441583983" "1531_441590737" "1531_442290147" "1531_442321319" "1531_442374112" "1531_442374319" "1531_442374801" "1531_442375394" "1531_442418713" "1531_442418817" "1531_442636878" "1531_444026290" "1531_444209459" "1531_444240326" "1531_444915383" "1531_445056025" "1531_445118039" "1531_445124195" "1531_445434687" "1531_445434795" "1531_445434941" "1531_445435226" "1531_445530523" "1531_445531263" "1531_445531398" "1531_445531502" "1531_446352187" "1531_446352292" "1531_446352414" "1531_446424043" "1531_446464550" "1531_446493670" "1531_446564231" "1531_447953407" "1531_448320116" "1531_448325950" "1531_448349863" "1531_448475212" "1531_448624507" "1531_448624640" "1531_448727153" "1531_450093488" "1531_450761931" "1531_450762184" "1531_450762385" "1531_451430931" "1531_451561742" "1531_451663299" "1531_451779068" "1531_451779222" "1531_451782533" "1531_451783923" "1531_451907170" "1531_451910114" "1531_451910455" "1531_452485194" "1531_452485581" "1531_452489750" "1531_452491561" "1531_453671707" "1531_453734451" "1531_453763411" "1531_453763519" "1531_454204013" "1531_454240634" "1531_454306891" "1531_454435348" "1531_454481756" "1531_454484618" "1531_454485687" "1531_454485867" "1531_454523591" "1531_454532910" "1531_454812210" "1531_454912887" "1531_454974424" "1531_455218594" "1531_455295994" "1531_455319509" "1531_455416141" "1531_455419893" "1531_455751906" "1531_455752008" "1531_455899653" "1531_455997036" "1531_456047991" "1531_456233083" "1531_456390158" "1531_456413330" "1531_456505934" "1531_456514734" "1531_456820362" "1531_456827870" "1531_456828000" "1531_456838251" "1531_456920668" "1531_456921433" "1531_456921566" "1531_456983474" "1531_457212585" "1531_457212712" "1531_457221322" "1531_457369700" "1531_457370486" "1531_457519821" "1531_457655734" "1531_457655847" "1531_457660982" "1531_457661097" "1531_457917155" "1531_457917313" "1531_457953999" "1531_458031678" "1531_458031789" "1531_458036301" "1531_458244670" "1531_458249483" "1531_458391199" "1531_458415695" "1531_458422645" "1531_458423515" "1531_458430508" "1531_458493576" "1531_458580177" "1531_458603691" "1531_458677814" "1531_458758306" "1531_458822459" "1531_459002369" "1531_459264999" "1531_459467955" "1531_459533200" "1531_459591794" "1531_459662491" "1531_459728687" "1531_459728801" "1531_460789541" "1531_460965409" "1531_461759550" "1531_461768714" "1531_461864755" "1531_461864896" "1531_461940795" "1531_462071161" "1531_462111337" "1531_462175445" "1531_462355972" "1531_462479415" "1531_462666673" "1531_463073965" "1531_463130189" "1531_463190801" "1531_463194315" "1531_463235948" "1531_463236350" "1531_463236498" "1531_463236603" "1531_463274806" "1531_463275083" "1531_463362682" "1531_463362827" "1531_463419645" "1531_463420072" "1531_463640035" "1531_463640150" "1531_463729039" "1531_463741411" "1531_463960436" "1531_464120007" "1531_464428091" "1531_464548321" "1531_464870464" "1531_464908768" "1531_464923867" "1531_464924026" "1531_464924150" "1531_465011528" "1531_465059391" "1531_465059510" "1531_465059757" "1531_465106870" "1531_465268694" "1531_465450701" "1531_465603056" "1531_465661378" "1531_466048593" "1531_466063097" "1531_466678251" "1531_466938250" "1531_467099073" "1531_467151669" "1531_467170155" "1531_467259525" "1531_467260031" "1531_467589629" "1531_467589738" "1531_467798740" "1531_467798924" "1531_467799049" "1531_467832619" "1531_467844241" "1531_467844345" "1531_467844504" "1531_467845084" "1531_467850761" "1531_467881661" "1531_467882913" "1531_467911997" "1531_467913109" "1531_467948689" "1531_467961997" "1531_467963882" "1531_467969637" "1531_468114451" "1531_468115197" "1531_468415047" "1531_470247361" "1531_471796890" "1531_473886711" "1531_473890164" "1531_473891841" "1531_474083003" "1531_474083107" "1531_474083764" "1531_475964388" "1531_475972180" "19_4635100" "19_4638420" "19_5332575" "19_8984278" "19_9600206" "19_9720719" "19_10968200" "19_10968303" "19_11899622" "19_15225827" "19_15260665" "19_15319581" "19_15337550" "19_15358379" "19_15360010" "19_15360157" "19_15402788" "19_15402948" "19_15419161" "19_15419282" "19_15443973" "19_15454749" "19_15456770" "19_15456871" "19_15456981" "19_15457116" "19_15475254" "19_15475366" "19_15477900" "19_15478032" "19_15478158" "19_15478259" "19_15483542" "19_15483700" "19_15490162" "19_15510721" "19_15522367" "19_16023446" "19_16327364" "19_16534084" "19_16745524" "19_17027188" "19_17083350" "19_17257447" "19_17286925" "19_17651051" "19_18064988" "19_18281079" "19_18288859" "19_18289006" "19_18430626" "19_18481760" "19_18598048" "19_18794632" "19_18833940" "19_19083314" "19_19244966" "19_19245075" "19_19304020" "19_19498813" "19_19499324" "19_19589046" "19_20342005" "19_20883556" "19_20897734" "19_21467957" "19_21527271" "19_21527380" "19_21527495" "19_21596231" "19_21705607" "19_21814944" "19_21815078" "19_21856648" "19_22026202" "19_22026304" "19_22026488" "19_22029257" "19_22030001" "19_22030118" "19_22030241" "19_22074418" "19_22131207" "19_22534917" "19_23580890" "19_24131481" "19_24471565" "19_24471720" "19_24472134" "19_24651049" "19_24651150" "19_24668539" "19_24901976" "19_25009099" "19_25066535" "19_25066686" "19_25164294" "19_25606462" "19_25607970" "19_25816949" "19_25817259" "19_25819175" "19_25822965" "19_25846461" "19_25880397" "19_25880500" "19_25880857" "19_25973985" "19_26084068" "19_26187112" "19_27095488" "19_27095621" "19_27211673" "19_27331405" "19_27433056" "19_27720504" "19_28612639" "19_28954209" "19_29048752" "19_29053736" "19_29055913" "19_29159555" "19_29163757" "19_29236329" "19_29348150" "19_29463572" "19_29463686" "19_29464823" "19_29502193" "19_29506161" "19_29596787" "19_29597019" "19_29719263" "19_29744582" "19_29765748" "19_29949702" "19_30007314" "19_30956091" "19_31104313" "19_31401222" "19_31640505" "19_31740460" "19_31814779" "19_31837287" "19_31837399" "19_31942665" "19_31978588" "19_32108790" "19_32228629" "19_32382922" "19_32394043" "19_32403283" "19_32411210" "19_32418155" "19_32442616" "19_32442774" "19_32442956" "19_32457360" "19_32457503" "19_32650777" "19_33069725" "19_33069836" "19_33112381" "19_33138054" "19_33138184" "19_33138299" "19_33176347" "19_33806479" "19_33964979" "19_34676857" "19_34679050" "19_34679508" "19_34679616" "19_34683325" "19_34936790" "19_35230982" "19_35373364" "19_35373556" "19_35594462" "19_35594575" "19_35615388" "19_35836445" "19_35964450" "19_35964846" "19_36038595" "19_36038696" "19_36043140" "19_36054379" "19_36164096" "19_36686747" "19_36888132" "19_37041847" "19_37070351" "19_37261354" "19_37261470" "19_37261589" "19_37790267" "19_38901953" "19_39092750" "19_39092944" "19_39113476" "19_39212587" "19_39716403" "19_39847648" "19_39867521" "19_40041789" "19_40041900" "19_40341015" "19_40532757" "19_40580013" "19_40621403" "19_40621523" "19_40647488" "19_40733553" "19_40762077" "19_40770520" "19_40792897" "19_40862131" "19_40864992" "19_40865542" "19_40907689" "19_40907823" "19_41081569" "19_41243935" "19_41450390" "19_42126087" "19_42232500" "19_43703553" "19_43856838" "19_43857347" "19_44195383" "19_44607130" "19_44607245" "19_44764041" "19_44912289" "19_45210802" "19_46719268" "19_46719376" "19_46719597" "19_46719719" "19_49449911" "19_49461381" "19_49659898" "19_49672847" "19_49672948" "19_49821039" "19_49824044" "19_50117996" "19_51526045" "19_52055634" "19_52111979" "19_52262580" "19_52444387" "19_52463096" "19_52463214" "19_52661408" "19_52661508" "19_52775593" "19_52805011" "19_52968134" "19_52968269" "19_52968414" "19_52969960" "19_52970981" "19_52971170" "19_52982007" "19_53084104" "19_53278371" "19_53278495" "19_53416113" "19_53423430" "19_53423531" "19_53508544" "19_53536167" "19_53536273" "19_53583933" "19_53682356" "19_53780296" "19_54423726" "19_54653655" "19_54653878" "19_54654102" "19_54654243" "19_56642763" "19_56697602" "19_56697833" "19_56716740" "19_56731510" "19_56731617" "19_56999739" "19_56999859" "19_57227291" "19_57227392" "19_57261870" "19_57310510" "19_57380382" "19_57418784" "19_57482394" "19_57538758" "19_57844342" "19_57874490" "19_57937958" "19_57938080" "19_57938200" "19_57938302" "19_57946925" "19_57947078" "19_58230200" "19_58231743" "19_58352670" "19_58395585" "19_58703667" "19_58793188" "19_58796480" "19_58834962" "19_58911129" "19_59030481" "19_59036092" "19_59064963" "19_59188205" "19_59188307" "19_59490223" "19_59564659" "19_59750702" "19_59884548" "19_59884664" "19_59890037" "19_59926141" "19_59930663" "19_60040196" "19_60064655" "19_60078148" "19_60406113" "19_60555187" "19_60623113" "19_60704337" "19_60862924" "19_60973982" "19_60992080" "19_61076209" "19_61087716" "19_61113357" "19_61154918" "19_61875643" "19_62075215" "19_62105737" "19_62237164" "19_62297132" "19_62297232" "19_62305051" "19_62305157" "19_62387083" "19_63252615" "19_63294614" "19_63294732" "19_63676073" "19_63838477" "19_63847290" "19_64048955" "19_64119992" "19_64120096" "19_64283277" "19_65773933" "19_66530520" "19_66569434" "19_66729161" "19_66729279" "19_66729386" "19_67289295" "19_67463866" "19_67464862" "19_67465000" "19_69386155" "19_69500596" "19_69818782" "19_70223447" "19_70223553" "19_70318827" "19_70374454" "19_70446280" "19_70525731" "19_70571324" "19_70834432" "19_70868724" "19_71390087" "19_71443249" "19_71443364" "19_71462606" "19_71462765" "19_71463298" "19_71620738" "19_71657852" "19_71660245" "19_71701238" "19_71857433" "19_71865313" "19_72038574" "19_72148995" "19_72189803" "19_73448622" "19_73798115" "19_73852696" "19_73982084" "19_73983862" "19_74121734" "19_74239683" "19_74330693" "19_74330798" "19_74350702" "19_74350867" "19_74467361" "19_74467467" "19_74488313" "19_74515186" "19_75659271" "19_75848702" "19_75848802" "19_76111037" "19_76111143" "19_76559128" "19_76656377" "19_76814147" "19_76814255" "19_77045528" "19_77045656" "19_77321064" "19_77321168" "19_77356778" "19_77459078" "19_77459198" "19_77544319" "19_77715397" "19_77715535" "19_77736397" "19_77794020" "19_77794122" "19_77818442" "19_77837615" "19_77856538" "19_78164720" "19_78168033" "19_78425920" "19_78485937" "19_78790684" "19_79241563" "19_79526007" "19_79527860" "19_79595200" "19_79595317" "19_79619067" "19_79619926" "19_79620030" "19_80976745" "19_82354797" "19_82354902" "19_82426752" "19_82793150" "19_83044067" "19_83147544" "19_83147783" "19_83148826" "19_83148929" "19_83345218" "19_83356729" "19_83718532" "19_83718639" "19_83745079" "19_83780870" "19_83780987" "19_84909342" "19_85240932" "19_85368297" "19_85375073" "19_86037395" "19_86037506" "19_86161949" "19_86274505" "19_86274608" "19_86354540" "19_86527811" "19_86632106" "19_86664835" "19_86723609" "19_86726381" "19_86804983" "19_87763978" "19_87765056" "19_88002812" "19_88002918" "19_88368407" "19_88368547" "19_88795059" "19_88818303" "19_88979967" "19_89029502" "19_89036831" "19_89069438" "19_89071615" "19_89136691" "19_89138706" "19_89492640" "19_89631227" "19_89938282" "19_89938385" "19_90064476" "19_90100843" "19_90347650" "19_90680667" "19_90727654" "19_91010718" "19_91010825" "19_91062475" "19_91082749" "19_91145561" "19_91492327" "19_91576757" "19_93050830" "19_93050946" "19_93051088" "19_93051235" "19_93334534" "19_93334694" "19_93823240" "19_93918456" "19_93920308" "19_94210563" "19_94501124" "19_94993080" "19_94993245" "19_95102262" "19_95678010" "19_95712866" "19_95756486" "19_96143445" "19_96143555" "19_97961244" "19_97963920" "19_97964026" "19_98205709" "19_98205837" "19_98205950" "19_99485770" "19_99725220" "19_99733750" "19_99733871" "19_99734004" "19_99754619" "19_100023446" "19_100026937" "19_100474181" "19_100474300" "19_100516287" "19_100556537" "19_100863731" "19_100864950" "19_100870360" "19_100892047" "19_100900081" "19_101341397" "19_101342664" "19_101342771" "19_101445308" "19_101445440" "19_101445557" "19_101659729" "19_101883592" "19_101964956" "19_102038556" "19_102038664" "19_102149404" "19_102222754" "19_102222858" "19_102222962" "19_102223064" "19_102284287" "19_102311400" "19_102827085" "19_102900246" "19_102960187" "19_103003321" "19_103042297" "19_103064249" "19_103106327" "19_103146112" "19_103571555" "19_103610919" "19_103646040" "19_103685571" "19_103777513" "19_103777630" "19_103879730" "19_103893757" "19_103944423" "19_104059325" "19_104730589" "19_104730706" "19_105005002" "19_105239351" "19_105239489" "19_105593773" "19_105679876" "19_105797237" "19_105797356" "19_106073471" "19_106073618" "19_106105938" "19_106604047" "19_106604165" "19_106635684" "19_106635790" "19_106635890" "19_106643176" "19_106660190" "19_106660293" "19_107022871" "19_107042773" "19_107537957" "19_107543074" "19_107906462" "19_107985109" "19_108026241" "19_108026370" "19_108051033" "19_108051139" "19_108461837" "19_108461960" "19_108997266" "19_109119819" "19_109267269" "19_109464864" "19_109464982" "19_109496631" "19_109615998" "19_109905799" "19_110663515" "19_110770692" "19_111104526" "19_112583055" "19_112583236" "19_113611240" "19_113611462" "19_113611857" "19_113615449" "19_113722240" "19_114091121" "19_114091232" "19_114112425" "19_116407781" "19_116425086" "19_116425334" "19_116425457" "19_120817186" "19_120817288" "19_120844758" "19_120844865" "19_120883878" "19_121033871" "19_121319759" "19_121375591" "19_121446607" "19_121498704" "19_121550163" "19_122224579" "19_122662638" "19_122667232" "19_122667333" "19_123392187" "19_123412531" "19_124987065" "19_125066058" "19_125370783" "19_125620261" "19_125787525" "19_125964471" "19_126459794" "19_126536424" "19_126648706" "19_126812450" "19_128034215" "19_128870650" "19_128877156" "19_128877658" "19_128877914" "19_128878014" "19_129121052" "19_129121196" "19_129121311" "19_129178298" "19_129194772" "19_129201152" "19_129258083" "19_129443909" "19_129444041" "19_129478207" "19_129525232" "19_129636916" "19_129694030" "19_129694144" "19_129761206" "19_129761322" "19_129769140" "19_129769264" "19_129810764" "19_129986170" "19_130089253" "19_130099021" "19_130397729" "19_130446216" "19_130476016" "19_130690668" "19_131380375" "19_131380489" "19_131537975" "19_131548044" "19_131548183" "19_131574359" "19_131659536" "19_131712418" "19_131737923" "19_131974399" "19_132074544" "19_132187816" "19_132256692" "19_132455078" "19_132786645" "19_132985475" "19_132985747" "19_132987048" "19_132987156" "19_133402253" "19_133402373" "19_133403518" "19_133403900" "19_133406458" "19_133427700" "19_133537460" "19_133543565" "19_133983104" "19_134245481" "19_134906163" "19_134985874" "19_135217903" "19_135241388" "19_135267848" "19_135412085" "19_135433378" "19_135460117" "19_135687666" "19_136159657" "19_136793619" "19_137242279" "19_139527783" "19_139527896" "19_139721856" "19_139842091" "19_139945660" "19_140115579" "19_140164741" "19_140168354" "19_140360561" "19_140487667" "19_141096455" "19_141511381" "19_141511487" "19_141535827" "19_141535944" "19_141586182" "19_141997570" "19_141997671" "19_143433738" "19_143852739" "19_144582569" "19_144620859" "19_144620987" "19_145754681" "19_145865884" "19_145983914" "19_146109989" "19_146230680" "19_146358990" "19_146458196" "19_146458302" "19_146566774" "19_146566875" "19_146670499" "19_147337011" "19_147848943" "19_147854433" "19_148085677" "19_148091767" "19_148412621" "19_148540634" "19_148573152" "19_148573295" "19_148576304" "19_148576409" "19_148587241" "19_148649010" "19_148725678" "19_148738369" "19_148741084" "19_150117294" "19_150118124" "19_150118233" "19_150756640" "19_150761313" "19_150824093" "19_150824282" "19_150824384" "19_151333037" "19_151590831" "19_151590944" "19_151753713" "19_151753860" "19_152092025" "19_152118302" "19_152397955" "19_152398090" "19_152398194" "19_152409188" "19_152520153" "19_153189979" "19_153226216" "19_153277283" "19_153381952" "19_153411885" "19_153525059" "19_153533171" "19_153687815" "19_153938456" "19_154070505" "19_154339241" "19_154349505" "19_154349644" "19_154945892" "19_154948394" "19_154948540" "19_155739050" "19_155831349" "19_156148690" "19_156149090" "19_156182512" "19_156328752" "19_156382887" "19_156529045" "19_158061563" "19_158086619" "19_158199356" "19_158246856" "19_158251590" "19_158305048" "19_158383106" "19_158403136" "19_158525022" "19_159269323" "19_159269428" "19_159898451" "19_159925251" "19_160285938" "19_160387547" "19_160592331" "19_160592432" "19_161090683" "19_161114304" "19_161114405" "19_161134783" "19_162635207" "19_162778125" "19_162810802" "19_162847955" "19_162923300" "19_162964580" "19_163102378" "19_163108473" "19_163368724" "19_163370424" "19_163509832" "19_163770919" "19_164300573" "19_164510978" "19_164561901" "19_164597544" "19_164597645" "19_164727589" "19_164845658" "19_165032692" "19_165033883" "19_165044649" "19_165134646" "19_165621991" "19_166135885" "19_166164614" "19_166244071" "19_166244199" "19_166987609" "19_167124128" "19_167126497" "19_167126604" "19_167332378" "19_167535472" "19_167630003" "19_167630119" "19_167634922" "19_167655619" "19_167737526" "19_168352540" "19_168352736" "19_169241410" "19_169920839" "19_169972036" "19_169995413" "19_170000094" "19_170000211" "19_170001542" "19_170667800" "19_170667900" "19_170731341" "19_170780788" "19_170846635" "19_170847384" "19_171192048" "19_171192172" "19_171242796" "19_171299192" "19_171465531" "19_171471168" "19_171471318" "19_171740852" "19_171932985" "19_172033413" "19_172176105" "19_172692157" "19_172842662" "19_172888404" "19_172888507" "19_172914769" "19_172934774" "19_173299679" "19_173299915" "19_173300091" "19_173300223" "19_173322376" "19_173371429" "19_173448927" "19_173449033" "19_173466279" "19_173466396" "19_173749523" "19_173927569" "19_173957802" "19_174061229" "19_174595887" "19_175092141" "19_175294080" "19_175459488" "19_175479754" "19_175551597" "19_175731927" "19_175799602" "19_176014513" "19_176014644" "19_176105326" "19_177944091" "19_181276119" "19_181276222" "19_181400411" "19_184951269" "19_185103822" "19_185103977" "19_185104376" "19_185263262" "19_185263416" "19_185264724" "19_186482658" "19_186498250" "19_186498361" "19_187001766" "19_187305569" "19_187908839" "19_188374267" "19_188530681" "19_188554137" "19_188554258" "19_189094026" "19_189094209" "19_189505289" "19_189783915" "19_189826818" "19_190018254" "19_190035081" "19_190035252" "19_190037041" "19_190037148" "19_190037328" "19_190038449" "19_190057415" "19_190067876" "19_190100437" "19_190423661" "19_190729363" "19_190766175" "19_190766279" "19_191365571" "19_191532526" "19_191574990" "19_191578528" "19_191871234" "19_192052749" "19_192052885" "19_192841934" "19_192844259" "19_192844404" "19_193145779" "19_193172993" "19_193329587" "19_193532479" "19_194089992" "19_194139977" "19_194140947" "19_194340855" "19_195507647" "19_195660540" "19_195743917" "19_195770652" "19_195770839" "19_196072940" "19_196142571" "19_196181838" "19_196285490" "19_196285608" "19_196334458" "19_196430531" "19_196467007" "19_196467109" "19_196467235" "19_196532893" "19_196555767" "19_196699633" "19_196940031" "19_196963192" "19_197106708" "19_197160777" "19_197160885" "19_197172352" "19_197198817" "19_197273764" "19_197299004" "19_197299135" "19_197688046" "19_197688172" "19_197737118" "19_197789613" "19_198050044" "19_198050149" "19_198050283" "19_198052027" "19_198641104" "19_199351818" "19_199359011" "19_199461639" "19_199688713" "19_199805979" "19_199876418" "19_200058869" "19_200113907" "19_200549286" "19_200997336" "19_201007117" "19_201007276" "19_201374545" "19_201374648" "19_202556753" "19_202556952" "19_202729199" "19_204447007" "19_204447110" "19_204574701" "19_204585764" "19_205017897" "19_205040503" "19_205052635" "19_205053917" "19_205054037" "19_205054139" "19_205065880" "19_205230314" "19_205427476" "19_205427588" "19_205501680" "19_205638740" "19_205660243" "19_205983926" "19_205985923" "19_206554576" "19_207362638" "19_208106030" "19_208371162" "19_208371267" "19_208747356" "19_211701036" "19_213061058" "19_213147092" "19_213243071" "19_213283187" "19_213296957" "19_213439423" "19_213446363" "19_213446479" "19_213529949" "19_213543534" "19_213707927" "19_213711618" "19_213869628" "19_213930836" "19_213982701" "19_214001780" "19_214121510" "19_214253149" "19_214253267" "19_214253385" "19_214317434" "19_214324279" "19_214337499" "19_214346562" "19_214535836" "19_214886872" "19_215223231" "19_215348509" "19_217133275" "19_217734683" "19_221585442" "19_221586364" "19_221588968" "19_221713243" "19_221713454" "19_221729784" "19_222514501" "19_223280661" "19_223280762" "19_223521575" "19_223846665" "19_223846769" "19_223846869" "19_223883080" "19_224017008" "19_224017117" "19_224017219" "19_224018561" "19_224125439" "19_224520015" "19_224520136" "19_224709930" "19_224876816" "19_225000197" "19_225001733" "19_225272207" "19_225278109" "19_225278380" "19_225278574" "19_225447898" "19_225448124" "19_225448245" "19_225477995" "19_225840047" "19_225869269" "19_225871753" "19_226059613" "19_226059715" "19_226129042" "19_226144620" "19_226762015" "19_226834717" "19_226954388" "19_226954674" "19_226954784" "19_227074643" "19_227833588" "19_227946877" "19_228637389" "19_228870259" "19_228921764" "19_229208734" "19_229341344" "19_229382811" "19_229517077" "19_229517207" "19_229560234" "19_230146406" "19_230292968" "19_230293069" "19_230488120" "19_230693399" "19_230747276" "19_230747377" "19_230869973" "19_231009959" "19_231010672" "19_231014523" "19_231386935" "19_232024892" "19_232490908" "19_232509253" "19_233352470" "19_233587883" "19_234140291" "19_234417793" "19_234592229" "19_235014706" "19_235084237" "19_236718256" "19_236776166" "19_237074925" "19_237077450" "19_237195350" "19_237195458" "19_237309115" "19_237309233" "19_237525634" "19_237525735" "19_238092866" "19_238353947" "19_238354066" "19_240445012" "19_240525636" "19_240525741" "19_240622286" "19_240641679" "19_240685662" "19_240685762" "19_241209521" "19_241209677" "19_241209840" "19_241213771" "19_241634138" "19_241643696" "19_241643818" "19_241859932" "19_242032787" "19_242168816" "19_242205820" "19_242255233" "19_242255342" "19_242479681" "19_242650790" "19_242650898" "19_242664835" "19_242684500" "19_242890545" "19_243014686" "19_243400376" "19_243400496" "19_243585664" "19_243608764" "19_243646983" "19_243679281" "19_243806773" "19_243826358" "19_244143829" "19_244353015" "19_244353119" "19_244652948" "19_245047853" "19_245273976" "19_245564824" "19_245674854" "19_245801059" "19_245801245" "19_246148446" "19_246460101" "19_246462012" "19_246569922" "19_246712901" "19_246713009" "19_246737976" "19_246742404" "19_246742566" "19_247033833" "19_247047274" "19_247068614" "19_247490185" "19_247490289" "19_247546679" "19_247625640" "19_247706328" "19_247830861" "19_248112987" "19_248113087" "19_248125854" "19_248173485" "19_248234741" "19_248234848" "19_248284529" "19_248487893" "19_248488006" "19_248501726" "19_248501865" "19_248558449" "19_248690542" "19_248691974" "19_248692086" "19_248770958" "19_249070721" "19_249100361" "19_249370182" "19_249370628" "19_249883756" "19_249981430" "19_249981541" "19_249983509" "19_249983651" "19_250015825" "19_250123524" "19_250205005" "19_250446955" "19_250465780" "19_250559416" "19_250673814" "19_250673940" "19_250681462" "19_250821968" "19_250951662" "19_251002164" "19_251312909" "19_251332652" "19_251365691" "19_251365795" "19_251390526" "19_251740682" "19_252199842" "19_252281066" "19_252378671" "19_252543816" "19_253041484" "19_253062071" "19_253119908" "19_253771901" "19_253984792" "19_254450411" "19_254495493" "19_254502475" "19_254564131" "19_254581055" "19_254619816" "19_254727997" "19_254797767" "19_254799121" "19_255493816" "19_255508789" "19_255527808" "19_255527932" "19_255580203" "19_255661222" "19_256463846" "19_256499303" "19_256499429" "19_256568802" "19_256568934" "19_257331182" "19_258267835" "19_258284836" "19_258453146" "19_258454192" "19_258591530" "19_258591646" "19_258636426" "19_258655305" "19_258655428" "19_260024039" "19_260029541" "19_261198411" "19_261220389" "19_261220523" "19_262817941" "19_262977987" "19_263264310" "19_263363976" "19_263702018" "19_263702121" "19_263900424" "19_263993822" "19_263994310" "19_263994466" "19_264018639" "19_264144795" "19_264569228" "19_264588860" "19_264596167" "19_264618737" "19_264638757" "19_264638859" "19_264907800" "19_265062152" "19_265062263" "19_265063300" "19_265063419" "19_265170672" "19_265264944" "19_265497953" "19_265528441" "19_265686077" "19_265825221" "19_265825362" "19_266009422" "19_266138932" "19_266139376" "19_266197953" "19_266380437" "19_266587237" "19_266587343" "19_266778674" "19_266779879" "19_267624589" "19_267624805" "19_267675509" "19_268066255" "19_268308203" "19_268395155" "19_268454164" "19_268762157" "19_268795354" "19_268984039" "19_269067191" "19_269422453" "19_269493296" "19_269692196" "19_270136125" "19_270376151" "19_270976880" "19_271153872" "19_271169699" "19_271265726" "19_271281543" "19_271430169" "19_271451010" "19_272908850" "19_276277958" "19_276354429" "19_276504235" "19_276914671" "19_277287052" "19_277335071" "19_277347740" "19_277394681" "19_277394865" "19_277396092" "19_277398660" "19_277700041" "19_277700149" "19_278611536" "19_279218756" "19_279218857" "19_280398787" "19_280816802" "19_280816947" "19_280878493" "19_280928514" "19_280942152" "19_280952401" "19_281453297" "19_281574413" "19_283134895" "19_283179320" "19_283186700" "19_283186835" "19_283313117" "19_283406735" "19_283406869" "19_283413250" "19_283540919" "19_283667234" "19_283838268" "19_283838378" "19_283838491" "19_284375383" "19_284496561" "19_284902685" "19_284919204" "19_284919310" "19_285086108" "19_285086219" "19_285337488" "19_285439059" "19_285439164" "19_285474254" "19_285898602" "19_285974042" "19_286000257" "19_286394524" "19_286424704" "19_286576195" "19_286778697" "19_287240101" "19_287868188" "19_287889927" "19_288143795" "19_288143898" "19_288145214" "19_288145365" "19_288175944" "19_288289618" "19_288594672" "19_288805694" "19_288993767" "19_289012527" "19_289077767" "19_289364378" "19_289478350" "19_289589092" "19_289603477" "19_289818921" "19_290457346" "19_290458915" "19_290788590" "19_291125913" "19_291715687" "19_291715814" "19_291762544" "19_291762653" "19_291762783" "19_291894693" "19_292846560" "19_292913417" "19_292919399" "19_292942119" "19_292942232" "19_293001948" "19_293069492" "19_293071556" "19_293164068" "19_293173115" "19_293173278" "19_293173817" "19_293605445" "19_293660238" "19_293660349" "19_293694266" "19_293694377" "19_294179735" "19_294213866" "19_294214350" "19_294218542" "19_294221275" "19_294221383" "19_294221496" "19_294533488" "19_294944497" "19_295179371" "19_295833929" "19_296177619" "19_296177719" "19_296351583" "19_296539878" "19_296640838" "19_296760492" "19_297249408" "19_297500354" "19_297501035" "19_297530633" "19_297664717" "19_297762366" "19_297874897" "19_298263536" "19_298263648" "19_298356599" "19_298412399" "19_298463048" "19_299035339" "19_299137524" "19_299211115" "19_299340096" "19_300594569" "19_300676122" "19_300990965" "19_301077916" "19_301237724" "19_301375063" "19_301419241" "19_301426341" "19_301482182" "19_301565259" "19_301591807" "19_301650826" "19_301763392" "19_301813810" "19_301901782" "19_302180879" "19_302197490" "19_302283625" "19_302283736" "19_302566424" "19_302584998" "19_302585118" "19_302603661" "19_302658251" "19_302661077" "19_303036556" "19_303092767" "19_303092873" "19_303104800" "19_305330599" "19_309614878" "19_309614995" "19_311639089" "19_312101841" "19_312103356" "19_312182792" "19_312212795" "19_312212953" "19_312216756" "19_312239012" "19_312239135" "19_312329903" "19_312349402" "19_312349504" "19_312359047" "19_312400465" "19_312942254" "19_312942523" "19_312959066" "19_313149112" "19_313149225" "19_313185880" "19_313201191" "19_313243988" "19_313536795" "19_313538734" "19_314197865" "19_314206757" "19_314206872" "19_315777655" "19_316040009" "19_316049383" "19_316101180" "19_316101326" "19_316114160" "19_316133731" "19_316189644" "19_316189762" "19_316190878" "19_316191006" "19_316191125" "19_316232612" "19_316316995" "19_316577684" "19_316924713" "19_317015598" "19_317015704" "19_317268959" "19_317319474" "19_317319594" "19_317591302" "19_317593017" "19_317593251" "19_317725497" "19_317725598" "19_317738643" "19_317839614" "19_317839758" "19_317884602" "19_318855606" "19_318860180" "19_318922566" "19_319065321" "19_319193349" "19_319483345" "19_319534626" "19_319691419" "19_319698374" "19_320316663" "19_320447492" "19_321027206" "19_321138392" "19_321138537" "19_322294274" "19_322992196" "19_323152007" "19_323152153" "19_323250867" "19_323376501" "19_323491848" "19_323735165" "19_323896729" "19_324932933" "19_325111544" "19_325111678" "19_325348184" "19_325766809" "19_326320838" "19_326322527" "19_326325833" "19_326328581" "19_326328689" "19_326404188" "19_326918158" "19_327226737" "19_327226891" "19_327503337" "19_327525874" "19_328023136" "19_328089731" "19_328089831" "19_328348221" "19_329898204" "19_329960825" "19_330203883" "19_330203984" "19_330407048" "19_330434608" "19_330447356" "19_330488357" "19_330488471" "19_330497616" "19_331184059" "19_331476444" "19_331715993" "19_332026708" "19_332545014" "19_333337020" "19_333701707" "19_333701830" "19_334395105" "19_334395206" "19_334399132" "19_334399234" "19_334832698" "19_335335172" "19_335653607" "19_335932126" "19_336041074" "19_336152767" "19_339677342" "19_339677442" "19_339722297" "19_339728628" "19_339728736" "19_339731133" "19_339839468" "19_339842622" "19_341977853" "19_342082090" "19_342092522" "19_342108588" "19_342110165" "19_342283094" "19_347652489" "19_348340505" "19_348340671" "19_348374425" "19_348379352" "19_349841838" "19_350067505" "19_350067721" "19_350362833" "19_350784906" "19_350833663" "19_352397733" "19_352988936" "19_353134950" "19_353297637" "19_353623579" "19_353626148" "19_353626366" "19_353634554" "19_354446892" "19_355163460" "19_355164165" "19_355274204" "19_355274339" "19_355276950" "19_355297771" "19_356816601" "19_356821540" "19_356825234" "19_357828435" "19_357829264" "19_357831775" "19_357880732" "19_357897522" "19_357897640" "19_358980111" "19_358981383" "19_358985908" "19_358986042" "19_360254691" "19_360324576" "19_360373723" "19_360506488" "19_360519975" "19_360551252" "19_360609548" "19_361190028" "19_361334439" "19_361864352" "19_361934162" "19_362708782" "19_362837995" "19_362899104" "19_363279261" "19_363279362" "19_363282136" "19_363705295" "19_364128821" "19_364129613" "19_364138514" "19_364138754" "19_365799951" "19_366346979" "19_366543655" "19_366592206" "19_366592308" "19_367885126" "19_367987733" "19_368009907" "19_368392117" "19_369301865" "19_370552031" "19_370552217" "19_370553324" "19_371870542" "19_371976145" "19_372205416" "19_372396079" "19_372434054" "19_372440909" "19_373108713" "19_375004600" "19_375211614" "19_375211717" "19_375319329" "19_375325514" "19_375325615" "19_376108943" "19_377815512" "19_379042611" "19_379042724" "19_379043231" "19_379672636" "19_379676344" "19_379676449" "19_379678384" "19_379684326" "19_379688096" "19_379688274" "19_379693759" "19_379693973" "19_379764520" "19_379764711" "19_379764813" "19_379766197" "19_379766796" "19_380104865" "19_380105003" "19_380147978" "19_380159694" "19_380234990" "19_380235186" "19_380501233" "19_380506251" "19_380512283" "19_380512440" "19_380512574" "19_380512760" "19_380523665" "19_380523767" "19_380619182" "19_380793975" "19_381225931" "19_381234906" "19_381237475" "19_381237971" "19_381525958" "19_382376030" "19_382451048" "19_382662656" "19_382912151" "19_382968240" "19_382984448" "19_383358752" "19_383444736" "19_383444868" "19_383687644" "19_386290546" "19_386783630" "19_386783756" "19_386784839" "19_387817795" "19_387817941" "19_387831992" "19_387840380" "19_387844050" "19_387845334" "19_387845577" "19_387847471" "19_387847675" "19_388011003" "19_388342647" "19_388473825" "19_388518111" "19_388965909" "19_389144853" "19_389165876" "19_391277165" "19_391555542" "19_391754968" "19_391944797" "19_392056111" "19_392078622" "19_392081900" "19_392133109" "19_392133251" "19_392133419" "19_392275991" "19_392278961" "19_392401742" "19_392462389" "19_392540665" "19_392599627" "19_392617706" "19_392982025" "19_393138280" "19_393261174" "19_393743113" "19_393890141" "19_394092260" "19_394522873" "19_395704091" "19_396066483" "19_396134997" "19_396658004" "19_396850053" "19_397243547" "19_397498184" "19_398359093" "19_398605718" "19_398606095" "19_398692698" "19_398728362" "19_399872536" "19_400116204" "19_400130615" "19_400610536" "19_400658522" "19_400926243" "19_401124634" "19_401124745" "19_401444743" "19_402617819" "19_402805189" "19_403120083" "19_403120239" "19_403124354" "19_403202861" "19_403394305" "19_403677181" "19_403678722" "19_403682973" "19_403683644" "19_403731381" "19_403746487" "19_403746970" "19_403749389" "19_403749599" "19_403778494" "19_403864701" "19_403879087" "19_403902131" "19_404316113" "19_405049705" "19_405088510" "19_405164879" "19_405165002" "19_405436163" "19_405471359" "19_405471474" "19_406145227" "19_406160437" "19_406185224" "19_406304224" "19_406304331" "19_406340582" "19_406922298" "19_407133041" "19_407133239" "19_407133349" "19_407133517" "19_407133640" "19_407256866" "19_407279852" "19_407577172" "19_407707124" "19_407813127" "19_407901174" "19_407901379" "19_407937919" "19_408098164" "19_408098265" "19_408198455" "19_408261342" "19_408418264" "19_408418625" "19_408422523" "19_408423069" "19_408524965" "19_408525086" "19_408597169" "19_408597284" "19_408631130" "19_408644124" "19_408669182" "19_408672144" "19_408673641" "19_408674065" "19_408675615" "19_408676015" "19_408731910" "19_408732018" "19_408732244" "19_408795564" "19_408795769" "19_408799252" "19_408807664" "19_409541626" "19_409912381" "19_410131440" "19_410249678" "19_410249876" "19_410250140" "19_410310868" "19_410390060" "19_410837907" "19_410838021" "19_410838122" "19_410843529" "19_410853628" "19_410858396" "19_410871169" "19_410871296" "19_410899346" "19_410926488" "19_410933454" "19_410949177" "19_410949305" "19_410965517" "19_411019057" "19_411080101" "19_411080253" "19_411225950" "19_411238273" "19_411240311" "19_411250767" "19_411268202" "19_411359770" "19_411401399" "19_411404550" "19_411409674" "19_411420451" "19_411420607" "19_411475225" "19_411506329" "19_411506440" "19_411506582" "19_411508868" "19_411512651" "19_411514838" "19_411514951" "19_411569885" "19_411572480" "19_411591157" "19_411591264" "19_411591364" "19_411591536" "19_411609339" "19_411614304" "19_411638030" "19_411648319" "19_411652649" "19_411652800" "19_411653570" "19_411662294" "19_411662397" "19_411668039" "19_411668195" "19_411886497" "19_412087217" "19_412128208" "19_412179654" "19_413159954" "19_413313842" "19_413603976" "19_414264397" "19_414820785" "19_416983788" "19_419737270" "19_419737401" "19_420027595" "19_420982980" "19_427112366" "19_427112543" "19_427113096" "19_427120531" "19_427265186" "19_427306917" "19_427797545" "19_428912104" "19_428912204" "19_430811780" "19_431459372" "19_431459915" "19_431484028" "19_431484133" "19_431486726" "19_431486843" "19_431552253" "19_431552478" "19_431553854" "19_431688451" "19_432356217" "1533_5612621" "1533_5636579" "1533_5640455" "1533_5651445" "1533_5652380" "1533_5666416" "1533_5667557" "1533_5667804" "1533_6375575" "1533_6379774" "1533_8285346" "1533_9120112" "1533_9191172" "1533_9234670" "1533_9234774" "1533_9399029" "1533_9537432" "1533_9538473" "1533_9538611" "1533_11993390" "1533_11993552" "1533_12001724" "1533_13315306" "1533_15211517" "1533_17398482" "1533_18633551" "1533_19849192" "1533_20080187" "1533_20080289" "1533_20128882" "1533_20136268" "1533_23196031" "1533_23342937" "1533_26915978" "1533_27959577" "1533_28123844" "1533_28123963" "1533_28142781" "1533_28142889" "1533_28328243" "1533_28414807" "1533_28639603" "1533_28644946" "1533_33069095" "1533_33115589" "1533_33606360" "1533_33607782" "1533_33861305" "1533_34870906" "1533_34871018" "1533_34874221" "1533_34874434" "1533_35271287" "1533_35324248" "1533_35414120" "1533_35414247" "1533_35414358" "1533_35414754" "1533_35414868" "1533_35414982" "1533_37382471" "1533_37382638" "1533_40209159" "1533_40209657" "1533_40224384" "1533_40225313" "1533_40229764" "1533_40230439" "1533_40237871" "1533_40241856" "1533_40242089" "1533_40242294" "1533_40242416" "1533_40243998" "1533_40244276" "1533_40246092" "1533_40246316" "1533_40246445" "1533_40253546" "1533_40253647" "1533_40256944" "1533_40258334" "1533_40258688" "1533_58881243" "1533_60980733" "1533_62018722" "1533_70729398" "1533_71404718" "1533_74258181" "1533_79765490" "1533_79765815" "1533_79766033" "1533_82032498" "1533_84405360" "1533_87815307" "1533_99469766" "1533_100223973" "1533_101081412" "1533_101673853" "1533_104099805" "1533_104283117" "1533_104283238" "1533_104283482" "1533_105972661" "1533_106655076" "1533_111072929" "1533_111867831" "1533_112583593" "1533_112583712" "1533_112628547" "1533_112628710" "1533_112630928" "1533_115992834" "1533_116851879" "1533_117282901" "1533_117283022" "1533_117750504" "1533_117750671" "1533_118391168" "1533_118954305" "1533_118954414" "1533_118954541" "1533_118954646" "1533_121265615" "1533_121265729" "1533_121312918" "1533_121313061" "1533_125116568" "1533_127102329" "1533_127140096" "1533_127590499" "1533_127590625" "1533_128545211" "1533_134341911" "1533_134943306" "1533_134944580" "1533_134944680" "1533_135292269" "1533_136132961" "1533_136377662" "1533_136451670" "1533_136451772" "1533_138438570" "1533_138971219" "1533_138990981" "1533_139996770" "1533_141961222" "1533_141961327" "1533_143144105" "1533_143279516" "1533_143299179" "1533_143302880" "1533_143752906" "1533_144220339" "1533_144220448" "1533_144558388" "1533_145355418" "1533_145606533" "1533_145709341" "1533_147063614" "1533_147653499" "1533_147653623" "1533_147661341" "1533_147927764" "1533_148488144" "1533_149843580" "1533_150084885" "1533_150329194" "1533_150461321" "1533_150462707" "1533_151143125" "1533_151143227" "1533_151277227" "1533_151343193" "1533_152136690" "1533_152182291" "1533_152265482" "1533_152283564" "1533_153045895" "1533_153326533" "1533_154088544" "1533_154873986" "1533_154963676" "1533_154963777" "1533_155036669" "1533_155197786" "1533_155201141" "1533_155201256" "1533_156407288" "1533_157482788" "1533_157788846" "1533_157822552" "1533_157822662" "1533_158093807" "1533_158863265" "1533_160549309" "1533_160549409" "1533_160854262" "1533_161632856" "1533_161733110" "1533_162250880" "1533_162536999" "1533_162611643" "1533_162632678" "1533_163139519" "1533_163139620" "1533_163178821" "1533_163178987" "1533_163347267" "1533_163588025" "1533_163588250" "1533_163937920" "1533_164206076" "1533_165232643" "1533_165461695" "1533_168389426" "1533_169030835" "1533_169030949" "1533_169121897" "1533_170706434" "1533_170793453" "1533_170821434" "1533_170936807" "1533_171103889" "1533_171104030" "1533_171459457" "1533_171488692" "1533_171489019" "1533_171489130" "1533_171489253" "1533_171489355" "1533_171489514" "1533_171489784" "1533_173143159" "1533_173144287" "1533_174071997" "1533_174289579" "1533_175344282" "1533_176279102" "1533_176401449" "1533_178499066" "1533_178767556" "1533_179172534" "1533_179172922" "1533_180472942" "1533_180807871" "1533_181000077" "1533_181183889" "1533_181965785" "1533_182810040" "1533_182815354" "1533_182815518" "1533_182815681" "1533_182817276" "1533_182817389" "1533_182818865" "1533_182818980" "1533_182822231" "1533_182875431" "1533_182916060" "1533_182984508" "1533_183327546" "1533_183562024" "1533_183562570" "1533_184055297" "1533_184055399" "1533_184055881" "1533_184525859" "1533_184526132" "1533_184552577" "1533_184553733" "1533_186245016" "1533_188157255" "1533_188266689" "1533_188492781" "1533_189966153" "1533_190064756" "1533_190536567" "1533_191115455" "1533_191959068" "1533_192324347" "1533_192554059" "1533_192560739" "1533_192560892" "1533_192561004" "1533_192569861" "1533_192570114" "1533_192570590" "1533_192572295" "1533_192572400" "1533_192572535" "1533_193551803" "1533_193552046" "1533_193834117" "1533_193880919" "1533_193881286" "1533_193884342" "1533_193899784" "1533_193901769" "1533_193934896" "1533_194372904" "1533_194422191" "1533_194571865" "1533_194572155" "1533_194572390" "1533_195305717" "1533_195402236" "1533_195454685" "1533_195651849" "1533_195852564" "1533_196902073" "1533_199228775" "1533_199624615" "1533_199625699" "1533_199643949" "1533_199668268" "1533_203826156" "1533_203826257" "1533_205242024" "1533_205291672" "1533_205291907" "1533_205292065" "1533_205366736" "1533_205397374" "1533_205399666" "1533_206737676" "1533_206743947" "1533_206748897" "1533_206749001" "1533_206828311" "1533_206908558" "1533_206926942" "1533_206927054" "1533_207236646" "1533_207262894" "1533_207474917" "1533_207476006" "1533_207498617" "1533_207499993" "1533_207525950" "1533_207566195" "1533_207627229" "1533_207878118" "1533_209321621" "1533_209321741" "1533_210227756" "1533_210331696" "1533_210340620" "1533_210372874" "1533_210375152" "1533_210375854" "1533_210666933" "1533_211537568" "1533_211857182" "1533_212025551" "1533_212051666" "1533_212148376" "1533_212148477" "1533_212419935" "1533_212420049" "1533_212438030" "1533_212564563" "1533_212564716" "1533_213005958" "1533_213183275" "1533_213183395" "1533_213612352" "1533_213785222" "1533_213975538" "1533_214092554" "1533_214093366" "1533_214104181" "1533_214104658" "1533_214107569" "1533_214114887" "1533_214115675" "1533_214145790" "1533_214145894" "1533_214150289" "1533_214152726" "1533_214262650" "1533_214262809" "1533_214276665" "1533_214289317" "1533_214289569" "1533_214289843" "1533_214290111" "1533_214296706" "1533_214301886" "1533_214307320" "1533_214308498" "1533_214312558" "1533_214312663" "1533_214319591" "1533_214320330" "1533_214321371" "1533_214322285" "1533_214322397" "1533_214322560" "1533_214324876" "1533_214328802" "1533_214328937" "1533_214408357" "1533_214414422" "1533_214456501" "1533_214470543" "1533_214470648" "1533_214470850" "1533_214471033" "1533_214567361" "1533_214567482" "1533_214579192" "1533_214579293" "1533_214590002" "1533_214594195" "1533_214727311" "1533_214728397" "1533_214734556" "1533_214734989" "1533_214735647" "1533_214735831" "1533_214785951" "1533_214834286" "1533_214834418" "1533_214858590" "1533_214893012" "1533_214893114" "1533_214893651" "1533_214893871" "1533_214893990" "1533_214895497" "1533_214902475" "1533_214902867" "1533_214926681" "1533_215019640" "1533_215019831" "1533_215672410" "1533_216773816" "1533_216796160" "1533_216827297" "1533_216924828" "1533_217302620" "1533_217412278" "1533_217433093" "1533_217446380" "1533_217447064" "1533_217449557" "1533_217450294" "1533_217450500" "1533_219902231" "1533_220524636" "1533_221232401" "1533_221585886" "1533_221771923" "1533_222346549" "1533_222394804" "1533_222394924" "1533_222466160" "1533_222761002" "1533_224145901" "1533_224302784" "1533_225074833" "1533_225990799" "1533_226918822" "1533_226918947" "1533_226919077" "1533_227282831" "1533_227381896" "1533_229108310" "1533_229112471" "1533_229349445" "1533_229430797" "1533_229446643" "1533_229532411" "1533_230746949" "1533_230747049" "1533_231104680" "1533_231105989" "1533_231106089" "1533_231226699" "1533_231663580" "1533_231740579" "1533_232194927" "1533_232553646" "1533_232553798" "1533_232556277" "1533_233237369" "1533_233300680" "1533_234520376" "1533_234817277" "1533_235011284" "1533_236096426" "1533_237970533" "1533_237970646" "1533_238573844" "1533_238576213" "1533_238577099" "1533_238577213" "1533_238578939" "1533_238579092" "1533_238579301" "1533_238725371" "1533_238784135" "1533_238902120" "1533_239315926" "1533_239316084" "1533_240098357" "1533_240098563" "1533_240553879" "1533_240566557" "1533_240733768" "1533_241085877" "1533_241474745" "1533_241789970" "1533_244032413" "1533_244033689" "1533_244033844" "1533_244034803" "1533_244329986" "1533_244494482" "1533_244542170" "1533_244711628" "1533_245295548" "1533_245307752" "1533_245961642" "1533_246064329" "1533_246355975" "1533_246757675" "1533_247142356" "1533_247246701" "1533_247369393" "1533_247369494" "1533_247581827" "1533_247581944" "1533_247763835" "1533_248475184" "1533_248524390" "1533_248709438" "1533_248873197" "1533_248978443" "1533_249706935" "1533_249911687" "1533_250514534" "1533_250659039" "1533_251395580" "1533_252163109" "1533_252183669" "1533_253313250" "1533_253658746" "1533_253761889" "1533_254157962" "1533_255038363" "1533_255202350" "1533_255202456" "1533_255878351" "1533_255890853" "1533_257004558" "1533_260160925" "1533_260923493" "1533_261344533" "1533_261347031" "1533_261347143" "1533_263025451" "1533_263358814" "1533_264714606" "1533_265053663" "1533_265058513" "1533_265256325" "1533_265341127" "1533_265348872" "1533_265880631" "1533_267102499" "1533_267200533" "1533_267371320" "1533_267542608" "1533_268050915" "1533_268595961" "1533_268792573" "1533_269038544" "1533_270002167" "1533_270409947" "1533_270426117" "1533_270768355" "1533_274481827" "1533_275168308" "1533_275207047" "1533_276199925" "1533_276344592" "1533_277680250" "1533_278052679" "1533_278362727" "1533_278362830" "1533_280520085" "1533_280558735" "1533_281464333" "1533_281825580" "1533_283563279" "1533_283881749" "1533_284840274" "1533_285081684" "1533_285676312" "1533_286160571" "1533_286556384" "1533_286992872" "1533_287136485" "1533_288975724" "1533_290063071" "1533_290089655" "1533_290089765" "1533_290519121" "1533_290519249" "1533_290988461" "1533_291820502" "1533_292438510" "1533_292870365" "1533_292970414" "1533_293150150" "1533_293150377" "1533_293273523" "1533_293273644" "1533_297155841" "1533_298095506" "1533_299821452" "1533_299934862" "1533_299950793" "1533_300106423" "1533_300110563" "1533_300165996" "1533_303390441" "1533_303525660" "1533_303835350" "1533_303835480" "1533_303924894" "1533_303925005" "1533_304018761" "1533_304018865" "1533_304232300" "1533_305526901" "1533_305683344" "1533_306586187" "1533_307447015" "1533_307447115" "1533_307615138" "1533_308687834" "1533_308860546" "1533_309676514" "1533_310720401" "1533_310829616" "1533_310890687" "1533_311173475" "1533_311196332" "1533_311840430" "1533_312720488" "1533_314532546" "1533_314880271" "1533_314944394" "1533_314944499" "1533_317321796" "1533_317804390" "1533_318668876" "1533_318816341" "1533_318971630" "1533_318971833" "1533_318972485" "1533_318972940" "1533_319403084" "1533_326670158" "1533_327187081" "1533_327187191" "1533_327741090" "1533_328556363" "1533_329265577" "1533_329265688" "1533_329613281" "1533_330300549" "1533_330978821" "1533_330978948" "1533_331092527" "1533_331092627" "1533_331304646" "1533_331304759" "1533_331345335" "1533_331473627" "1533_332590876" "1533_332917894" "1533_333095905" "1533_333096639" "1533_333228014" "1533_333228130" "1533_333852733" "1533_333924155" "1533_334213399" "1533_334613926" "1533_335110046" "1533_335142232" "1533_335142333" "1533_335189935" "1533_335256991" "1533_336573436" "1533_336641723" "1533_337437713" "1533_338113091" "1533_338759891" "1533_339022380" "1533_339027291" "1533_339027392" "1533_339510552" "1533_340121572" "1533_340287800" "1533_341404538" "1533_341721499" "1533_341872382" "1533_342213621" "1533_342213724" "1533_342213867" "1533_344661103" "1533_344681349" "1533_344799304" "1533_345185330" "1533_345282278" "1533_345415802" "1533_345587577" "1533_345587685" "1533_345587798" "1533_345588409" "1533_345588569" "1533_346483710" "1533_346652260" "1533_346652394" "1533_346652523" "1533_347564557" "1533_347605744" "1533_347641049" "1533_347641157" "1533_347738236" "1533_348084446" "1533_348085334" "1533_348085448" "1533_348085581" "1533_348137909" "1533_348199442" "1533_348330786" "1533_348446110" "1533_349162639" "1533_349522593" "1533_350751305" "1533_351656016" "1533_351806527" "1533_351871252" "1533_351916212" "1533_352161486" "1533_352161639" "1533_352345077" "1533_352365388" "1533_352375035" "1533_352375137" "1533_352375265" "1533_352387027" "1533_352432059" "1533_352699109" "1533_352775800" "1533_352783043" "1533_352835834" "1533_352835957" "1533_352836353" "1533_352847112" "1533_352925531" "1533_352925647" "1533_353019527" "1533_353030661" "1533_353077050" "1533_353077645" "1533_353079249" "1533_353456125" "1533_353459067" "1533_354079401" "1533_354144749" "1533_354826278" "1533_358994472" "1533_358995133" "1533_359078611" "1533_359141876" "1533_359865570" "1533_360426129" "1533_361291743" "1533_361353183" "1533_362727913" "1533_363086837" "1533_363380348" "1533_363417075" "1533_363469878" "1533_363622708" "1533_363823782" "1533_363824925" "1533_364481357" "1533_364481458" "1533_364482742" "1533_364675444" "1533_364817408" "1533_364956492" "1533_364959448" "1533_364959685" "1533_364971727" "1533_367969628" "1533_368477021" "1533_369531807" "1533_370037540" "1533_370215855" "1533_370508470" "1533_371232034" "1533_372621585" "1533_372625876" "1533_372626034" "1533_372626158" "1533_373070444" "1533_373086019" "1533_373263645" "1533_373827892" "1533_374605731" "1533_374608765" "1533_374625379" "1533_374793413" "1533_374793794" "1533_374809014" "1533_375125546" "1533_375216210" "1533_375219229" "1533_376020567" "1533_376075118" "1533_376272905" "1533_376283222" "1533_376543875" "1533_376544064" "1533_376659219" "1533_376666360" "1533_376722484" "1533_376760134" "1533_376871232" "1533_377034738" "1533_377034859" "1533_377038990" "1533_377039113" "1533_377039242" "1533_377039504" "1533_377175864" "1533_377178091" "1533_377181405" "1533_377181512" "1533_377284877" "1533_377796325" "1533_377796431" "1533_377796534" "1533_377797048" "1533_377797313" "1533_378731185" "1533_379404573" "1533_380757759" "1533_381418667" "1533_381419442" "1533_381419608" "1533_381419719" "1533_381420360" "1533_381420495" "1533_382104498" "1533_382138496" "1533_382574724" "1533_382875862" "1533_382927331" "1533_382927662" "1533_383017762" "1533_383079927" "1533_383280990" "1533_383298411" "1533_383298878" "1533_383299577" "1533_383732581" "1533_383793675" "1533_383793780" "1533_383984112" "1533_383990599" "1533_384044899" "1533_384045022" "1533_384046811" "1533_384249708" "1533_384504018" "1533_385451246" "1533_386504953" "1533_386705299" "1533_386707225" "1533_386707346" "1533_387005487" "1533_387148978" "1533_387708616" "1533_387733065" "1533_387781825" "1533_387787923" "1533_388828377" "1533_389079419" "1533_389470709" "1533_389470823" "1533_389899356" "1533_390108911" "1533_390241126" "1533_390241245" "1533_390315932" "1533_390362988" "1533_390365494" "1533_390425059" "1533_390472199" "1533_390472325" "1533_390477690" "1533_390477791" "1533_390536895" "1533_390554110" "1533_390586451" "1533_390586879" "1533_391287897" "1533_391288040" "1533_391444679" "1533_391626347" "1533_391860495" "1533_392028730" "1533_392028871" "1533_392113262" "1533_392113587" "1533_392139506" "1533_392900611" "1533_392976068" "1533_393000428" "1533_394744506" "1533_394890721" "1533_395000775" "1533_395000878" "1533_395604876" "1533_395605009" "1533_395659174" "1533_400667515" "1533_400705720" "1533_401089813" "1533_401100587" "1533_401378726" "1533_402510145" "1533_402643267" "1533_402654499" "1533_402815183" "1533_403058273" "1533_403380661" "1533_404698673" "1533_404980076" "1533_405160052" "1533_405218570" "1533_405408631" "1533_405435332" "1533_406052264" "1533_406363548" "1533_406383740" "1533_406383854" "1533_406746750" "1533_407846909" "1533_407847013" "1533_407847173" "1533_410038040" "1533_410038193" "1533_410039063" "1533_410039219" "1533_410137553" "1533_410304406" "1533_410333134" "1533_410450920" "1533_410457111" "1533_410458065" "1533_410462734" "1533_410464310" "1533_410757870" "1533_410758157" "1533_410759291" "1533_410759425" "1533_410915535" "1533_411383964" "1533_411839982" "1533_411990931" "1533_412018007" "1533_412724815" "1533_412724923" "1533_413505707" "1533_413508133" "1533_413508844" "1533_413530861" "1533_413531160" "1533_413556418" "1533_413568442" "1533_413717679" "1533_413726365" "1533_413826098" "1533_413826200" "1533_413828378" "1533_413968873" "1533_414006678" "1533_414096474" "1533_414100112" "1533_414100248" "1533_414100349" "1533_414221964" "1533_414225505" "1533_414459559" "1533_414795596" "1533_414795825" "1533_414803851" "1533_414803953" "1533_414804061" "1533_414952422" "1533_414964645" "1533_414965485" "1533_414988325" "1533_415025978" "1533_415030962" "1533_415031094" "1533_415038269" "1533_415072312" "1533_415180337" "1533_415322895" "1533_415323060" "1533_415567038" "1533_415953660" "1533_415953792" "1533_415975996" "1533_416015196" "1533_416035205" "1533_416055646" "1533_416114546" "1533_416115266" "1533_416115384" "1533_416194535" "1533_416194655" "1533_416195490" "1533_416195963" "1533_416389874" "1533_416451721" "1533_416479775" "1533_416480488" "1533_416504694" "1533_416609137" "1533_416748584" "1533_416783964" "1533_416785025" "1533_416785140" "1533_416785778" "1533_416785965" "1533_416786132" "1533_416786304" "1533_416786410" "1533_416787987" "1533_416788101" "1533_416788928" "1533_416789857" "1533_416791268" "1533_416818937" "1533_416819163" "1533_416866625" "1533_416962901" "1533_416963079" "1533_417026102" "1533_417053048" "1533_417055560" "1533_417084031" "1533_417084146" "1533_417260534" "1533_417260677" "1533_417260912" "1533_417267873" "1533_417276650" "1533_417299064" "1533_417307730" "1533_417323328" "1533_417456667" "1533_417457901" "1533_417490570" "1533_417562817" "1533_417740271" "1533_417748136" "1533_417887235" "1533_417950593" "1533_417950710" "1533_417957267" "1533_417957381" "1533_417981094" "1533_417998267" "1533_417998375" "1533_418006604" "1533_418048668" "1533_418199727" "1533_418256183" "1533_418258680" "1533_418258805" "1533_418263660" "1533_418263786" "1533_418297499" "1533_418511575" "1533_418578799" "1533_418643892" "1533_418696381" "1533_418696525" "1533_418703912" "1533_418705145" "1533_418707442" "1533_418707546" "1533_418711210" "1533_418951507" "1533_418951608" "1533_419162958" "1533_419221922" "1533_419222036" "1533_419224565" "1533_419224677" "1533_419251394" "1533_419379298" "1533_419379411" "1533_419382344" "1533_419400918" "1533_419408397" "1533_419408574" "1533_419408724" "1533_419539111" "1533_419650687" "1533_419650788" "1533_419730506" "1533_419737928" "1533_419785055" "1533_419786368" "1533_419833540" "1533_419889345" "1533_419889447" "1533_419889554" "1533_419889744" "1533_419954774" "1533_419954897" "1533_419998896" "1533_419999001" "1533_419999103" "1533_420101812" "1533_420146616" "1533_420147225" "1533_420180756" "1533_420207644" "1533_420219667" "1533_420219834" "1533_420220672" "1533_420365094" "1533_420365226" "1533_420365388" "1533_420390525" "1533_420390747" "1533_420404298" "1533_420404403" "1533_420411902" "1533_420432760" "1533_420505533" "1533_420505638" "1533_420515681" "1533_420518197" "1533_420518330" "1533_420579143" "1533_420579577" "1533_420580621" "1533_420582866" "1533_420583004" "1533_420590209" "1533_420590413" "1533_420592764" "1533_420613876" "1533_420707662" "1533_420707815" "1533_420721479" "1533_420731384" "1533_420796866" "1533_420844694" "1533_420876722" "1533_420880240" "1533_420881366" "1533_420886768" "1533_420886870" "1533_420889744" "1533_420889885" "1533_420890069" "1533_420909201" "1533_420923816" "1533_420930714" "1533_420973235" "1533_420973337" "1533_420973451" "1533_420973553" "1533_421084615" "1533_421084735" "1533_421084875" "1533_421085653" "1533_422639569" "1533_422896460" "1533_422896580" "76_3138494" "76_5069239" "76_5069487" "76_5248535" "76_5883577" "76_6154194" "76_6236839" "76_8744765" "76_10093130" "76_10110006" "76_11658666" "76_11732586" "76_11734064" "76_12600652" "76_12600791" "76_13157314" "76_13354903" "76_13462363" "76_13654380" "76_14044833" "76_14163888" "76_14250421" "76_14858218" "76_14858362" "76_14866469" "76_15209227" "76_15351573" "76_15659390" "76_15700275" "76_15985368" "76_15985479" "76_16231128" "76_16543203" "76_16675754" "76_16719752" "76_16758300" "76_16758987" "76_16759211" "76_16834501" "76_16860909" "76_17076948" "76_17108567" "76_17128585" "76_17128695" "76_17255880" "76_17416342" "76_17416528" "76_17430152" "76_17430258" "76_17430366" "76_17433208" "76_17433318" "76_17434858" "76_17435641" "76_17514969" "76_17698242" "76_17995969" "76_17996079" "76_18315209" "76_18315333" "76_18315441" "76_18609247" "76_18903825" "76_18903963" "76_19032498" "76_19038301" "76_19040627" "76_19363241" "76_19712784" "76_19867485" "76_20417569" "76_20795148" "76_20985872" "76_20991322" "76_20993205" "76_21027824" "76_21464030" "76_21464133" "76_21789335" "76_21848227" "76_21858658" "76_21892430" "76_21901671" "76_21929199" "76_21947086" "76_21959882" "76_21991555" "76_21991687" "76_21991861" "76_21993721" "76_21996808" "76_21996908" "76_22001322" "76_22004279" "76_22004392" "76_22011209" "76_22011323" "76_22077215" "76_22164533" "76_22216642" "76_22270376" "76_22476152" "76_22495959" "76_23094124" "76_23095784" "76_23663786" "76_23726433" "76_24053031" "76_24430767" "76_24485650" "76_24602417" "76_25154726" "76_25154847" "76_25172562" "76_25395846" "76_25395952" "76_25877150" "76_26247968" "76_26436497" "76_26627324" "76_26820133" "76_26881998" "76_28355692" "76_28366848" "76_28616537" "76_28786211" "76_29533207" "76_30108609" "76_30109639" "76_30112604" "76_30509881" "76_30740280" "76_31634548" "76_31634857" "76_31796167" "76_31796267" "76_32057150" "76_32113569" "76_32115413" "76_32615015" "76_32616664" "76_32624294" "76_32624444" "76_32989488" "76_33215056" "76_33991832" "76_34224741" "76_34529457" "76_35137473" "76_35325703" "76_35461903" "76_35531854" "76_35531957" "76_35560720" "76_35602558" "76_35694719" "76_35947714" "76_35947938" "76_37791691" "76_38122258" "76_38127729" "76_38287392" "76_39085396" "76_39175411" "76_39197209" "76_39307068" "76_40370167" "76_40430640" "76_41121622" "76_41360797" "76_41925338" "76_41978246" "76_42176395" "76_42179568" "76_42179729" "76_42179855" "76_42180726" "76_42266986" "76_42267088" "76_42907458" "76_43545313" "76_44172532" "76_44172634" "76_44202901" "76_44206557" "76_44417059" "76_45808255" "76_46464817" "76_46673664" "76_46674004" "76_46675329" "76_46700008" "76_46795289" "76_48667656" "76_48767773" "76_49303566" "76_49414005" "76_49467500" "76_49665256" "76_49805848" "76_49857505" "76_49857613" "76_50173849" "76_50173964" "76_50197378" "76_50399349" "76_50399451" "76_50600820" "76_51508763" "76_52743959" "76_52848664" "76_52848768" "76_53898219" "76_54243447" "76_54243554" "76_54296950" "76_54375705" "76_54425585" "76_54718284" "76_54752107" "76_55210460" "76_55244682" "76_55629700" "76_56412339" "76_56440559" "76_56440706" "76_56544918" "76_56545039" "76_56593131" "76_56710348" "76_56710467" "76_56770173" "76_58552549" "76_58552654" "76_58909014" "76_59075705" "76_59075842" "76_59076344" "76_59160936" "76_59277244" "76_59419824" "76_59419933" "76_59487011" "76_59783748" "76_59869875" "76_60918834" "76_61444000" "76_61469293" "76_61503656" "76_62028461" "76_62061185" "76_62061341" "76_63263398" "76_63300796" "76_63309923" "76_63381391" "76_63714875" "76_63875653" "76_64070995" "76_64099444" "76_64269851" "76_64334635" "76_64457702" "76_64702911" "76_64715500" "76_65013945" "76_65468572" "76_65719634" "76_68675637" "76_68675752" "76_69363745" "76_69369835" "76_69369943" "76_69658893" "76_69667320" "76_69728564" "76_69728677" "76_69802903" "76_69814035" "76_69815778" "76_70191585" "76_72552683" "76_72944262" "76_72944387" "76_73153483" "76_73172800" "76_73354335" "76_73580954" "76_73752157" "76_74853686" "76_74894722" "76_74894823" "76_74917023" "76_76021657" "76_76769710" "76_76769811" "76_77391458" "76_77391615" "76_77629050" "76_77772859" "76_77772968" "76_77807482" "76_77913163" "76_77932289" "76_77932402" "76_78631689" "76_78632110" "76_78678491" "76_78750608" "76_78867507" "76_78968683" "76_78968795" "76_79376636" "76_79439930" "76_80480964" "76_80482508" "76_80584272" "76_80733584" "76_80733709" "76_80734474" "76_80735720" "76_80756438" "76_80801973" "76_80819371" "76_81050507" "76_81215736" "76_82008621" "76_82025564" "76_82025677" "76_82085084" "76_82086850" "76_82288392" "76_82289353" "76_82299639" "76_82914190" "76_83644288" "76_83693459" "76_83693663" "76_84240245" "76_84679653" "76_84757823" "76_84778250" "76_84778378" "76_84779548" "76_84780479" "76_84782018" "76_84895335" "76_86531805" "76_89353835" "76_89376655" "76_89602360" "76_89646939" "76_90217742" "76_90552516" "76_90888054" "76_92016189" "76_92085437" "76_92310674" "76_92310891" "76_92506657" "76_92512792" "76_92713223" "76_93119159" "76_93276474" "76_93412923" "76_93467125" "76_93481600" "76_93520445" "76_93532479" "76_93616676" "76_93895352" "76_94046575" "76_94462377" "76_94594486" "76_94610129" "76_94934293" "76_94934449" "76_94934561" "76_94966081" "76_95274289" "76_95504882" "76_95609486" "76_95609594" "76_95616048" "76_95676017" "76_95676127" "76_95714947" "76_95715135" "76_95718349" "76_95718520" "76_95721648" "76_95721757" "76_95843701" "76_95899604" "76_95911044" "76_96020752" "76_96449040" "76_97941443" "76_97944905" "76_98087338" "76_98189657" "76_98189872" "76_98227246" "76_98227361" "76_98683204" "76_98779020" "76_98831385" "76_98845115" "76_99142243" "76_99142354" "76_99147018" "76_99147155" "76_99148275" "76_99148379" "76_99168094" "76_99168226" "76_99234450" "76_99255193" "76_99494897" "76_99869380" "76_100464858" "76_100554327" "76_100687946" "76_100842661" "76_100842787" "76_100851873" "76_101051097" "76_101154723" "76_101154826" "76_101367670" "76_101367787" "76_101368234" "76_101368441" "76_101368708" "76_101634041" "76_102186934" "76_102727910" "76_102773340" "76_102855054" "76_102940237" "76_103516272" "76_103516458" "76_103516596" "76_103630151" "76_104133581" "76_104283638" "76_104514344" "76_104632129" "76_104633410" "76_104743612" "76_104805041" "76_105027823" "76_105139436" "76_105512312" "76_105755068" "76_106119273" "76_106146829" "76_107926643" "76_107927126" "76_107927686" "76_107927808" "76_108488574" "76_108577060" "76_108667767" "76_108709631" "76_109563697" "76_109570607" "76_109854272" "76_109862347" "76_109897312" "76_109897431" "76_109917525" "76_109917630" "76_110210564" "76_110694496" "76_111709920" "76_112023401" "76_112023504" "76_112023720" "76_112214487" "76_112255598" "76_112318515" "76_112406922" "76_113050966" "76_113280375" "76_113290884" "76_113608174" "76_115497078" "76_115547123" "76_115668950" "76_115669053" "76_115861557" "76_116223204" "76_116223321" "76_116549389" "76_116864319" "76_117804994" "76_118151583" "76_118442594" "76_118509283" "76_118655685" "76_118656833" "76_118681451" "76_118733093" "76_118746543" "76_119099391" "76_119225182" "76_119279635" "76_119298335" "76_119650533" "76_120143472" "76_120239348" "76_120337804" "76_120368884" "76_120414416" "76_120625194" "76_120639280" "76_120674664" "76_120678024" "76_120852595" "76_120852712" "76_120852909" "76_120907289" "76_120949904" "76_121005390" "76_121043214" "76_121075168" "76_121315817" "76_121363183" "76_121477537" "76_121547052" "76_121547154" "76_121571266" "76_121623730" "76_121658599" "76_121658841" "76_121670715" "76_121799923" "76_121854851" "76_121942524" "76_121942736" "76_121942989" "76_121943135" "76_121960097" "76_121968079" "76_122097935" "76_122130000" "76_122130110" "76_122221773" "76_122227103" "76_122227206" "76_122227319" "76_122316467" "76_122316574" "76_122413898" "76_122538587" "76_122681771" "76_122812573" "76_122829087" "76_122914441" "76_122914946" "76_122934883" "76_123086633" "76_123094669" "76_123210606" "76_123308451" "76_123352926" "76_123402911" "76_123821515" "76_124167887" "76_124189253" "76_124189360" "76_124189535" "76_124242762" "76_124243024" "76_124386951" "76_124491069" "76_124574159" "76_124596540" "76_124670636" "76_124902066" "76_124902967" "76_125149607" "76_125274258" "76_125298746" "76_125342526" "76_125342658" "76_125356409" "76_125707902" "76_125708049" "76_125734436" "76_125815780" "76_125822423" "76_125822531" "76_125822631" "76_125917993" "76_125919098" "76_125932761" "76_125954984" "76_126176512" "76_126243441" "76_126243541" "76_126352084" "76_126381806" "76_126443263" "76_126459479" "76_126474399" "76_126769647" "76_126803589" "76_126919891" "76_126920026" "76_126926099" "76_126926206" "76_126969381" "76_126995451" "76_127017484" "76_127164550" "76_127240326" "76_127244259" "76_127579141" "76_127886614" "76_127892431" "76_127998023" "76_128080591" "76_128235195" "76_128250340" "76_128250451" "76_128428759" "76_128428900" "76_128429001" "76_128485539" "76_128523611" "76_128914261" "76_129024483" "76_129653323" "76_129957868" "76_130499434" "76_130621882" "76_130740497" "76_130773449" "76_130956984" "76_131026425" "76_131054081" "76_131054195" "76_131111673" "76_131434734" "76_132172095" "76_132485629" "76_132509724" "76_132570959" "76_132625309" "76_132625424" "76_132625528" "76_133637234" "76_134049358" "76_134049469" "76_134049574" "76_134049684" "76_135879549" "76_136239193" "76_136272638" "76_136317017" "76_136430587" "76_136508215" "76_136725516" "76_136816346" "76_136881236" "76_136943708" "76_137023861" "76_137242631" "76_137263651" "76_137530590" "76_137530693" "76_137538964" "76_137548521" "76_138031189" "76_138069752" "76_138164525" "76_138190523" "76_138296535" "76_138707100" "76_138769120" "76_138987869" "76_139067333" "76_139116894" "76_139438726" "76_139495163" "76_139495276" "76_139505493" "76_139545654" "76_139545867" "76_139645822" "76_139700511" "76_139941766" "76_139984176" "76_140036723" "76_140039112" "76_140101618" "76_140151707" "76_140254232" "76_140373750" "76_140419670" "76_140667906" "76_140782238" "76_140974710" "76_141052009" "76_141053308" "76_141314431" "76_141471651" "76_141471816" "76_141602113" "76_141602255" "76_141691022" "76_141811511" "76_141986761" "76_142210966" "76_142211083" "76_142211224" "76_142459945" "76_142530246" "76_142717444" "76_142868790" "76_142868890" "76_142872452" "76_142922960" "76_142952496" "76_142952635" "76_143009884" "76_143152808" "76_143317307" "76_143324370" "76_143450670" "76_143450787" "76_143490978" "76_143657902" "76_143662886" "76_143678759" "76_143732789" "76_143752476" "76_143755467" "76_143802955" "76_144010675" "76_144010805" "76_144037161" "76_144343381" "76_144676907" "76_145065859" "76_145133837" "76_145520283" "76_146409375" "76_146541253" "76_146618390" "76_146753444" "76_146777938" "76_146778039" "76_146807765" "76_146878947" "76_146908298" "76_147363630" "76_147363735" "76_147467565" "76_147512708" "76_148007799" "76_148197405" "76_148213217" "76_148276990" "76_148356214" "76_148425210" "76_148490984" "76_148491125" "76_148491239" "76_148522651" "76_148736683" "76_148845904" "76_148913543" "76_149030075" "76_149123663" "76_149123785" "76_149123897" "76_149212549" "76_149279777" "76_149281552" "76_149359324" "76_149406550" "76_149438929" "76_149456075" "76_149546756" "76_149590578" "76_149590687" "76_149639215" "76_149722386" "76_149732957" "76_149734445" "76_150133965" "76_150472066" "76_150477364" "76_150625024" "76_153360278" "76_153990451" "76_156281061" "76_156281406" "76_156329980" "76_156390755" "76_156390860" "76_156391047" "76_156470281" "76_156470580" "76_156471289" "76_158170725" "76_158171172" "76_158172609" "76_158300877" "76_159061609" "76_159061720" "76_159061921" "76_159388777" "76_159460639" "76_159461050" "76_159461382" "76_159701302" "76_159752887" "76_159793561" "76_159967447" "76_160009192" "76_160032609" "76_160032744" "76_160158268" "76_160365548" "76_160365656" "76_160529468" "76_160669562" "76_160669718" "76_161454264" "76_161524277" "76_161964877" "76_161964979" "76_161965084" "76_161976156" "76_162520814" "76_162577502" "76_162580451" "76_163001695" "76_163040709" "76_163060784" "76_163432718" "76_163453030" "76_163505875" "76_163521459" "76_163982204" "76_164005704" "76_164017841" "76_164018054" "76_164199323" "76_164222026" "76_164242417" "76_164278767" "76_164278892" "76_164373542" "76_164424921" "76_164425617" "76_164469911" "76_164754201" "76_164758985" "76_164946470" "76_164971862" "76_164980401" "76_165043880" "76_165199894" "76_165243625" "76_165253459" "76_165256789" "76_165256894" "76_165279790" "76_165317175" "76_165331838" "76_165493563" "76_165533666" "76_165720029" "76_165931337" "76_166004655" "76_166022435" "76_166039922" "76_166156079" "76_166156180" "76_166169778" "76_166194076" "76_166244695" "76_166440299" "76_166513668" "76_166692416" "76_166715291" "76_166726112" "76_166965255" "76_167046381" "76_167065457" "76_167271445" "76_167310560" "76_167346473" "76_167657862" "76_167732479" "76_167813327" "76_167891728" "76_168263427" "76_168310557" "76_168749901" "76_168978617" "76_168978743" "76_169129602" "76_169273659" "76_169632133" "76_169633302" "76_169637170" "76_169684359" "76_169719666" "76_170009620" "76_170009732" "76_170342563" "76_170375016" "76_170410317" "76_170544812" "76_170677034" "76_172076261" "76_172076394" "76_173311244" "76_173311354" "76_173359782" "76_174150110" "76_174236223" "76_174236469" "76_174333442" "76_183576627" "76_183873015" "76_183873115" "76_183874195" "76_183874330" "76_183874433" "76_183922397" "76_184016557" "76_185160594" "76_185176303" "76_185523333" "76_185717284" "76_185956736" "76_185961402" "76_187836583" "76_187836688" "76_188600080" "76_188882604" "76_189561042" "76_189981617" "76_190077586" "76_190217027" "76_190932901" "76_190933010" "76_191174915" "76_191241625" "76_191429162" "76_191429263" "76_192680199" "76_192680308" "76_192843114" "76_193288945" "76_193581299" "76_193607758" "76_193630035" "76_193638801" "76_193790115" "76_193996507" "76_193996730" "76_194096329" "76_194098078" "76_195068588" "76_195104025" "76_196169044" "76_196203022" "76_196351264" "76_196470341" "76_196639951" "76_196662295" "76_196666403" "76_196981657" "76_196984260" "76_196984410" "76_197060240" "76_197098649" "76_197227502" "76_197286026" "76_197405572" "76_197595022" "76_197920194" "76_197966801" "76_197966911" "76_198297476" "76_198597996" "76_198626642" "76_198627663" "76_198859523" "76_199150953" "76_199240992" "76_199382541" "76_199656678" "76_200036007" "76_200340165" "76_200340392" "76_200340580" "76_201016318" "76_201655745" "76_201717329" "76_204238614" "76_204432018" "76_204507029" "76_205421582" "76_205768296" "76_205768404" "76_205907689" "76_206005959" "76_206322457" "76_207063789" "76_207475529" "76_207484354" "76_207484469" "76_207566594" "76_207625802" "76_208602037" "76_208841356" "76_208902554" "76_209445419" "76_209606311" "76_209842743" "76_210123359" "76_210123529" "76_210133809" "76_211010588" "76_211231283" "76_211953250" "76_213331266" "76_214156778" "76_214862801" "76_214878639" "76_215049230" "76_215050512" "76_215126420" "76_215126525" "76_215241150" "76_215607059" "76_215761646" "76_216060562" "76_216349482" "76_216357802" "76_216357916" "76_216451948" "76_216457489" "76_217243588" "76_217398052" "76_217424866" "76_217593144" "76_217688637" "76_217899750" "76_218131449" "76_218259089" "76_218282838" "76_218282969" "76_218558893" "76_218873212" "76_219233717" "76_219235446" "76_219270744" "76_219346518" "76_219419734" "76_219515170" "76_219575185" "76_219666123" "76_219933379" "76_220054124" "76_220132097" "76_220139465" "76_220294926" "76_220306348" "76_220306461" "76_220415158" "76_220415274" "76_220560826" "76_220577161" "76_220817258" "76_220941902" "76_220942097" "76_220942257" "76_220942363" "76_221169564" "76_221424317" "76_221425827" "76_221526371" "76_221539127" "76_221562336" "76_221562438" "76_221582740" "76_221619888" "76_221792860" "76_221851447" "76_221950739" "76_222526324" "76_222563369" "76_222610572" "76_222840927" "76_223330991" "76_223331193" "76_223331726" "76_223333482" "76_223335611" "76_223573528" "76_223636107" "76_223731365" "76_223852907" "76_224131572" "76_224196715" "76_224247952" "76_224763806" "76_224763950" "76_225060526" "76_225068578" "76_225079320" "76_225081967" "76_225334198" "76_226092167" "76_226101908" "76_226120773" "76_226127065" "76_226177760" "76_226197539" "76_226197878" "76_226197991" "76_226248781" "76_226398390" "76_226533990" "76_226534096" "76_226534201" "76_228426331" "76_228471908" "76_228479256" "76_228479360" "76_228510515" "76_228546799" "76_228793737" "76_228801468" "76_228896092" "76_228896501" "76_228896615" "76_228928520" "76_228996997" "76_228997131" "76_229118687" "76_229128286" "76_229159249" "76_229195253" "76_229195370" "76_229433733" "76_231498646" "76_231538360" "76_231578381" "76_231584445" "76_231584589" "76_231747948" "76_231748051" "76_231929614" "76_232418711" "76_233442054" "76_233450001" "76_233450139" "76_234401156" "76_234633404" "76_234673651" "76_234707301" "76_235088725" "76_235088878" "76_235416333" "76_235416465" "76_235416573" "76_235417104" "76_235417215" "76_235498150" "76_235540190" "76_235540293" "76_235759280" "76_235894771" "76_236144665" "76_236402274" "76_237268118" "76_237324229" "76_237352535" "76_237647702" "76_237689609" "76_237689713" "76_237902211" "76_237935675" "76_237970740" "76_238064015" "76_238430741" "76_240074271" "76_240096713" "76_240101243" "76_240116406" "76_240648166" "76_240751063" "76_240751200" "76_240786654" "76_240825973" "76_241258945" "76_241259045" "76_241259230" "76_242036266" "76_242713395" "76_242722328" "76_243573784" "76_243615169" "76_243922933" "76_243923066" "76_244128223" "76_244215218" "76_244225061" "76_244269734" "76_244276502" "76_244368914" "76_244426193" "76_244531130" "76_244562103" "76_244610664" "76_244651196" "76_244662929" "76_244876634" "76_244876767" "76_244964131" "76_244991266" "76_245006175" "76_245064943" "76_245164153" "76_245165669" "76_245187328" "76_245313943" "76_245746690" "76_245774760" "76_245826877" "76_245894067" "76_245898120" "76_245973430" "76_245974108" "76_245996764" "76_246032157" "76_246192156" "76_246192279" "76_246487958" "76_246488064" "76_247526847" "76_247527592" "76_247637789" "76_247708813" "76_247727751" "76_247779819" "76_247779938" "76_247789357" "76_247812533" "76_247819478" "76_247820031" "76_247823017" "76_247831788" "76_247877398" "76_247883428" "76_247883541" "76_247905360" "76_247970345" "76_247986279" "76_247986406" "76_248007076" "76_248034354" "76_248085728" "76_248115990" "76_248116093" "76_248116194" "76_248329504" "76_248361037" "76_249276570" "76_249276690" "76_249411226" "76_249608922" "76_250018093" "76_250018206" "76_250037920" "76_250039806" "76_250089192" "76_250099274" "76_250159077" "76_250453508" "76_250623359" "76_251461323" "76_251950048" "76_251989641" "76_251989760" "76_252101371" "76_253185074" "76_253185181" "76_253357398" "76_253400344" "76_253693562" "76_253730534" "76_254296739" "76_254423963" "76_254583478" "76_256176228" "76_256270886" "76_256361070" "76_256588236" "76_256763992" "76_256772972" "76_256832473" "76_256832603" "76_256947092" "76_257329107" "76_257329216" "76_257470972" "76_257713652" "76_257958842" "76_257972003" "76_257972111" "76_258061841" "76_258197964" "76_258299816" "76_258335575" "76_258388102" "76_259193887" "76_259194019" "76_259218809" "76_259218916" "76_259239565" "76_259239687" "76_259338428" "76_259582263" "76_259663951" "76_259679591" "76_259895702" "76_259895820" "76_262719000" "76_262719148" "76_263619002" "76_263621275" "76_263875217" "76_263920674" "76_263970695" "76_263975718" "76_263982219" "76_264142410" "76_264245834" "76_264245972" "76_264415589" "76_264512234" "76_264512376" "76_264513210" "76_264513341" "76_264623201" "76_264753628" "76_264776423" "76_264830152" "76_264926058" "76_264961152" "76_265019547" "76_265064752" "76_265599660" "76_265599765" "76_265816424" "76_265876898" "76_266358484" "76_266381705" "76_266437028" "76_266802462" "76_266823123" "76_266851299" "76_266966595" "76_267273403" "76_267449226" "76_267462500" "76_267533554" "76_267682606" "76_267682709" "76_267683776" "76_267901796" "76_267961058" "76_268055788" "76_268313171" "76_268326963" "76_268731899" "76_268746987" "76_268769724" "76_268945235" "76_268945355" "76_268950528" "76_268955750" "76_268955855" "76_268955956" "76_268957132" "76_269038199" "76_269065873" "76_269103796" "76_269181053" "76_269196556" "76_269229410" "76_269229570" "76_269229692" "76_269406766" "76_269956788" "76_269957614" "76_269957714" "76_270112766" "76_270140419" "76_270215081" "76_270215188" "76_270306661" "76_270741174" "76_270885037" "76_271981104" "76_272104061" "76_272133721" "76_272159662" "76_272284153" "76_272526698" "76_272540104" "76_272656586" "76_272742939" "76_272985204" "76_272985318" "76_273060446" "76_273179628" "76_273197273" "76_273220897" "76_273288755" "76_273489315" "76_273510037" "76_273510142" "76_273523521" "76_273578693" "76_273810619" "76_274495147" "76_274495259" "76_274564755" "76_274599695" "76_274599812" "76_275145732" "76_275181039" "76_275421733" "76_275520561" "76_275522665" "76_275601270" "76_275962082" "76_276094186" "76_276165502" "76_276332337" "76_276735049" "76_276991765" "76_276998850" "76_277044803" "76_277074437" "76_277089525" "76_277474171" "76_277611443" "76_277690805" "76_277835284" "76_277838117" "76_277846573" "76_277862537" "76_277868678" "76_277868783" "76_277870821" "76_277942877" "76_277966619" "76_278019789" "76_278164408" "76_278171917" "76_278175159" "76_278200216" "76_278222913" "76_278327603" "76_278528005" "76_278554417" "76_278554520" "76_278602229" "76_278602341" "76_278761880" "76_278826797" "76_278828786" "76_278975761" "76_279011368" "76_279147415" "76_279188500" "76_279231621" "76_279253208" "76_279253309" "76_279780162" "76_280060453" "76_280068997" "76_280069099" "76_280166813" "76_280177032" "76_280179172" "76_280702132" "76_280766872" "76_280767026" "76_280822604" "76_280823108" "76_280823309" "76_280824301" "76_280824501" "76_280864076" "76_280922683" "76_280930707" "76_281099753" "76_281224269" "76_281278158" "76_281396109" "76_281433648" "76_281552478" "76_281636775" "76_281636878" "76_281764641" "76_281764747" "76_281787404" "76_281789678" "76_281908551" "76_282071199" "76_282071309" "76_282149045" "76_282211293" "76_282211420" "76_282380800" "76_282847745" "76_282847845" "76_282904995" "76_282985226" "76_283011031" "76_283040745" "76_283044565" "76_283044665" "76_283069480" "76_283334619" "76_283579224" "76_283800194" "76_283805697" "76_283805808" "76_283813155" "76_283914626" "76_283990089" "76_284095738" "76_284179427" "76_284379041" "76_284379177" "76_284580648" "76_286527664" "76_286533749" "76_286533934" "76_286536180" "76_286542702" "76_286627288" "76_286733791" "76_286826700" "76_287511581" "76_287602967" "76_287611607" "76_287611722" "76_287833916" "76_288342609" "76_288537217" "76_288809227" "76_289410736" "76_289410985" "76_289586079" "76_289610309" "76_289610481" "76_289646776" "76_289658936" "76_289695053" "76_289751775" "76_289752069" "76_289897666" "76_289913373" "76_289950421" "76_290340560" "76_290529253" "76_290554741" "76_290654313" "76_290834972" "76_291207264" "76_292165162" "76_292165266" "76_292165774" "76_292936003" "76_292985769" "76_293145899" "76_293148433" "76_293150051" "76_293301454" "76_293301557" "76_293942225" "76_294647379" "76_294700040" "76_294845964" "76_294864737" "76_295027449" "76_296508536" "76_296508644" "76_296631051" "76_296631153" "76_296641248" "76_296642267" "76_296677399" "76_296738308" "76_296750434" "76_296757680" "76_296762969" "76_296830869" "76_296911244" "76_296996621" "76_296998566" "76_297021463" "76_297038738" "76_297039528" "76_297294927" "76_297295027" "76_297539534" "76_297836151" "76_297918938" "76_297919041" "76_297989272" "76_297989391" "76_298214077" "76_298267746" "76_298427838" "76_298477736" "76_298500696" "76_298532693" "76_298532814" "76_298614575" "76_298868775" "76_299014875" "76_299244831" "76_299463787" "76_299477889" "76_299601536" "76_300841369" "76_300865277" "76_300865383" "76_301042011" "76_301179527" "76_301179634" "76_301254352" "76_301254459" "76_301385051" "76_301388033" "76_301392389" "76_301400621" "76_301400745" "76_301660332" "76_301840467" "76_301860305" "76_302130837" "76_302596880" "76_302682859" "76_303275434" "76_303286535" "76_303286640" "76_303645639" "76_303875418" "76_303948099" "76_303948200" "76_304028165" "76_304226192" "76_304367649" "76_304497895" "76_304497997" "76_304684104" "76_304684238" "76_304819383" "76_304819484" "76_304864338" "76_305646098" "76_305878005" "76_305878127" "76_305896251" "76_305896355" "76_305996636" "76_306089777" "76_306114079" "76_306129358" "76_306299850" "76_306872124" "76_307268108" "76_307364615" "76_307619286" "76_307676988" "76_308736031" "76_309739445" "76_309752607" "76_309778013" "76_309874021" "76_309957522" "76_310100469" "76_310473014" "76_310473133" "76_310803152" "76_311369927" "76_311370035" "76_311370186" "76_312374323" "76_312374476" "76_312374581" "76_312644734" "76_313953449" "76_314293495" "76_314627620" "76_314627757" "76_314635198" "76_314638034" "76_314682014" "76_315210232" "76_315792754" "76_315797993" "76_315873725" "76_315908307" "76_315918779" "76_315921669" "76_315921805" "76_315921915" "76_315987519" "76_315997568" "76_317743389" "76_317746627" "76_317915465" "76_318138839" "76_318845974" "76_319120524" "76_319131041" "76_319131170" "76_319274855" "76_319274966" "76_319525225" "76_319587871" "76_319587975" "76_319646158" "76_319703930" "76_319704061" "76_319816234" "76_320115160" "76_320369514" "76_320739766" "76_320856552" "76_320872777" "76_321303206" "76_321523169" "76_321806787" "76_321858091" "76_322065901" "76_322100697" "76_322148679" "76_322324045" "76_322551081" "76_322650312" "76_322686051" "76_322686360" "76_322885301" "76_322933374" "76_323066104" "76_323292202" "76_323423113" "76_323423261" "76_323423404" "76_323456703" "76_324124063" "76_324198235" "76_324259205" "76_324291299" "76_324477306" "76_324567556" "76_324989171" "76_324991322" "76_324991644" "76_325435528" "76_325467940" "76_325930725" "76_326145435" "76_326235409" "76_326332688" "76_326944630" "76_326944982" "76_327016266" "76_327026137" "76_327627420" "76_328109262" "76_328109399" "76_328364564" "76_328366407" "76_328586462" "76_331061815" "76_331451130" "76_332114361" "76_332470197" "76_332694795" "76_333105966" "76_333113525" "76_333192395" "76_333197327" "76_336511034" "76_336511157" "76_336511277" "76_336511381" "76_337993459" "76_338784239" "76_339549844" "76_339550027" "76_339550204" "76_339705563" "76_340176994" "76_340459902" "76_340473608" "76_340718228" "76_340852035" "76_342204365" "76_342299411" "76_342305576" "76_342310446" "76_342388747" "76_342390427" "76_342390527" "76_342450949" "76_343597858" "76_343683621" "76_343945585" "76_343968968" "76_344228834" "76_344265648" "76_345610872" "76_345611589" "76_345620771" "76_345620902" "76_345648364" "76_345648505" "76_345653528" "76_345653655" "76_345654612" "76_345654831" "76_345660287" "76_345662269" "76_345663517" "76_345692979" "76_345723306" "76_345723412" "76_345794135" "76_345800625" "76_346142103" "76_346610349" "76_347634248" "76_347708852" "76_348075000" "76_348273893" "76_348305850" "76_348709658" "76_349072406" "76_349220267" "76_349246835" "76_349764976" "76_349776262" "76_351151207" "76_351151412" "76_351395908" "76_351396670" "76_351397591" "76_351508761" "76_351510426" "76_351510532" "76_351567816" "76_351744837" "76_351745190" "76_351825717" "76_351825865" "76_352162779" "76_352237376" "76_352237486" "76_352330293" "76_352490048" "76_352508911" "76_352509343" "76_352509538" "76_352509811" "76_352509984" "76_352513644" "76_352516228" "76_352705565" "76_352736316" "76_352816637" "76_352849212" "76_352849366" "76_352849472" "76_352849589" "76_352849842" "76_352928696" "76_352934657" "76_352934833" "76_352953972" "76_352954088" "76_352966666" "76_352966771" "76_352971542" "76_352978700" "76_352982822" "76_352988242" "76_352988356" "76_352988459" "76_352988561" "76_352988743" "76_352988843" "76_352988949" "76_353002290" "76_353023414" "76_353033004" "76_353086833" "76_353086936" "76_353087101" "76_353093037" "76_353110212" "76_353110348" "76_353111431" "76_353111941" "76_353112043" "76_353112205" "76_353112312" "76_353112925" "76_353703461" "76_353780973" "76_354016531" "76_355676752" "76_355681099" "76_357010263" "76_357010404" "76_357021025" "76_357647298" "76_358390537" "76_358391366" "76_358744161" "76_358754603" "76_358809615" "76_358866275" "76_359542046" "76_359542165" "76_361295954" "76_361369141" "76_363866078" "76_363868005" "76_363876677" "76_363876783" "76_363881313" "76_363881414" "76_363909294" "76_364050898" "76_364135786" "76_364135898" "76_364281414" "76_364410353" "76_364410462" "76_364413776" "76_364802331" "76_364875815" "76_364888146" "76_364888282" "76_364947480" "76_365691053" "76_365786452" "76_365827267" "76_366142969" "76_366299790" "76_366501329" "76_367026451" "76_367146461" "76_367180798" "76_367180924" "76_367181073" "76_367239197" "76_367239298" "76_367251400" "76_367940101" "76_367940240" "76_367940662" "76_367941521" "76_367994766" "76_367995841" "76_367995969" "76_368185452" "76_368632396" "76_369998637" "76_370348578" "24_644884" "24_644986" "24_3150673" "24_3150776" "24_3192926" "24_3193044" "24_3194201" "24_6502018" "24_8161810" "24_8816117" "24_9741426" "24_9742223" "24_9929506" "24_10313428" "24_10322742" "24_10324400" "24_10325234" "24_10351634" "24_10351738" "24_10351866" "24_14205061" "24_14390042" "24_14456488" "24_14995574" "24_15429629" "24_15435284" "24_15442441" "24_15442570" "24_15851617" "24_15887646" "24_15888632" "24_15888739" "24_15896169" "24_15896283" "24_15896470" "24_15908904" "24_15910157" "24_15919618" "24_15922634" "24_15928448" "24_15929165" "24_15982512" "24_16024614" "24_16127157" "24_16158476" "24_16188102" "24_16188229" "24_16478414" "24_16503689" "24_16505818" "24_16505940" "24_16506116" "24_16506616" "24_16506757" "24_16511247" "24_16552062" "24_16552180" "24_16552578" "24_16568334" "24_16636170" "24_16636352" "24_16680335" "24_16680964" "24_16687068" "24_16725522" "24_16735540" "24_16736212" "24_16760366" "24_16764866" "24_16765049" "24_16768898" "24_16769067" "24_16769223" "24_16779868" "24_16779968" "24_16780103" "24_16791002" "24_16811927" "24_16816069" "24_16816186" "24_16818444" "24_16847348" "24_16877010" "24_17041758" "24_17041900" "24_17045783" "24_17046927" "24_17139245" "24_17153034" "24_17154045" "24_17252719" "24_17276372" "24_17276986" "24_17338647" "24_17338763" "24_17462888" "24_17540232" "24_17540469" "24_17572191" "24_17576789" "24_17577485" "24_17603372" "24_17621870" "24_17622088" "24_17643610" "24_17643713" "24_17661411" "24_17661534" "24_17751675" "24_17751828" "24_17835925" "24_17875110" "24_17875211" "24_17877874" "24_17880349" "24_17880693" "24_17882076" "24_17894800" "24_17895028" "24_17895149" "24_17895703" "24_17895805" "24_17895924" "24_17896143" "24_17896465" "24_17896612" "24_17896740" "24_17926484" "24_17930068" "24_17930190" "24_17931161" "24_17932101" "24_17942183" "24_17985727" "24_18015790" "24_18015930" "24_18019807" "24_18024862" "24_18028807" "24_18030424" "24_18031648" "24_18062158" "24_18062427" "24_18062539" "24_18062651" "24_18063867" "24_18066365" "24_18066510" "24_18066630" "24_18066733" "24_18194383" "24_18196302" "24_18198833" "24_18202582" "24_18203458" "24_18203569" "24_18209225" "24_18215381" "24_18229341" "24_18229456" "24_18229752" "24_18229943" "24_18230092" "24_18231662" "24_18253878" "24_18254045" "24_18282166" "24_18282267" "24_18426278" "24_18426386" "24_18477240" "24_18478344" "24_18727777" "24_18728027" "24_18728445" "24_18728549" "24_18729066" "24_18729701" "24_18739413" "24_18741123" "24_18742058" "24_18742185" "24_18742369" "24_18806260" "24_18806366" "24_18844907" "24_18845015" "24_18845150" "24_18845279" "24_18845437" "24_18967690" "24_18997954" "24_18998799" "24_19337719" "24_19337884" "24_19350678" "24_19773857" "24_19834079" "24_20259825" "24_20259926" "24_20475603" "24_20475726" "24_20475834" "24_20603492" "24_20772747" "24_20867799" "24_20989545" "24_21116825" "24_21397871" "24_21398026" "24_21805537" "24_22040801" "24_22040974" "24_22041110" "24_22058799" "24_22196003" "24_22557388" "24_23364223" "24_23647751" "24_23652660" "24_23839354" "24_23943840" "24_24091894" "24_24198587" "24_24834436" "24_25152847" "24_25414920" "24_26050374" "24_26289222" "24_26377656" "24_26377771" "24_26920754" "24_26974814" "24_26974949" "24_26975295" "24_26989754" "24_26989910" "24_27019616" "24_27128932" "24_27420187" "24_27471026" "24_27471553" "24_27995787" "24_28725580" "24_29777774" "24_29860209" "24_30470971" "24_31373925" "24_31388804" "24_31600505" "24_31652920" "24_31658589" "24_31681476" "24_31681595" "24_31720975" "24_31964226" "24_31983748" "24_31984068" "24_31984207" "24_31988103" "24_32021621" "24_33527590" "24_33604384" "24_33604492" "24_33631839" "24_33745877" "24_34274574" "24_34275543" "24_34281424" "24_34308413" "24_34310464" "24_34310606" "24_34310711" "24_34312768" "24_34350914" "24_34351015" "24_36911530" "24_37236500" "24_37276191" "24_37494694" "24_37866217" "24_37896454" "24_38002322" "24_38257082" "24_38297572" "24_38297714" "24_38328654" "24_38407669" "24_38467819" "24_38661226" "24_38662237" "24_38663295" "24_39026536" "24_39110507" "24_39203992" "24_39585547" "24_39619999" "24_39620110" "24_39716588" "24_39716714" "24_39716858" "24_39935659" "24_40208844" "24_40308230" "24_40545168" "24_40729079" "24_40735943" "24_40773234" "24_40825116" "24_40825241" "24_40972049" "24_41224916" "24_41950780" "24_42019264" "24_42077846" "24_42091131" "24_42091264" "24_42579423" "24_42599003" "24_42732803" "24_42732972" "24_43195798" "24_43261345" "24_43497805" "24_43510888" "24_43550323" "24_43814742" "24_44196068" "24_44196313" "24_44196427" "24_44196552" "24_44196661" "24_44196791" "24_44450804" "24_44450912" "24_44598035" "24_44617993" "24_45202773" "24_45216399" "24_45279961" "24_45404515" "24_45455014" "24_45455167" "24_45460370" "24_45464785" "24_45545214" "24_45545419" "24_45545538" "24_45545695" "24_45545971" "24_45546208" "24_45546406" "24_45546532" "24_45546820" "24_45550396" "24_45550902" "24_45882755" "24_45930582" "24_45930713" "24_45961465" "24_46008103" "24_46145094" "24_46145205" "24_46263985" "24_46690612" "24_46690726" "24_46784878" "24_46784988" "24_46785888" "24_46844249" "24_47263244" "24_47402934" "24_48005615" "24_48289152" "24_48364935" "24_48615563" "24_48620393" "24_48833685" "24_48833875" "24_49604893" "24_49797709" "24_49803091" "24_49833725" "24_49834833" "24_49835040" "24_49835232" "24_49835481" "24_49894447" "24_49947184" "24_49958955" "24_50154184" "24_50406846" "24_50621706" "24_50621826" "24_50622728" "24_50623001" "24_50633942" "24_50652938" "24_50721090" "24_50721264" "24_50728058" "24_50731044" "24_50731146" "24_50737863" "24_50737967" "24_50784107" "24_50827168" "24_50874003" "24_50909197" "24_50909317" "24_50909432" "24_50910354" "24_50910469" "24_50910579" "24_50910862" "24_51008428" "24_51129955" "24_51284623" "24_51304042" "24_51304156" "24_51304270" "24_51421068" "24_51506773" "24_52213413" "24_52734637" "24_52956643" "24_52956750" "24_53998406" "24_54113183" "24_54249717" "24_54306430" "24_54308590" "24_54386913" "24_54387098" "24_54387298" "24_54388658" "24_55277436" "24_55635101" "24_56111029" "24_56111157" "24_56302632" "24_56305237" "24_56548708" "24_56548820" "24_56549744" "24_56626349" "24_57055377" "24_57230244" "24_57822466" "24_57975266" "24_58473783" "24_58588938" "24_58709770" "24_59087278" "24_59087385" "24_59144149" "24_59247172" "24_59375485" "24_59384609" "24_59384713" "24_59490778" "24_59491064" "24_59520173" "24_59520287" "24_60909876" "24_60987689" "24_60987816" "24_61117585" "24_61403683" "24_61422564" "24_62285377" "24_62342514" "24_62416973" "24_62578352" "24_63573026" "24_63642678" "24_64068309" "24_64068410" "24_64209242" "24_64419305" "24_64450821" "24_64498752" "24_64559163" "24_65106828" "24_65127468" "24_65523359" "24_65524481" "24_66215861" "24_66549235" "24_66961167" "24_67580961" "24_67581061" "24_67778414" "24_67842766" "24_67842889" "24_67871763" "24_67873135" "24_67874208" "24_67914996" "24_68092914" "24_68107960" "24_68108085" "24_68110347" "24_68143481" "24_68240531" "24_68386156" "24_68437467" "24_68437714" "24_68469654" "24_68514344" "24_68636237" "24_68749215" "24_69756673" "24_69756803" "24_70966903" "24_71662274" "24_71743006" "24_71810299" "24_71915128" "24_72088224" "24_72100930" "24_72150081" "24_72418286" "24_72432913" "24_72446839" "24_72578223" "24_72578349" "24_72794465" "24_73011608" "24_73011717" "24_73057343" "24_73094928" "24_73119527" "24_73119649" "24_73218254" "24_73700577" "24_73719172" "24_73735526" "24_73916044" "24_73916169" "24_74051663" "24_74051772" "24_74268697" "24_74428148" "24_74470208" "24_74511378" "24_74683833" "24_74693024" "24_74750299" "24_75356365" "24_75553581" "24_75553801" "24_75825900" "24_75843438" "24_75843544" "24_76280393" "24_76536902" "24_76539874" "24_76691987" "24_76692092" "24_77490327" "24_77505108" "24_77505236" "24_77723536" "24_77723643" "24_77761172" "24_77829505" "24_78200774" "24_78200881" "24_78307792" "24_78564838" "24_78787559" "24_79002197" "24_79026752" "24_79026936" "24_79036548" "24_79463573" "24_80272519" "24_80305777" "24_80429963" "24_80430069" "24_80516719" "24_81511709" "24_81877117" "24_81877260" "24_81930769" "24_81986562" "24_82063208" "24_82260276" "24_82403111" "24_82464520" "24_82545721" "24_82545829" "24_82717310" "24_83133553" "24_83143363" "24_83521720" "24_83524067" "24_83748026" "24_83765856" "24_83766022" "24_83774394" "24_83948059" "24_84268153" "24_84719175" "24_84744613" "24_84795900" "24_84796006" "24_85584800" "24_85840623" "24_85966298" "24_86200995" "24_86489772" "24_86549162" "24_86588940" "24_86989300" "24_88739439" "24_88788746" "24_88883046" "24_88883174" "24_91380722" "24_91646284" "24_91682209" "24_91692726" "24_91762922" "24_91944198" "24_92052169" "24_92052409" "24_92052605" "24_92512108" "24_92534913" "24_92808904" "24_92809004" "24_92835435" "24_93252202" "24_93520834" "24_93555906" "24_93619830" "24_93807824" "24_93824116" "24_94059969" "24_94158294" "24_95067022" "24_95256339" "24_95448993" "24_95645762" "24_95677826" "24_95857171" "24_95913722" "24_96092807" "24_96143081" "24_96208666" "24_96399347" "24_96507404" "24_96507524" "24_96540125" "24_96553975" "24_96890867" "24_96964313" "24_97074236" "24_97200756" "24_97223841" "24_97485309" "24_97535221" "24_97792815" "24_98004167" "24_98517197" "24_98557684" "24_98557818" "24_99497141" "24_101290650" "24_101290752" "24_101331616" "24_101593081" "24_101776324" "24_101870707" "24_102085466" "24_102836433" "24_102895524" "24_102899453" "24_102903728" "24_102927337" "24_102942725" "24_103903029" "24_103903224" "24_104017846" "24_104017951" "24_104018676" "24_104018789" "24_104205925" "24_104206063" "24_104411954" "24_104629849" "24_104717151" "24_104947085" "24_104947578" "24_104984354" "24_105008089" "24_105078544" "24_105442683" "24_105542024" "24_105570170" "24_105570278" "24_105592317" "24_105650470" "24_105662140" "24_105665254" "24_105665382" "24_105733222" "24_105733415" "24_105865514" "24_105868835" "24_106495782" "24_107705410" "24_107705528" "24_108478358" "24_108615115" "24_108615232" "24_108812945" "24_108832984" "24_108833094" "24_108999393" "24_109052334" "24_109279167" "24_109359437" "24_109359550" "24_109372676" "24_109372788" "24_109588852" "24_110109503" "24_110401289" "24_110401426" "24_110550996" "24_111150756" "24_111154532" "24_111233467" "24_111671543" "24_112252963" "24_112483439" "24_112483562" "24_112538954" "24_112556975" "24_113388177" "24_113388290" "24_113483096" "24_114768646" "24_114884108" "24_114902387" "24_116353401" "24_116425867" "24_116980592" "24_116980719" "24_117087066" "24_117087260" "24_117222830" "24_117251028" "24_118122763" "24_118254759" "24_118359540" "24_118536837" "24_118562900" "24_118563008" "24_118582675" "24_118785752" "24_118903727" "24_118903859" "24_118907022" "24_118950012" "24_119270233" "24_119363965" "24_119460941" "24_119582420" "24_120164316" "24_120259696" "24_120404962" "24_120454052" "24_120454166" "24_120554997" "24_120594071" "24_121014351" "24_121338323" "24_121371634" "24_121565706" "24_121589017" "24_121593869" "24_121664162" "24_121698948" "24_121775625" "24_121848019" "24_122315750" "24_122315850" "24_122316036" "24_122316515" "24_122345027" "24_122347467" "24_122423364" "24_122423478" "24_122425346" "24_122721327" "24_122944322" "24_122948688" "24_122984605" "24_123110479" "24_123110617" "24_123427078" "24_123799384" "24_124227811" "24_124227976" "24_124244380" "24_124269706" "24_124760728" "24_124805450" "24_124818620" "24_124925802" "24_124951394" "24_124970339" "24_125614558" "24_125683159" "24_125804786" "24_125830232" "24_125830342" "24_125997687" "24_125997799" "24_126046732" "24_126178824" "24_126192757" "24_126230162" "24_126397937" "24_127067957" "24_127692076" "24_127694601" "24_127694740" "24_127809943" "24_127888819" "24_128371414" "24_128408681" "24_128425067" "24_128857105" "24_129889620" "24_129903577" "24_129908270" "24_129912285" "24_129918990" "24_129919172" "24_129970346" "24_130028533" "24_130095125" "24_130247328" "24_130390501" "24_130504948" "24_130513706" "24_130520307" "24_130586833" "24_130671112" "24_130796044" "24_131458651" "24_132479321" "24_132492124" "24_132492331" "24_132616793" "24_132624646" "24_132756187" "24_132761989" "24_132807633" "24_132863942" "24_132864055" "24_133012876" "24_133012991" "24_133021142" "24_133385640" "24_133419121" "24_133441016" "24_133812777" "24_134026367" "24_134047818" "24_134127460" "24_134146420" "24_134818789" "24_135272693" "24_135359181" "24_135892039" "24_136013103" "24_136082295" "24_136082401" "24_136111577" "24_136284506" "24_136352757" "24_136352890" "24_137200864" "24_137293808" "24_137438817" "24_137604610" "24_138454773" "24_140076251" "24_140381986" "24_140382101" "24_140420951" "24_140421162" "24_140439258" "24_140657545" "24_140658267" "24_140658367" "24_140658472" "24_140701132" "24_140813253" "24_140842446" "24_141405999" "24_141612815" "24_141660524" "24_141703026" "24_141703166" "24_141703397" "24_141703505" "24_141720573" "24_141900053" "24_143352986" "24_143362581" "24_143362788" "24_143369997" "24_143590362" "24_143684037" "24_143701406" "24_143765375" "24_143853511" "24_143879480" "24_143915287" "24_143975890" "24_144047769" "24_144092124" "24_144111787" "24_144153210" "24_144153967" "24_144161167" "24_144334843" "24_144338095" "24_144421043" "24_144588807" "24_144588929" "24_145753504" "24_145758961" "24_145822395" "24_146039573" "24_146076767" "24_146076891" "24_146105369" "24_146105509" "24_146117031" "24_146175402" "24_146184836" "24_146193441" "24_146575327" "24_147045275" "24_147082320" "24_147324119" "24_149093429" "24_149208995" "24_149245788" "24_150036796" "24_150096105" "24_150096220" "24_150096334" "24_150263586" "24_150263693" "24_150511652" "24_150623169" "24_150707701" "24_150802984" "24_150807946" "24_150846196" "24_150952738" "24_151131613" "24_151281014" "24_151434100" "24_151481149" "24_151594304" "24_151608825" "24_151641381" "24_151836166" "24_151963062" "24_152053918" "24_152062257" "24_152267889" "24_152275736" "24_152275891" "24_152383744" "24_152399011" "24_152432172" "24_152472399" "24_152483630" "24_152485262" "24_152532927" "24_152745485" "24_152763486" "24_152777821" "24_152826438" "24_152853579" "24_153122871" "24_153296400" "24_153368214" "24_153403007" "24_153479715" "24_153494298" "24_153691794" "24_153741155" "24_153741276" "24_153813716" "24_154160376" "24_154347057" "24_154392623" "24_154422274" "24_154553773" "24_154722501" "24_155303108" "24_155525592" "24_155888732" "24_155911466" "24_156029349" "24_156460974" "24_156470109" "24_156625111" "24_156629328" "24_156855449" "24_156855576" "24_156959258" "24_157058861" "24_157059002" "24_157063354" "24_157111504" "24_157120666" "24_157120769" "24_157276174" "24_157659164" "24_157941212" "24_157989194" "24_157989300" "24_158200044" "24_158200157" "24_158218985" "24_158268777" "24_158307034" "24_158307139" "24_158307242" "24_158416633" "24_158449620" "24_158506160" "24_158506298" "24_158512145" "24_158561096" "24_158572441" "24_158848817" "24_160071135" "24_160071256" "24_160214170" "24_160303939" "24_160399751" "24_160433995" "24_160543197" "24_160549988" "24_160550112" "24_160550215" "24_160565123" "24_160696583" "24_160854902" "24_161085366" "24_161266015" "24_161292861" "24_161382124" "24_161413397" "24_161423928" "24_162245412" "24_162245622" "24_162246373" "24_162246479" "24_164261473" "24_164471189" "24_164471341" "24_165393009" "24_165494638" "24_165494745" "24_165508577" "24_165954056" "24_166140566" "24_166248484" "24_166354167" "24_166354304" "24_166359650" "24_166363728" "24_166371094" "24_166685695" "24_166700519" "24_166760704" "24_167156827" "24_167296621" "24_167296734" "24_167457288" "24_167538595" "24_167867083" "24_167899117" "24_168209258" "24_168209373" "24_168861200" "24_168993386" "24_169470080" "24_169524466" "24_170342232" "24_170623446" "24_171028375" "24_171110246" "24_171272563" "24_171702210" "24_171784180" "24_171868074" "24_173345272" "24_173411488" "24_174117874" "24_174217315" "24_174995864" "24_175264580" "24_175264686" "24_175489823" "24_175626255" "24_175626362" "24_176154828" "24_176434772" "24_176618893" "24_177030044" "24_177030156" "24_177047280" "24_177295841" "24_177476108" "24_177539130" "24_181035493" "24_181115340" "24_181115445" "24_181509044" "24_181661342" "24_181864628" "24_182086706" "24_182152604" "24_182190153" "24_182333651" "24_182629366" "24_182710562" "24_182915611" "24_183155950" "24_183231405" "24_183231515" "24_183274135" "24_183535902" "24_183605152" "24_183644888" "24_183645030" "24_183880979" "24_183881286" "24_183900148" "24_184236594" "24_184313064" "24_184333015" "24_184333121" "24_184440911" "24_184464820" "24_184524315" "24_184626624" "24_184815366" "24_184911665" "24_184988811" "24_185014949" "24_185046179" "24_185166106" "24_185245315" "24_185333905" "24_185726359" "24_185726459" "24_185819706" "24_185860709" "24_185943592" "24_186260899" "24_186312977" "24_186379495" "24_186397808" "24_186498715" "24_186564592" "24_186586293" "24_186597766" "24_186973541" "24_187041551" "24_187041674" "24_187111063" "24_187193271" "24_187193379" "24_187279817" "24_187413934" "24_188105255" "24_188140015" "24_188877659" "24_189145550" "24_189210983" "24_189620675" "24_189814101" "24_189897193" "24_189897309" "24_190148757" "24_190331756" "24_190365006" "24_190390189" "24_190418496" "24_190494835" "24_190514609" "24_190571332" "24_190646842" "24_190646957" "24_190963678" "24_190964651" "24_191056029" "24_191065355" "24_191110510" "24_191215279" "24_191263288" "24_191576929" "24_191577038" "24_192033157" "24_192166362" "24_192233108" "24_192254346" "24_192284580" "24_192398968" "24_192623213" "24_192623317" "24_192730174" "24_192730343" "24_192731936" "24_192779061" "24_193124641" "24_193124778" "24_193128719" "24_193325004" "24_193632266" "24_193682232" "24_193682738" "24_193720224" "24_193720365" "24_193758945" "24_193855359" "24_194026895" "24_194027004" "24_194165669" "24_194174997" "24_194193177" "24_194211054" "24_194639197" "24_194639302" "24_194948223" "24_194957386" "24_195001940" "24_195324082" "24_195386539" "24_195469294" "24_195469415" "24_195601732" "24_195780853" "24_195780966" "24_195998669" "24_196066749" "24_196145394" "24_196419419" "24_196419556" "24_196422115" "24_196510086" "24_196858370" "24_196954560" "24_197076313" "24_197205929" "24_197442242" "24_197448243" "24_197457782" "24_197568400" "24_197569791" "24_198098524" "24_198234905" "24_198245251" "24_198266857" "24_198356765" "24_198356865" "24_198387301" "24_198387429" "24_198405252" "24_198435268" "24_198435456" "24_198522373" "24_199007944" "24_199030943" "24_199127235" "24_199134163" "24_199134269" "24_199312613" "24_199334531" "24_199970504" "24_199970609" "24_200541359" "24_200768802" "24_200790341" "24_200888683" "24_201096859" "24_201164213" "24_201267917" "24_201302607" "24_201302709" "24_201309558" "24_201452343" "24_201452465" "24_201544547" "24_201592664" "24_201670486" "24_201771846" "24_201778280" "24_201778388" "24_201966399" "24_201966539" "24_201972721" "24_202044013" "24_202122616" "24_202226328" "24_202230940" "24_202381181" "24_202558823" "24_202629673" "24_202677267" "24_202762673" "24_202924544" "24_203043978" "24_203090665" "24_203124527" "24_203167251" "24_203167843" "24_203169016" "24_203285998" "24_203353582" "24_203390231" "24_203756032" "24_203827288" "24_203838714" "24_204080253" "24_204117831" "24_204145614" "24_204245964" "24_204481600" "24_204699195" "24_204748068" "24_204765843" "24_204886855" "24_205240792" "24_205250548" "24_205413375" "24_205623208" "24_205748267" "24_205755622" "24_205767560" "24_205805179" "24_205833348" "24_206151997" "24_206152118" "24_206171063" "24_206447504" "24_206480760" "24_206654809" "24_207409774" "24_207410899" "24_207411007" "24_207515098" "24_207577312" "24_208387455" "24_208426831" "24_208522205" "24_208565665" "24_208565770" "24_208578886" "24_208578998" "24_208910856" "24_208943038" "24_208970848" "24_208970956" "24_208988559" "24_209089181" "24_209273837" "24_209695341" "24_209695450" "24_209771236" "24_209788784" "24_209788886" "24_209832388" "24_209837331" "24_210116680" "24_210143745" "24_210148563" "24_210228219" "24_210522949" "24_210544514" "24_210563844" "24_210563950" "24_210564058" "24_210577427" "24_211143287" "24_211143398" "24_211143550" "24_211155598" "24_211267517" "24_211378975" "24_211558791" "24_211759224" "24_211759337" "24_212084555" "24_212111726" "24_212524877" "24_212793181" "24_212956303" "24_212963557" "24_213070014" "24_216118310" "24_216126638" "24_216330033" "24_216415197" "24_216629197" "24_216928494" "24_217033405" "24_217035218" "24_217042416" "24_217058305" "24_217186025" "24_217193283" "24_217500072" "24_217518427" "24_217587449" "24_217594108" "24_217872051" "24_218165715" "24_218381448" "24_218799596" "24_218969394" "24_219072628" "24_219074649" "24_219091573" "24_220294576" "24_220304407" "24_220304528" "24_220312644" "24_220329988" "24_220473208" "24_220611046" "24_220807770" "24_220892825" "24_220893471" "24_220993427" "24_221155585" "24_221163011" "24_221514169" "24_221534465" "24_221534568" "24_221534683" "24_222396609" "24_222452303" "24_222492083" "24_222541045" "24_222593877" "24_222674442" "24_222765031" "24_222843447" "24_222844269" "24_223168356" "24_223231446" "24_223344615" "24_223344760" "24_223355071" "24_223355177" "24_223493709" "24_223510508" "24_223511731" "24_223511837" "24_223512014" "24_223560062" "24_223640161" "24_223723415" "24_223858019" "24_224165490" "24_224205589" "24_224205719" "24_224319495" "24_224573123" "24_224573231" "24_224650868" "24_224650976" "24_224681255" "24_224682745" "24_224803449" "24_224803569" "24_224804865" "24_224804972" "24_224885109" "24_224894184" "24_224911256" "24_224931986" "24_224940882" "24_225038700" "24_225145672" "24_225145776" "24_225219807" "24_225401956" "24_226220338" "24_226499629" "24_226571757" "24_226581148" "24_226723125" "24_227405513" "24_227846124" "24_227931245" "24_227995393" "24_228012629" "24_228035981" "24_228202343" "24_228206270" "24_228225321" "24_228229104" "24_228264183" "24_228474853" "24_228520814" "24_228625262" "24_229041299" "24_229096953" "24_229133022" "24_229151350" "24_229153795" "24_229523112" "24_229647018" "24_229649592" "24_229828402" "24_229894488" "24_229994423" "24_229994550" "24_230025235" "24_230157256" "24_230171133" "24_230171258" "24_230185017" "24_230293727" "24_230617193" "24_230821089" "24_231139911" "24_231163870" "24_231239703" "24_231239827" "24_231289013" "24_231367811" "24_231415138" "24_231415259" "24_231421806" "24_231679410" "24_231712366" "24_232058590" "24_232085083" "24_232112316" "24_232264329" "24_232528196" "24_232637928" "24_232763828" "24_232763934" "24_232782309" "24_232897562" "24_232969592" "24_233319196" "24_233385614" "24_233385715" "24_233393511" "24_233502839" "24_233749482" "24_233856880" "24_233888352" "24_234253721" "24_234371237" "24_234436660" "24_234563487" "24_234652624" "24_234927794" "24_235109277" "24_235142920" "24_235166112" "24_235219467" "24_235224135" "24_235229169" "24_235229317" "24_235344417" "24_236860016" "24_237178041" "24_237178142" "24_237416666" "24_237418982" "24_237425091" "24_237425213" "24_237442024" "24_237576355" "24_237919153" "24_241573827" "24_241985926" "24_242100217" "24_242170624" "24_242336236" "24_242354016" "24_242414017" "24_242465620" "24_242474594" "24_242506928" "24_242517334" "24_242517438" "24_242553682" "24_242568923" "24_242666881" "24_242669071" "24_242722537" "24_242942660" "24_243005720" "24_243311732" "24_243474481" "24_243474606" "24_243499291" "24_243512354" "24_244073104" "24_244075203" "24_244235985" "24_244651770" "24_244936767" "24_244938167" "24_244940233" "24_245050693" "24_245051210" "24_245148030" "24_245153775" "24_246308016" "24_246336212" "24_246343137" "24_246343237" "24_246417652" "24_246521364" "24_246521524" "24_246521638" "24_246626207" "24_246658847" "24_246810337" "24_246992751" "24_247252425" "24_247655287" "24_247827447" "24_247927143" "24_248234884" "24_248474002" "24_248520075" "24_248653449" "24_248653553" "24_248683616" "24_248745100" "24_248745232" "24_248746532" "24_248832156" "24_248951209" "24_248951483" "24_248951585" "24_249014659" "24_249014770" "24_249087882" "24_249120406" "24_249120538" "24_249136845" "24_249206654" "24_249271443" "24_249356712" "24_249482061" "24_249590487" "24_249911597" "24_249929811" "24_250005395" "24_250005499" "24_250228214" "24_250298896" "24_250484580" "24_250758734" "24_251068443" "24_251248540" "24_251249437" "24_251487416" "24_251706051" "24_251796632" "24_251802387" "24_251886633" "24_251942198" "24_251983332" "24_252028333" "24_252077243" "24_252118176" "24_252219939" "24_252234790" "24_252238454" "24_252394346" "24_252394504" "24_252394624" "24_252394733" "24_252395981" "24_252397255" "24_252397361" "24_252397461" "24_252397694" "24_252422035" "24_252422159" "24_252453223" "24_252539997" "24_252604225" "24_252682667" "24_253062305" "24_253062408" "24_254394119" "24_254544497" "24_254560908" "24_254561018" "24_254561121" "24_255824127" "24_255901386" "24_255901498" "24_258060715" "24_258104831" "24_258121880" "24_258135452" "24_258197803" "24_258198091" "24_258198221" "24_258216960" "24_258391250" "24_258440040" "24_258440184" "24_258509542" "24_258566549" "24_258612328" "24_258703738" "24_258725315" "24_258857453" "24_258881288" "24_258885950" "24_259017773" "24_259046371" "24_259377304" "24_259609085" "24_259724560" "24_259743426" "24_259849287" "24_259849392" "24_259943888" "24_259980651" "24_259987028" "24_259987244" "24_259987565" "24_259989680" "24_259989926" "24_259990061" "24_259990257" "24_259992133" "24_260103618" "24_260103735" "24_260200631" "24_260641474" "24_260946659" "24_261387666" "24_261544207" "24_261544337" "24_261566600" "24_261799723" "24_261852664" "24_261852776" "24_262040894" "24_262183082" "24_262183198" "24_262489580" "24_262590532" "24_262599644" "24_262781045" "24_262806012" "24_262845203" "24_262996364" "24_263173432" "24_263264545" "24_263342252" "24_263579541" "24_263593217" "24_263785912" "24_263887783" "24_264230848" "24_264260256" "24_264307520" "24_264358928" "24_264579734" "24_264583488" "24_264995478" "24_265137025" "24_265155838" "24_265467537" "24_265587052" "24_265779089" "24_266331936" "24_266395585" "24_266433497" "24_266606037" "24_266640380" "24_266640517" "24_266649045" "24_266649212" "24_266649460" "24_267433617" "24_267639466" "24_267666937" "24_267786103" "24_268009117" "24_268009225" "24_268061401" "24_268133012" "24_268140889" "24_268165451" "24_269720025" "24_269790553" "24_269790756" "24_270126997" "24_270297051" "24_270327752" "24_270352266" "24_270457864" "24_270457999" "24_270539045" "24_270618479" "24_270793801" "24_270890569" "24_270923650" "24_270948302" "24_270999723" "24_270999824" "24_271065723" "24_271136696" "24_271281042" "24_271427419" "24_271548222" "24_271559582" "24_271709248" "24_271739536" "24_271750882" "24_271785117" "24_271785269" "24_271795286" "24_271795396" "24_271998101" "24_272079621" "24_273162235" "24_273332129" "24_273526492" "24_273623299" "24_273822589" "24_273822791" "24_273918541" "24_273921607" "24_273926101" "24_274225466" "24_274367875" "24_274629392" "24_274665571" "24_274793532" "24_275036562" "24_275245430" "24_275849598" "24_275912095" "24_276065173" "24_276153898" "24_276154012" "24_276522325" "24_276585848" "24_276585987" "24_276901992" "24_277634362" "24_277634480" "24_277747096" "24_277753246" "24_277983716" "24_278120265" "24_278327263" "24_278331618" "24_278492522" "24_278650508" "24_278650620" "24_278804106" "24_278956144" "24_279023664" "24_279252110" "24_279252214" "24_279364866" "24_279693131" "24_279829329" "24_279902762" "24_279956409" "24_280106605" "24_280150448" "24_280298416" "24_280617044" "24_280670635" "24_280670754" "24_280730936" "24_280754421" "24_281266732" "24_281366397" "24_281368054" "24_281368187" "24_281453224" "24_281799718" "24_281893371" "24_281944638" "24_282160442" "24_282304449" "24_282305327" "24_282315030" "24_282425087" "24_282501393" "24_282633793" "24_282634015" "24_282636408" "24_282751611" "24_282751711" "24_282912860" "24_283000210" "24_283031518" "24_283056377" "24_283070140" "24_283128410" "24_283355809" "24_283426703" "24_283519529" "24_283523191" "24_283875831" "24_284034922" "24_284035023" "24_284270697" "24_284285802" "24_284285924" "24_284505674" "24_284558279" "24_285530683" "24_285705326" "24_285711687" "24_285719126" "24_285756170" "24_286043673" "24_286046985" "24_286071562" "24_286101817" "24_287078198" "24_287168828" "24_287240896" "24_287293974" "24_287294169" "24_287342502" "24_287364994" "24_287557291" "24_287653085" "24_287861165" "24_287944890" "24_288209297" "24_288209408" "24_288374612" "24_288389362" "24_288609598" "24_288655872" "24_288676857" "24_288915445" "24_288935062" "24_288936357" "24_288962614" "24_289020898" "24_289044699" "24_289071256" "24_289086600" "24_289273661" "24_289442140" "24_289443099" "24_289443207" "24_289443357" "24_289443457" "24_289582327" "24_289602169" "24_289773840" "24_289780159" "24_289857878" "24_289879121" "24_289920172" "24_289965887" "24_289965987" "24_289966136" "24_289991093" "24_289991200" "24_290453419" "24_290637448" "24_290637800" "24_290638129" "24_290638286" "24_290650183" "24_290650289" "24_290970906" "24_291198410" "24_291198563" "24_291198669" "24_291362087" "24_291551113" "24_291675432" "24_291770704" "24_291811891" "24_291879728" "24_292007345" "24_292319696" "24_292332247" "24_292415627" "24_292653811" "24_292697469" "24_292909581" "24_293136105" "24_293505890" "24_293652799" "24_293757581" "24_293772172" "24_294207786" "24_294207891" "24_294517007" "24_294519875" "24_294547043" "24_294617275" "24_294639325" "24_295190545" "24_295190645" "24_295205853" "24_295278837" "24_295278943" "24_295279048" "24_295562697" "24_295578490" "24_295579461" "24_295796279" "24_295796380" "24_295888748" "24_296058315" "24_296085439" "24_296086335" "24_296096864" "24_296398505" "24_297120256" "24_298796357" "24_298877692" "24_299031040" "24_299031140" "24_299228319" "24_299229032" "24_299309675" "24_300192387" "24_300201189" "24_300291471" "24_301289119" "24_302228560" "24_302762856" "24_302931960" "24_302943160" "24_303018682" "24_303550225" "24_303771566" "24_303917350" "24_304173661" "24_304173782" "24_305746825" "24_305777374" "24_305835578" "24_305835709" "24_306573704" "24_306573817" "24_306646533" "24_306653906" "24_306697068" "24_307002063" "24_307003907" "24_307342049" "24_307409789" "24_307486808" "24_308259323" "24_308259557" "24_309312246" "24_310329579" "24_310329798" "24_310827544" "24_310845283" "24_310906866" "24_311154427" "24_312416206" "24_312416307" "24_312456102" "24_312456302" "24_312503317" "24_312692638" "24_312854180" "24_312876953" "24_312877102" "24_312877296" "24_312879258" "24_312946807" "24_312946913" "24_313087262" "24_313233371" "24_313352633" "24_313353096" "24_313446499" "24_313597391" "24_314693050" "24_314801775" "24_314803516" "24_314812663" "24_314899647" "24_314906570" "24_314943947" "24_314950972" "24_315003362" "24_315102025" "24_315108559" "24_315247261" "24_315247363" "24_315388993" "24_315389103" "24_315479618" "24_315527820" "24_315918738" "24_315971753" "24_316482442" "24_316544110" "24_316592072" "24_316642355" "24_316656403" "24_318074942" "24_318075080" "24_318291063" "24_318291216" "24_318935956" "24_319028793" "24_319028903" "24_319167062" "24_319167998" "24_319168128" "24_319346155" "24_319365124" "24_320803035" "24_320803140" "24_320988691" "24_321282117" "24_321980918" "24_322047146" "24_322246529" "24_322317044" "24_323577979" "24_323963446" "24_323966905" "24_324352639" "24_324406991" "24_324667873" "24_324686958" "24_324806881" "24_324886238" "24_324889969" "24_325108626" "24_325119213" "24_325428091" "24_325987555" "24_326260103" "24_326606140" "24_326725370" "24_326819793" "24_326819933" "24_327210399" "24_327212529" "24_327607207" "24_327881730" "24_327920200" "24_327920300" "24_327932246" "24_327932536" "24_327933863" "24_328633109" "24_328694164" "24_328798823" "24_328801654" "24_328805039" "24_328806102" "24_328806211" "24_328830037" "24_328830144" "24_328897848" "24_329241023" "24_329621376" "24_330004521" "24_330004793" "24_330159255" "24_330342835" "24_331094818" "24_331105282" "24_331114384" "24_331114509" "24_331114614" "24_331484472" "24_331484583" "24_331548368" "24_331595935" "24_335376650" "24_336272307" "24_337752704" "24_338307659" "24_338307802" "24_339150723" "24_339152588" "24_339216881" "24_339223558" "24_339248780" "24_339827279" "24_339827474" "24_339827598" "24_339846021" "24_339978888" "24_340651131" "24_340839925" "24_340840183" "24_340980605" "24_340982360" "24_340997652" "24_341068576" "24_341100241" "24_341100346" "24_341273019" "24_341273237" "24_341273358" "24_341289178" "24_341289304" "24_341302505" "24_341403014" "24_341403136" "24_341404151" "24_341404252" "24_341496190" "24_341496518" "24_341497451" "24_341497600" "24_341513699" "24_341680456" "24_341680575" "24_341680688" "24_341895366" "24_341967019" "24_341967120" "24_342106998" "24_342278491" "24_342603360" "24_342603568" "24_342693068" "24_342709021" "24_342709182" "24_342711278" "24_342712152" "24_342712336" "24_342712486" "24_342768447" "24_342822040" "24_342822529" "24_342828442" "24_342838757" "24_343215722" "24_343238444" "24_343260873" "24_343261051" "24_343401843" "24_343445742" "24_343445864" "24_343506590" "24_343506691" "24_343557805" "24_343645582" "24_343645730" "24_343704189" "24_343706496" "24_343714835" "24_343848704" "24_343862000" "24_343909968" "24_343915749" "24_343968021" "24_343977071" "24_343979950" "24_344143074" "172_1404057" "172_1875783" "172_1917871" "172_2342785" "172_2473404" "172_2524601" "172_2524748" "172_2529545" "172_2529922" "172_2531688" "172_2543618" "172_2560877" "172_2560983" "172_3192601" "172_3285703" "172_3924504" "172_3924612" "172_4369811" "172_4396387" "172_4468108" "172_4511996" "172_4512164" "172_4550772" "172_4551444" "172_4766739" "172_4766840" "172_4865780" "172_4865888" "172_4865997" "172_4867450" "172_4972253" "172_5040526" "172_5075032" "172_5962126" "172_6454495" "172_6690742" "172_6690957" "172_6760783" "172_6767127" "172_6767799" "172_6767945" "172_6850822" "172_6953503" "172_6953640" "172_7007690" "172_7007877" "172_7008108" "172_7008398" "172_7090561" "172_7163277" "172_7165004" "172_7169166" "172_7170222" "172_7170410" "172_7170664" "172_7517683" "172_9219937" "172_9457592" "172_9489857" "172_9526712" "172_10404156" "172_10482724" "172_10483105" "172_10574258" "172_10574995" "172_10609990" "172_10612632" "172_10612740" "172_11123921" "172_11339033" "172_12198229" "172_12198335" "172_12302533" "172_12387175" "172_13386747" "172_13619283" "172_13870362" "172_13870504" "172_13899408" "172_14293277" "172_14624219" "172_14643266" "172_14643477" "172_14779624" "172_15022747" "172_15080903" "172_15081005" "172_15233263" "172_15233373" "172_15597002" "172_15641787" "172_15930849" "172_15930953" "172_16241462" "172_16287711" "172_16477979" "172_16478632" "172_16481153" "172_16633417" "172_16634258" "172_16634462" "172_16724403" "172_16877699" "172_17072440" "172_17332718" "172_17669024" "172_17669124" "172_17804650" "172_17809024" "172_18120677" "172_18120793" "172_18364015" "172_18543163" "172_18545158" "172_18545296" "172_19333631" "172_19530716" "172_20011343" "172_20298629" "172_21559597" "172_21579418" "172_22052013" "172_22114751" "172_22220249" "172_22220413" "172_22571400" "172_22574376" "172_22699645" "172_22699773" "172_22751744" "172_22751847" "172_22980217" "172_23363904" "172_23364365" "172_23364577" "172_23364682" "172_23366916" "172_23377040" "172_23382121" "172_23418197" "172_23496390" "172_23502397" "172_23589093" "172_23589378" "172_23592469" "172_23596130" "172_23619938" "172_23873658" "172_24113815" "172_24133634" "172_24139999" "172_24140118" "172_24140219" "172_24141488" "172_24141610" "172_24144717" "172_24144828" "172_24152872" "172_24153386" "172_24153840" "172_24153973" "172_24155596" "172_24161007" "172_24235214" "172_24582606" "172_24690256" "172_24776884" "172_24834091" "172_24842289" "172_24842401" "172_24890362" "172_24941038" "172_24947060" "172_24997828" "172_25096446" "172_25110897" "172_25170801" "172_25170938" "172_25183218" "172_25256821" "172_25273282" "172_25280870" "172_25281971" "172_25282297" "172_25700631" "172_25700742" "172_25700880" "172_25717291" "172_25719614" "172_25719722" "172_25744663" "172_25796659" "172_26096782" "172_26830378" "172_27001208" "172_27188231" "172_27188335" "172_27219444" "172_27219558" "172_27233711" "172_27242164" "172_27243175" "172_27243305" "172_27271147" "172_27283882" "172_27288539" "172_28091298" "172_28093240" "172_28100191" "172_28111969" "172_28112080" "172_28115618" "172_28115735" "172_28115880" "172_28116278" "172_28116806" "172_28116944" "172_28133096" "172_28133208" "172_30878513" "172_36708763" "172_36708876" "172_36948605" "172_41844074" "172_45091513" "172_45655469" "172_46009189" "172_46009292" "172_46009480" "172_46151239" "172_46152016" "172_46152194" "172_46154298" "172_46329476" "172_46452051" "172_46466885" "172_46954617" "172_47076811" "172_47076921" "172_47287126" "172_47386084" "172_47394886" "172_47394994" "172_47692580" "172_47919559" "172_47989463" "172_47989569" "172_48091790" "172_48317841" "172_48318862" "172_48318996" "172_48319097" "172_48320070" "172_48320186" "172_48391897" "172_48636982" "172_49588618" "172_49853684" "172_49853896" "172_50050987" "172_50249370" "172_50250704" "172_50335639" "172_52317770" "172_52604849" "172_52606928" "172_52607164" "172_53132434" "172_53507004" "172_53543218" "172_53543458" "172_53557736" "172_53557876" "172_54170128" "172_55848756" "172_56638837" "172_56638939" "172_56912742" "172_56971206" "172_57117646" "172_58337033" "172_58428935" "172_58690945" "172_61393610" "172_61396447" "172_61407645" "172_61652312" "172_62037390" "172_62062531" "172_62069974" "172_62127310" "172_62365458" "172_62788610" "172_62920646" "172_63736367" "172_63935744" "172_63937768" "172_63939712" "172_64212023" "172_64232581" "172_64234044" "172_64394926" "172_64760816" "172_64760925" "172_64761057" "172_64765280" "172_66503236" "172_66514133" "172_66514240" "172_66936617" "172_66937707" "172_66939931" "172_68889065" "172_69084109" "172_69084226" "172_69171785" "172_69198164" "172_69198269" "172_69200380" "172_69200481" "172_69430820" "172_71973032" "172_72092731" "172_72339699" "172_72671293" "172_73149171" "172_73169334" "172_73169888" "172_73619475" "172_73685324" "172_73686185" "172_73715821" "172_73897492" "172_74132003" "172_74136014" "172_74333083" "172_74625850" "172_76546767" "172_78432510" "172_80972938" "172_82022702" "172_83305429" "172_83305538" "172_83933808" "172_83933929" "172_84159995" "172_84160117" "172_84160274" "172_84195613" "172_84301472" "172_84352579" "172_84352682" "172_84673672" "172_84702963" "172_84917957" "172_85263299" "172_85263488" "172_86202787" "172_86577531" "172_86664345" "172_86710041" "172_86710155" "172_87439414" "172_87536500" "172_87574293" "172_87752247" "172_87761825" "172_88703990" "172_88735277" "172_89064697" "172_89188670" "172_89284825" "172_89869605" "172_89892131" "172_90026471" "172_90346514" "172_90346621" "172_90919040" "172_90925905" "172_91222709" "172_91342307" "172_91473373" "172_91579545" "172_91585685" "172_91585883" "172_91661544" "172_91661648" "172_91667574" "172_91669272" "172_91769034" "172_91836225" "172_92064740" "172_92065296" "172_92305088" "172_92313483" "172_92366201" "172_92951406" "172_94496502" "172_94603821" "172_94603922" "172_94604036" "172_94807250" "172_94853170" "172_94922330" "172_95762220" "172_95796700" "172_95945351" "172_95997651" "172_96402861" "172_96402983" "172_96497263" "172_96517911" "172_96573237" "172_96573362" "172_96774931" "172_96919500" "172_96978135" "172_96978235" "172_96983529" "172_96985305" "172_97399087" "172_97399208" "172_97399328" "172_98170478" "172_98192318" "172_98192420" "172_98192565" "172_98193870" "172_98559722" "172_100411618" "172_100411725" "172_100524605" "172_100524711" "172_100622883" "172_100623000" "172_100623113" "172_100623216" "172_100623317" "172_100872805" "172_101090614" "172_101214343" "172_101298773" "172_101298881" "172_103374642" "172_103691692" "172_103716085" "172_103877555" "172_104219020" "172_104284368" "172_104413078" "172_105190810" "172_105329125" "172_105331351" "172_105331494" "172_105333789" "172_105338783" "172_105386860" "172_105442790" "172_106411979" "172_106726968" "172_106937881" "172_106941982" "172_106972944" "172_107104861" "172_107104970" "172_107273894" "172_107274001" "172_107292168" "172_107292287" "172_107295392" "172_107347670" "172_107347777" "172_107388502" "172_107448701" "172_107448835" "172_107452197" "172_107583186" "172_107583287" "172_107613654" "172_107619678" "172_107686754" "172_107701985" "172_107724223" "172_107733579" "172_108089927" "172_108135246" "172_108135348" "172_108242334" "172_108285005" "172_108318776" "172_109949388" "172_110022606" "172_110090319" "172_110206674" "172_110260405" "172_110715052" "172_110715167" "172_110817197" "172_110857818" "172_110857920" "172_110858706" "172_110952866" "172_111014793" "172_111016290" "172_111252632" "172_111975683" "172_111975783" "172_112605148" "172_112659747" "172_112659855" "172_112879365" "172_113056200" "172_113255638" "172_113596057" "172_113596183" "172_113665361" "172_113834719" "172_114123834" "172_114444792" "172_114953147" "172_115210402" "172_115358074" "172_116036202" "172_116036318" "172_116150310" "172_116278671" "172_116278776" "172_116317119" "172_116317284" "172_116321639" "172_116738853" "172_116804192" "172_116961962" "172_116993212" "172_117022771" "172_117022908" "172_117023013" "172_117763184" "172_118147827" "172_118250721" "172_118250827" "172_118251028" "172_118251131" "172_118255778" "172_118493162" "172_118555727" "172_118565564" "172_118629505" "172_118691281" "172_118691385" "172_118730762" "172_118730864" "172_118786312" "172_118797101" "172_118802588" "172_118802691" "172_118832824" "172_118832924" "172_118893656" "172_118983982" "172_119002896" "172_119004106" "172_119101626" "172_119167500" "172_119365565" "172_119467206" "172_119467328" "172_119673394" "172_120191006" "172_120191196" "172_120191338" "172_120191524" "172_120295447" "172_120458535" "172_120624645" "172_121114015" "172_121114124" "172_121178098" "172_122254383" "172_122421719" "172_122590890" "172_123109042" "172_123110222" "172_123110326" "172_123110439" "172_123184369" "172_123241754" "172_123444757" "172_123450794" "172_123506994" "172_123930886" "172_124164845" "172_126563679" "172_127577879" "172_127947897" "172_128062476" "172_129069223" "172_129274153" "172_129464325" "172_129690210" "172_129722025" "172_129728229" "172_129728341" "172_129770687" "172_130804533" "172_131595893" "172_131596005" "172_131596770" "172_131596879" "172_133875585" "172_133875707" "172_133875815" "172_134508999" "172_135420953" "172_135424007" "172_136075754" "172_136085698" "172_136337333" "172_136583174" "172_136583316" "172_137090516" "172_137090621" "172_137241894" "172_137346047" "172_137473905" "172_137813265" "172_137863992" "172_137865378" "172_137865487" "172_137873466" "172_137873572" "172_139183565" "172_139532573" "172_139565295" "172_140682873" "172_140800965" "172_141471352" "172_141478451" "172_141784551" "172_142007096" "172_142087079" "172_142182271" "172_142190821" "172_142219394" "172_142243367" "172_142243550" "172_142275300" "172_142601681" "172_142601793" "172_142612987" "172_142630693" "172_142630839" "172_142630948" "172_142638977" "172_142643434" "172_142643544" "172_142675947" "172_142676093" "172_142685223" "172_142721979" "172_142789630" "172_142789734" "172_142789834" "172_142923026" "172_143023726" "172_143026170" "172_143141660" "172_143305398" "172_143305500" "172_143796735" "172_143796866" "172_144594955" "172_144791157" "172_144791268" "172_144987639" "172_145046666" "172_145046858" "172_145063238" "172_145186776" "172_145282042" "172_146775559" "172_146775813" "172_146780613" "172_146831904" "172_146887289" "172_146906401" "172_147078808" "172_147079062" "172_147168658" "172_147270955" "172_147335740" "172_147339298" "172_148045151" "172_148045351" "172_148158961" "172_148282338" "172_148294426" "172_148535110" "172_148630348" "172_148630453" "172_148665174" "172_148769517" "172_148770321" "172_148770435" "172_149316025" "172_149487636" "172_150203401" "172_150214275" "172_150227520" "172_150227650" "172_150262637" "172_150262738" "172_150595086" "172_150840962" "172_151250643" "172_151712739" "172_152023620" "172_152455585" "172_154257619" "172_154714861" "172_155718203" "172_155718303" "172_155781116" "172_155871068" "172_156144652" "172_156373618" "172_156409052" "172_157430292" "172_157464613" "172_157805068" "172_157909640" "172_158042385" "172_158308833" "172_158398516" "172_158894401" "172_159324980" "172_159445679" "172_160447776" "172_160448840" "172_160823847" "172_160923620" "172_161382579" "172_161729903" "172_161926699" "172_161926869" "172_161928192" "172_162001091" "172_162161909" "172_163486436" "172_163900648" "172_163906285" "172_163917044" "172_164008590" "172_164009806" "172_164037642" "172_164137174" "172_164146409" "172_164148561" "172_164190031" "172_164889894" "172_165237652" "172_165328201" "172_166163231" "172_166163331" "172_166201445" "172_166223108" "172_166411315" "172_166745645" "172_166906877" "172_167646361" "172_167646463" "172_168066481" "172_168066584" "172_171316656" "172_171579017" "172_171579153" "172_171579302" "172_172160154" "172_172197909" "172_172198011" "172_172289508" "172_172289643" "172_172289778" "172_172338325" "172_172882513" "172_172885531" "172_172885645" "172_172909314" "172_172909422" "172_172939153" "172_173003614" "172_173574703" "172_173818929" "172_174492675" "172_174991153" "172_175008740" "172_175608506" "172_176371719" "172_176379313" "172_176421630" "172_176573619" "172_176599277" "172_176655138" "172_176675126" "172_176717585" "172_176929729" "172_177108033" "172_177462123" "172_177481980" "172_177560885" "172_177561083" "172_177561909" "172_179104384" "172_179104500" "172_179668218" "172_180786883" "172_180833802" "172_180860010" "172_181573791" "172_181600971" "172_181770332" "172_182319788" "172_182378362" "172_182659350" "172_183298799" "172_183399485" "172_183399624" "172_184032615" "172_184058688" "172_184091347" "172_184311463" "172_184311962" "172_184318002" "172_184318200" "172_184582218" "172_185205875" "172_185206107" "172_185206243" "172_185303639" "172_185312617" "172_186004156" "172_186490489" "172_186668784" "172_186706864" "172_186902102" "172_186948731" "172_187882119" "172_188122058" "172_188222136" "172_188222237" "172_188263512" "172_188466938" "172_188653559" "172_189167484" "172_189190760" "172_189190878" "172_189195007" "172_189195129" "172_189557892" "172_189644717" "172_189648402" "172_189680426" "172_189892350" "172_189966745" "172_190009858" "172_190010000" "172_190085350" "172_190178104" "172_190184037" "172_190218086" "172_190315421" "172_191514312" "172_193043785" "172_193054717" "172_193131833" "172_193771469" "172_194080743" "172_194222668" "172_194437634" "172_194437853" "172_194514632" "172_194617708" "172_194911661" "172_196712582" "172_197607425" "172_198504174" "172_198504282" "172_198504437" "172_198505735" "172_198562866" "172_198562992" "172_198938492" "172_198944818" "172_199100778" "172_199627297" "172_200472949" "172_200903640" "172_200949031" "172_200949599" "172_201048281" "172_201087389" "172_201106367" "172_201109311" "172_201166092" "172_201198631" "172_201284806" "172_201284917" "172_201657583" "172_203037119" "172_203577077" "172_203577183" "172_203599032" "172_203599659" "172_203697739" "172_203804144" "172_203944280" "172_203964324" "172_203993359" "172_204015972" "172_204106746" "172_204138062" "172_204181389" "172_204181498" "172_204394818" "172_204523798" "172_204523954" "172_204553062" "172_204787666" "172_204788492" "172_204790408" "172_204815554" "172_204815662" "172_204871239" "172_204932566" "172_205022253" "172_205730707" "172_205944202" "172_206022423" "172_206140901" "172_206141068" "172_206141269" "172_206142082" "172_206144780" "172_206167319" "172_206527027" "172_206917469" "172_206942364" "172_207082533" "172_208063483" "172_208137877" "172_208137989" "172_208148649" "172_208186104" "172_208230197" "172_208786384" "172_209774973" "172_211025349" "172_211090255" "172_211106732" "172_211106851" "172_211440093" "172_211608294" "172_211834501" "172_211846993" "172_211889607" "172_212151995" "172_212175866" "172_212186492" "172_212188578" "172_212436504" "172_212436619" "172_212441104" "172_212505602" "172_212505895" "172_212510257" "172_213186201" "172_213296738" "172_213389019" "172_213468814" "172_213514822" "172_213514928" "172_213896162" "172_213896325" "172_214144457" "172_214144565" "172_214544133" "172_214544247" "172_214559587" "172_214692406" "172_214785472" "172_215058107" "172_215112413" "172_215112514" "172_215631489" "172_215631598" "172_215631732" "172_215647735" "172_215687087" "172_215687219" "172_215687319" "172_215761607" "172_215852361" "172_216050302" "172_216050432" "172_216190601" "172_216260380" "172_216260607" "172_216260797" "172_216261114" "172_216453748" "172_216453920" "172_217459349" "172_217459449" "172_217738960" "172_218154378" "172_218181956" "172_219663797" "172_219938139" "172_220453056" "172_220672482" "172_220859964" "172_220860946" "172_220861059" "172_221388656" "172_221388781" "172_221796364" "172_221796509" "172_221810280" "172_221862509" "172_221924310" "172_221924425" "172_221924549" "172_222061901" "172_222062028" "172_222153701" "172_222153836" "172_223325409" "172_223325517" "172_223325626" "172_223330587" "172_224646083" "172_224874296" "172_225088976" "172_225596818" "172_225758191" "172_225879357" "172_225951422" "172_226323650" "172_226794975" "172_226795084" "172_226883659" "172_226988742" "172_226995914" "172_227116963" "172_227559007" "172_227777245" "172_230811378" "172_231277949" "172_231304771" "172_231387446" "172_231388083" "172_231388263" "172_232437427" "172_232607057" "172_232767373" "172_232767607" "172_233064118" "172_233753791" "172_234156339" "172_234350217" "172_234418042" "172_234441433" "172_234544658" "172_234569872" "172_234783423" "172_235168480" "172_235274049" "172_235572353" "172_236957064" "172_237009825" "172_237196687" "172_237196797" "172_237254649" "172_237574085" "172_237760881" "172_237761125" "172_237849698" "172_237853533" "172_238228589" "172_238273020" "172_238273139" "172_238273260" "172_238274345" "172_238274452" "172_238426814" "172_238545252" "172_238707629" "172_239832444" "172_240182768" "172_240183384" "172_240200984" "172_240288694" "172_240319754" "172_240319934" "172_240320086" "172_240377693" "172_240500876" "172_240578650" "172_240595417" "172_241015394" "172_241015519" "172_245510685" "172_245510802" "172_245524356" "172_245810981" "172_246002630" "172_246002735" "172_246146907" "172_246304166" "172_246598407" "172_246604041" "172_246664965" "172_246665157" "172_246764381" "172_246771133" "172_246771252" "172_247447227" "172_247447367" "172_247473807" "172_247622478" "172_248053469" "172_250092794" "172_250411575" "172_250562515" "172_250562635" "172_250664538" "172_250883871" "172_251689172" "172_251706431" "172_251838665" "172_252182613" "172_252848741" "172_254415142" "172_255316137" "172_255332809" "172_256230163" "172_256319219" "172_256686305" "172_256686411" "172_256890875" "172_257069041" "172_257069141" "172_257198219" "172_257227712" "172_257393301" "172_257399934" "172_257479289" "172_257533296" "172_257713227" "172_257815863" "172_258206908" "172_258334482" "172_258508121" "172_258925323" "172_259162544" "172_259290404" "172_260158419" "172_260241929" "172_260249743" "172_260288401" "172_260288517" "172_260289448" "172_260406360" "172_260946229" "172_261074864" "172_261169017" "172_261363667" "172_261652660" "172_262134246" "172_262134466" "172_262134583" "172_262134687" "172_262233406" "172_262322666" "172_262322836" "172_262325540" "172_262616812" "172_262622956" "172_262657217" "172_262947630" "172_262973944" "172_263014809" "172_263103169" "172_263103275" "172_263114914" "172_263935441" "172_263971867" "172_263971967" "172_264042113" "172_264042213" "172_264042333" "172_264141586" "172_264160505" "172_264184620" "172_264365628" "172_264529834" "172_264530354" "172_264635680" "172_264635811" "172_264665131" "172_264688399" "172_264688527" "172_264857485" "172_264857962" "172_264928283" "172_264928402" "172_265228731" "172_265228855" "172_265329551" "172_265329683" "172_265355391" "172_265612677" "172_265715933" "172_265879748" "172_265879860" "172_265915521" "172_266493340" "172_266493441" "172_266584025" "172_266584159" "172_266618283" "172_266703467" "172_266919563" "172_266919665" "172_266919774" "172_267127993" "172_267199152" "172_267329882" "172_267538764" "172_267570831" "172_267647605" "172_269596744" "172_270921545" "172_271333267" "172_271951410" "172_271951516" "172_272262966" "172_273270185" "172_273782329" "172_273782433" "172_274225523" "172_274408486" "172_274408608" "172_274409666" "172_274817773" "172_274819347" "172_274819460" "172_274875348" "172_275425974" "172_276239751" "172_276394269" "172_276394384" "172_276431960" "172_276499965" "172_276500067" "172_276692729" "172_276802421" "172_276817685" "172_276929884" "172_277122611" "172_277789387" "172_278695269" "172_278708675" "172_278710581" "172_278710728" "172_278863357" "172_278961428" "172_279095409" "172_279441338" "172_279442063" "172_279476283" "172_279496388" "172_279496533" "172_279544667" "172_279777876" "172_280591937" "172_280858259" "172_280858420" "172_281345675" "172_281457543" "172_281693337" "172_281761721" "172_282307271" "172_282741770" "172_283120782" "172_283839725" "172_283842362" "172_283897815" "172_284094670" "172_284311577" "172_284472694" "172_285503254" "172_285651946" "172_285652118" "172_285711676" "172_285774240" "172_285797792" "172_286246245" "172_286379663" "172_286673845" "172_286820444" "172_287094069" "172_287413584" "172_287455723" "172_287491133" "172_287500451" "172_287502267" "172_287607725" "172_287863201" "172_287988158" "172_288061159" "172_288124375" "172_288942001" "172_289114079" "172_289375712" "172_289376575" "172_289541086" "172_289541434" "172_289541590" "172_289583258" "172_290325137" "172_290443974" "172_290448440" "172_290449571" "172_290470115" "172_291040965" "172_291465240" "172_291595164" "172_292178344" "172_292218163" "172_292228511" "172_292233753" "172_292668472" "172_292672882" "172_292683606" "172_292683710" "172_292693747" "172_292842009" "172_292895762" "172_294078600" "172_294078873" "172_294080477" "172_294083158" "172_294083275" "172_294180042" "172_294203041" "172_294203170" "172_294205282" "172_294206286" "172_294364953" "172_294476289" "172_294611202" "172_294619882" "172_294690388" "172_294695999" "172_295514144" "172_296081216" "172_296081332" "172_296109447" "172_296114454" "172_296119991" "172_296120112" "172_296120233" "172_296121963" "172_297516387" "172_297522956" "172_297523144" "172_297523294" "172_297532047" "172_297532165" "172_297532267" "172_297685181" "172_297685291" "172_297998714" "172_298008983" "172_298009612" "172_298009729" "172_298009829" "172_298194607" "172_298273434" "172_298273563" "172_298273668" "172_298273787" "172_298274372" "172_298274477" "172_298349339" "172_298349460" "172_298445030" "172_298472198" "172_299443170" "172_299786063" "172_300096765" "172_301668594" "172_301703711" "172_301838536" "172_301838673" "172_301845171" "172_301974691" "172_302011257" "172_302011370" "172_302031847" "172_302171320" "172_302171819" "172_302172073" "172_302310106" "172_302528780" "172_302534532" "172_302557864" "172_302721550" "172_302721652" "172_302721894" "172_302923622" "172_302923727" "172_303099336" "172_303107351" "172_303394188" "172_303451836" "172_303525909" "172_303950534" "172_304340600" "172_304344636" "172_304368284" "172_304930441" "172_305111067" "172_305111225" "172_305127894" "172_305131346" "172_305136477" "172_305139868" "172_305408855" "172_305411612" "172_305440294" "172_306268526" "172_306280798" "172_307705020" "172_307753224" "172_307777808" "172_307778188" "172_307778296" "172_308050064" "172_308066314" "172_309661502" "172_309768601" "172_310222924" "172_312851982" "172_313450862" "172_313450964" "172_314996737" "172_316637289" "172_316656511" "172_316656642" "172_316912829" "172_317306711" "172_318762908" "172_320424112" "172_320673812" "172_322067699" "172_327790564" "77_2620040" "77_2623396" "77_2630186" "77_2631138" "77_2747233" "77_2910367" "77_2914994" "77_2989430" "77_3037124" "77_3054446" "77_3069253" "77_3074300" "77_3463754" "77_3466420" "77_4386738" "77_4432361" "77_4434033" "77_4477171" "77_4480855" "77_7072929" "77_7355699" "77_7355811" "77_7355951" "77_7484720" "77_8432698" "77_9958689" "77_13092934" "77_13558866" "77_13560165" "77_13588979" "77_13594309" "77_15364097" "77_15494112" "77_16176102" "77_16372456" "77_16397129" "77_16402279" "77_16404093" "77_16404194" "77_16483443" "77_16543689" "77_16718746" "77_16718869" "77_16772922" "77_16781288" "77_16827477" "77_16920368" "77_17469201" "77_17535989" "77_17649122" "77_17707298" "77_17884471" "77_18046435" "77_18046547" "77_18459738" "77_18492777" "77_18555362" "77_18569308" "77_18572230" "77_18573875" "77_18584402" "77_18584541" "77_18699194" "77_18699311" "77_18701207" "77_18730358" "77_18869614" "77_18869721" "77_18869878" "77_18874236" "77_18877552" "77_18877698" "77_18982084" "77_18994430" "77_19006061" "77_19008654" "77_19022871" "77_19060541" "77_19072541" "77_19072683" "77_19072793" "77_19073391" "77_19074972" "77_19077000" "77_19105258" "77_19105388" "77_19106110" "77_19227113" "77_19271886" "77_19311511" "77_19323383" "77_19397077" "77_19444950" "77_19581345" "77_19709679" "77_19709826" "77_20430563" "77_20639515" "77_20654545" "77_20667304" "77_20745498" "77_20748349" "77_20754178" "77_20773261" "77_20936327" "77_21065288" "77_21403174" "77_21490677" "77_21576943" "77_21577096" "77_21597657" "77_21597780" "77_21598515" "77_21601897" "77_21602415" "77_21602541" "77_21609548" "77_21609727" "77_21609979" "77_21621048" "77_21657105" "77_21679410" "77_21679541" "77_21679653" "77_21680949" "77_21682321" "77_21682424" "77_21690012" "77_21697864" "77_21701160" "77_21704798" "77_21704907" "77_21711647" "77_21729468" "77_21733126" "77_21735917" "77_21737617" "77_21741681" "77_21742925" "77_21743029" "77_21746073" "77_21751338" "77_21751448" "77_21751571" "77_21753606" "77_21753714" "77_21753883" "77_21765519" "77_21837514" "77_21837617" "77_22271230" "77_22357256" "77_22436883" "77_22478507" "77_22478609" "77_22561933" "77_22689139" "77_22745585" "77_22793261" "77_23339173" "77_23690384" "77_23690497" "77_24356907" "77_24388889" "77_24457455" "77_24485327" "77_24485465" "77_24844048" "77_26851611" "77_26938474" "77_26938609" "77_26938730" "77_26943737" "77_26962755" "77_26962867" "77_27640375" "77_27640476" "77_27641183" "77_27647208" "77_27647310" "77_27652675" "77_28099452" "77_28206710" "77_28507172" "77_28570343" "77_28954519" "77_28965651" "77_28965798" "77_28966452" "77_28975003" "77_29001058" "77_29003809" "77_29188841" "77_29188986" "77_29191089" "77_29191194" "77_29422819" "77_29432526" "77_29432740" "77_29432904" "77_29433764" "77_29434543" "77_29434791" "77_29439350" "77_29538836" "77_29545980" "77_29930514" "77_29930664" "77_29930773" "77_29943916" "77_29945986" "77_29946186" "77_30089610" "77_30095962" "77_30096115" "77_30098941" "77_30176501" "77_30176641" "77_30295574" "77_30298306" "77_30304836" "77_30305947" "77_30307558" "77_30387555" "77_30471319" "77_30552583" "77_30552689" "77_30737714" "77_30841565" "77_30882213" "77_31023051" "77_31314343" "77_31325869" "77_31476015" "77_31584961" "77_31867934" "77_31908459" "77_32381500" "77_32866673" "77_33445610" "77_33489242" "77_33494301" "77_33494432" "77_33677765" "77_33764276" "77_33766937" "77_33767072" "77_33767685" "77_33767839" "77_33768078" "77_33795022" "77_33795124" "77_33796299" "77_33881014" "77_34039305" "77_34058723" "77_34058866" "77_34063972" "77_34238316" "77_34861425" "77_34898788" "77_35343690" "77_36037929" "77_36131507" "77_36266209" "77_36483035" "77_36538244" "77_36932173" "77_37115357" "77_37173594" "77_37451270" "77_37579232" "77_38014120" "77_38074423" "77_38074553" "77_38074692" "77_38091329" "77_38101770" "77_38154387" "77_38295402" "77_38487233" "77_38551024" "77_38604486" "77_38604680" "77_38693993" "77_38822024" "77_39001168" "77_39206841" "77_39226135" "77_39236030" "77_39760696" "77_39760802" "77_40022275" "77_40237132" "77_41228861" "77_41636008" "77_41636237" "77_42279368" "77_42374099" "77_42841407" "77_42999762" "77_43009271" "77_43055811" "77_43080902" "77_43694944" "77_43696694" "77_43697706" "77_43702072" "77_43715003" "77_43817148" "77_44011427" "77_44011623" "77_44135234" "77_44693790" "77_44788394" "77_46119820" "77_46119921" "77_47076941" "77_47209665" "77_47444153" "77_47468114" "77_47468216" "77_47544183" "77_47544519" "77_47616544" "77_47716915" "77_47726520" "77_48250923" "77_48252317" "77_48255760" "77_48271911" "77_48338097" "77_50204578" "77_50235073" "77_50695861" "77_50734589" "77_50734797" "77_50738726" "77_50739014" "77_50914204" "77_51554158" "77_51728936" "77_51733104" "77_51845953" "77_51910037" "77_51998872" "77_52013073" "77_52013243" "77_52022044" "77_52035032" "77_52112125" "77_52112226" "77_52125201" "77_52125301" "77_52171678" "77_52171811" "77_52299314" "77_52391631" "77_52391758" "77_52432194" "77_52432325" "77_52518539" "77_52518799" "77_52614421" "77_52708238" "77_52759886" "77_52900686" "77_52902502" "77_52902609" "77_52963793" "77_53273719" "77_53276343" "77_53414127" "77_53414301" "77_53484126" "77_53584397" "77_53903734" "77_53932111" "77_54023502" "77_54157939" "77_54204521" "77_54285047" "77_54559087" "77_55100931" "77_55121576" "77_55214404" "77_55503602" "77_55642335" "77_55657305" "77_55786150" "77_55798303" "77_55815363" "77_55862458" "77_55880947" "77_55881063" "77_56863823" "77_56877422" "77_56889504" "77_56889685" "77_57503523" "77_59845590" "77_59845963" "77_59846082" "77_59963338" "77_60122713" "77_60122843" "77_60264567" "77_60273336" "77_60273439" "77_60511814" "77_60583809" "77_60647497" "77_60647597" "77_60659673" "77_60721675" "77_60837717" "77_60858005" "77_60858117" "77_60858227" "77_60858355" "77_61269226" "77_61496614" "77_61539180" "77_61589770" "77_61589873" "77_61608478" "77_61678760" "77_61815749" "77_62203012" "77_62203352" "77_62264053" "77_62294768" "77_62304456" "77_62305510" "77_62305669" "77_62526127" "77_62583302" "77_63089543" "77_63115298" "77_63115399" "77_63115516" "77_63191791" "77_63191937" "77_64431416" "77_64571596" "77_64639462" "77_64648629" "77_64648729" "77_64653495" "77_65151114" "77_65220995" "77_65728364" "77_65771816" "77_66240768" "77_66317276" "77_66465342" "77_66532832" "77_66671961" "77_66674403" "77_66813504" "77_67116921" "77_67731381" "77_67763328" "77_67770363" "77_67819263" "77_67929925" "77_67930050" "77_67970727" "77_68896845" "77_68896954" "77_70082993" "77_70083103" "77_70210470" "77_70210577" "77_70623353" "77_70623457" "77_70847769" "77_70847876" "77_71158801" "77_71306710" "77_71306823" "77_71428039" "77_71428149" "77_71527673" "77_72582184" "77_72669158" "77_72769386" "77_72834855" "77_72965656" "77_72965777" "77_72984312" "77_73097383" "77_73287357" "77_73426544" "77_73540825" "77_73637017" "77_73819278" "77_74064838" "77_74150121" "77_74380348" "77_74430649" "77_74613332" "77_75233621" "77_76625339" "77_76625459" "77_76942543" "77_77398043" "77_77398318" "77_77449661" "77_77454595" "77_77457479" "77_77457622" "77_77577118" "77_77585978" "77_77605392" "77_77754915" "77_79769324" "77_79960885" "77_80204770" "77_80337338" "77_81555316" "77_81616466" "77_81711344" "77_82276475" "77_82276603" "77_82457289" "77_82769547" "77_82769682" "77_83027423" "77_83624729" "77_83626329" "77_85187009" "77_85212032" "77_85220009" "77_85220135" "77_85220247" "77_85927442" "77_85992151" "77_85992303" "77_85992442" "77_86087624" "77_86087776" "77_86662148" "77_86806400" "77_87324178" "77_87475863" "77_87475978" "77_87497995" "77_87528030" "77_87528139" "77_87625827" "77_87667883" "77_87668045" "77_87735389" "77_87883442" "77_88052193" "77_88052299" "77_88705669" "77_88865651" "77_89022025" "77_89329619" "77_89329724" "77_89412160" "77_89492388" "77_89530203" "77_89768303" "77_89913906" "77_89951834" "77_89951945" "77_90018084" "77_90103289" "77_90103401" "77_90146368" "77_90386320" "77_92928073" "77_92928189" "77_93077128" "77_93117681" "77_93117828" "77_93155271" "77_93336321" "77_93336435" "77_93366525" "77_94451917" "77_94452052" "77_94452360" "77_94452471" "77_94629168" "77_94679458" "77_94698328" "77_94698449" "77_94732502" "77_94762595" "77_94797936" "77_94798043" "77_94846172" "77_94851488" "77_94853634" "77_94919761" "77_95025204" "77_98232458" "77_98234763" "77_98492831" "77_98536495" "77_98925376" "77_99415045" "77_99486516" "77_99532986" "77_99853155" "77_99893303" "77_100258820" "77_100737576" "77_100829006" "77_101209580" "77_101224299" "77_101246454" "77_101464686" "77_101464806" "77_101489689" "77_101792702" "77_102489596" "77_102491587" "77_102491695" "77_102503777" "77_102546326" "77_102816626" "77_102840566" "77_102840682" "77_103017406" "77_103017517" "77_103062108" "77_103062215" "77_103667797" "77_103996353" "77_104062493" "77_104225118" "77_104614059" "77_104814844" "77_105165711" "77_105179506" "77_105219156" "77_105246149" "77_105246361" "77_105277255" "77_105371730" "77_105490498" "77_105505299" "77_105518832" "77_105538578" "77_105665004" "77_106024769" "77_106025070" "77_106028159" "77_106143116" "77_106143222" "77_106162812" "77_106411364" "77_106428436" "77_106431661" "77_106640789" "77_106640908" "77_106807050" "77_106912309" "77_106920551" "77_107035187" "77_107122784" "77_107838869" "77_108098454" "77_108118407" "77_108118547" "77_109761971" "77_109762074" "77_109782468" "77_111542221" "77_111609274" "77_111846859" "77_111847017" "77_111862227" "77_112033309" "77_112033970" "77_112034162" "77_112034665" "77_112034771" "77_112034955" "77_112035373" "77_112047801" "77_112111224" "77_112129456" "77_112159661" "77_112159799" "77_112159973" "77_112290398" "77_112480633" "77_112552618" "77_112555696" "77_112580295" "77_112668985" "77_112673574" "77_112673714" "77_112674735" "77_112674840" "77_112904601" "77_112950252" "77_113128115" "77_113258488" "77_113520322" "77_113558141" "77_113583811" "77_114349390" "77_114371733" "77_114760224" "77_114985188" "77_114985314" "77_114985454" "77_114985669" "77_114987746" "77_114987887" "77_115033732" "77_115123269" "77_115123370" "77_115228421" "77_115376133" "77_115401775" "77_115435012" "77_115526784" "77_115564254" "77_115581908" "77_115707696" "77_116552220" "77_116675810" "77_116680634" "77_116709525" "77_116758220" "77_116798289" "77_116806430" "77_117066622" "77_117396324" "77_118327874" "77_118329415" "77_118332550" "77_118332854" "77_118439154" "77_118440108" "77_118457812" "77_118479062" "77_118479171" "77_118593104" "77_118593231" "77_118854302" "77_118854528" "77_118941514" "77_118943791" "77_119035601" "77_119044194" "77_119236318" "77_119236426" "77_119379541" "77_119521173" "77_119533433" "77_119684767" "77_119685927" "77_119728228" "77_119910404" "77_119949560" "77_119998071" "77_120433050" "77_120433176" "77_120465014" "77_120641701" "77_120674225" "77_120674462" "77_120674567" "77_120831762" "77_121840904" "77_122773010" "77_122787962" "77_122788065" "77_122896746" "77_122909214" "77_123625409" "77_123625531" "77_123965860" "77_123965975" "77_124004499" "77_124034674" "77_124231975" "77_124232086" "77_124283853" "77_124341233" "77_124392889" "77_124393165" "77_124393372" "77_124454526" "77_124510055" "77_124666033" "77_124672031" "77_124672184" "77_124691347" "77_124723207" "77_124727446" "77_124727554" "77_124733374" "77_124816501" "77_124816603" "77_124888847" "77_124947283" "77_125418691" "77_125582064" "77_125907576" "77_127073969" "77_127097649" "77_127175511" "77_127178549" "77_127178670" "77_127338512" "77_127338749" "77_127471430" "77_127537337" "77_127552807" "77_127555829" "77_129158927" "77_129518977" "77_129559677" "77_129579496" "77_129653626" "77_130134738" "77_130275622" "77_130280307" "77_130335119" "77_130572891" "77_130684591" "77_130732694" "77_130776108" "77_130776232" "77_131000462" "77_131151001" "77_131151108" "77_131169160" "77_131972646" "77_132160076" "77_132359265" "77_132385739" "77_132488136" "77_132829889" "77_132830062" "77_132887756" "77_132923910" "77_132924876" "77_132925239" "77_134190708" "77_134191428" "77_134191574" "77_134191683" "77_134191791" "77_134191936" "77_134276417" "77_134402641" "77_134402853" "77_134402967" "77_135043320" "77_135483659" "77_135814769" "77_135844175" "77_135900647" "77_135945336" "77_136090887" "77_136105094" "77_136112090" "77_136115301" "77_137389756" "77_137443057" "77_137513759" "77_137643902" "77_137948526" "77_138214158" "77_138299946" "77_138300073" "77_138309615" "77_138396221" "77_138993599" "77_139002429" "77_139153413" "77_139153520" "77_139573959" "77_139599834" "77_139686120" "77_139758549" "77_139777839" "77_139942606" "77_139970296" "77_140086243" "77_140217390" "77_140354197" "77_140472923" "77_140473632" "77_140473778" "77_140473938" "77_140474060" "77_140474312" "77_140652034" "77_140754588" "77_140809366" "77_141362449" "77_141453318" "77_141463498" "77_141615182" "77_141617268" "77_141661552" "77_141661656" "77_141937280" "77_141937702" "77_141953888" "77_142003363" "77_142003518" "77_142590288" "77_142596450" "77_144148944" "77_144316037" "77_144360386" "77_144442188" "77_144505146" "77_144662638" "77_144952289" "77_144980683" "77_144980785" "77_144980888" "77_144982063" "77_145017755" "77_145551703" "77_145756659" "77_145844885" "77_145845113" "77_145946955" "77_146017235" "77_146030879" "77_146133984" "77_146145883" "77_146460368" "77_146597682" "77_146597785" "77_147483824" "77_147530375" "77_147671344" "77_148190768" "77_148531948" "77_148556369" "77_148556484" "77_148652505" "77_148653921" "77_148721535" "77_148879367" "77_149225102" "77_149385917" "77_149819299" "77_149861974" "77_149862085" "77_149863028" "77_149863139" "77_150058069" "77_150186943" "77_150432287" "77_150595557" "77_153552447" "77_155846060" "77_155852273" "77_155932953" "77_156270354" "77_159513321" "77_159513447" "77_159518235" "77_159591870" "77_159592012" "77_159981839" "77_160025879" "77_160037245" "77_161538007" "77_161655599" "77_161943210" "77_161943319" "77_162467069" "77_162705188" "77_162856519" "77_162897832" "77_163217304" "77_163235025" "77_163288959" "77_163291229" "77_163487853" "77_163609785" "77_164199205" "77_164870805" "77_165091199" "77_165107362" "77_165112973" "77_165227708" "77_165371616" "77_165430845" "77_165430957" "77_165431084" "77_165499845" "77_165632739" "77_165644535" "77_165649041" "77_165666855" "77_166089209" "77_166491565" "77_166559113" "77_166563953" "77_166564073" "77_166564184" "77_166598075" "77_166598420" "77_166602908" "77_166603031" "77_166603424" "77_166701801" "77_166736977" "77_166737082" "77_167280684" "77_167364332" "77_167430137" "77_167444480" "77_167444615" "77_167475475" "77_167476616" "77_167574438" "77_167575741" "77_167575876" "77_167575985" "77_167576086" "77_167727294" "77_167947991" "77_168002607" "77_168155537" "77_168491456" "77_168575976" "77_168648378" "77_168683503" "77_168770737" "77_169148509" "77_169426321" "77_169592111" "77_169621530" "77_169749690" "77_169749884" "77_169936211" "77_170170825" "77_170197079" "77_170279164" "77_170422288" "77_170626643" "77_170736041" "77_170776293" "77_170785234" "77_170799325" "77_170858877" "77_170972940" "77_170991941" "77_171261290" "77_172529417" "77_172892826" "77_173054691" "77_173642833" "77_173643379" "77_173927750" "77_176215626" "77_176295879" "77_176295984" "77_176326293" "77_176686795" "77_176694690" "77_176716570" "77_176716670" "77_177615023" "77_177888627" "77_178262764" "77_178422200" "77_178450065" "77_178878734" "77_178887265" "77_178887395" "77_179027059" "77_179085251" "77_179158317" "77_179166459" "77_179188151" "77_179244791" "77_179264554" "77_179264664" "77_179279058" "77_179635715" "77_179635835" "77_179855160" "77_179898074" "77_179984780" "77_180126779" "77_180131409" "77_180482090" "77_180482197" "77_180550904" "77_180653382" "77_181247184" "77_181714256" "77_181767126" "77_181771511" "77_181934485" "77_181949965" "77_181966445" "77_181966573" "77_182032364" "77_182032464" "77_182569063" "77_182634474" "77_182810128" "77_182887304" "77_183029235" "77_183079424" "77_183175020" "77_183300326" "77_183300427" "77_184245385" "77_184409535" "77_185522549" "77_185856135" "77_185856316" "77_185875044" "77_186085441" "77_186313239" "77_186674900" "77_187317438" "77_187351018" "77_188329542" "77_188364118" "77_188364346" "77_188389467" "77_188413536" "77_188413647" "77_188621911" "77_188628014" "77_188798142" "77_188808260" "77_188808575" "77_189100476" "77_189100613" "77_189145465" "77_190438526" "77_190518118" "77_191760519" "77_191898927" "77_194025331" "77_194136366" "77_194570607" "77_194598595" "77_195194058" "77_195345699" "77_195908953" "77_196147821" "77_196200355" "77_197093066" "77_197305656" "77_197349371" "77_197635068" "77_197858050" "77_197929878" "77_197971201" "77_198158469" "77_198341214" "77_198587658" "77_198587774" "77_198690040" "77_198751272" "77_198821190" "77_199060050" "77_199069274" "77_199179524" "77_199181270" "77_199181461" "77_199285447" "77_199535054" "77_199595910" "77_199643474" "77_199716133" "77_199725162" "77_199850727" "77_200465903" "77_200467105" "77_200467234" "77_200467351" "77_200493468" "77_200647847" "77_200714461" "77_200715913" "77_200815544" "77_201389472" "77_201439953" "77_201534651" "77_201536398" "77_201536502" "77_201577989" "77_201608091" "77_201608196" "77_201704885" "77_201900188" "77_202059713" "77_202139807" "77_202265829" "77_203029742" "77_203063958" "77_203234768" "77_203381133" "77_203439266" "77_203454830" "77_203480335" "77_203542239" "77_203601151" "77_203615467" "77_203676902" "77_203692560" "77_204091967" "77_204102990" "77_204145323" "77_204842186" "77_204891689" "77_205078450" "77_205143142" "77_205186278" "77_205248126" "77_205338889" "77_205475671" "77_205545597" "77_205703343" "77_205712874" "77_205925482" "77_205939548" "77_206216261" "77_206247923" "77_206776801" "77_206804049" "77_206809782" "77_206809890" "77_206823307" "77_206865923" "77_207012901" "77_207035012" "77_207035141" "77_207063854" "77_207262728" "77_207262849" "77_207690018" "77_207809572" "77_207981849" "77_209150487" "77_209181124" "77_209420145" "77_209461031" "77_209461133" "77_209462339" "77_209462440" "77_209484714" "77_209536618" "77_209543535" "77_210770925" "77_210890846" "77_211115515" "77_211321361" "77_211384691" "77_211385664" "77_211919290" "77_212134210" "77_212134311" "77_212134457" "77_212190123" "77_212190225" "77_212198341" "77_212560790" "77_213048152" "77_213100091" "77_213100202" "77_213127321" "77_213193157" "77_213200513" "77_213237207" "77_213260532" "77_213268553" "77_213382900" "77_213409579" "77_213668982" "77_213680968" "77_213714645" "77_214007655" "77_214576606" "77_214576714" "77_214660482" "77_214660615" "77_214665514" "77_214756132" "77_214819841" "77_214957983" "77_214958086" "77_215177873" "77_215209927" "77_215384475" "77_215491566" "77_215497186" "77_215556759" "77_215999792" "77_216240789" "77_216272835" "77_216272936" "77_216727650" "77_217045652" "77_217856984" "77_217977936" "77_217993318" "77_218032050" "77_218137444" "77_218411422" "77_222266909" "77_222508579" "77_222511662" "77_222512922" "77_222514673" "77_222514837" "77_223389838" "77_223485394" "77_223542672" "77_223542805" "77_223597974" "77_224008861" "77_224061525" "77_224069384" "77_224080152" "77_224087453" "77_224107350" "77_224125093" "77_224148616" "77_224231244" "77_224256087" "77_224281598" "77_224398425" "77_224674709" "77_225099835" "77_225153327" "77_225263853" "77_225272144" "77_225518808" "77_225650505" "77_225762597" "77_225768787" "77_225805942" "77_226230975" "77_226231098" "77_226310086" "77_226543035" "77_226624131" "77_226624299" "77_226624406" "77_226624523" "77_227183857" "77_227597255" "77_227597360" "77_227807073" "77_227808614" "77_227808731" "77_227863797" "77_227866967" "77_227872956" "77_227873063" "77_227951277" "77_229208043" "77_231748477" "77_232752111" "77_233267949" "77_233311719" "77_233311828" "77_233368571" "77_233406844" "77_233511805" "77_233534175" "77_233623110" "77_233727290" "77_233728324" "77_233809891" "77_233912084" "77_234013702" "77_234156587" "77_234399059" "77_234429793" "77_234490935" "77_234559133" "77_234599988" "77_234777741" "77_234914091" "77_235017686" "77_235724656" "77_235855572" "77_235999579" "77_236065784" "77_236065909" "77_236085290" "77_236256477" "77_236286530" "77_236339342" "77_236379574" "77_236398315" "77_236428662" "77_236428764" "77_236440409" "77_236521234" "77_236521358" "77_236579794" "77_236715976" "77_236973583" "77_237059615" "77_237167387" "77_237183503" "77_237336602" "77_237340425" "77_237407478" "77_237407598" "77_237576530" "77_237576669" "77_237588138" "77_237649617" "77_237668140" "77_237760613" "77_237872407" "77_237872586" "77_237957670" "77_238074146" "77_238297779" "77_238297894" "77_238298658" "77_238350805" "77_238507749" "77_238520514" "77_238623038" "77_238652523" "77_238901544" "77_238952892" "77_238974716" "77_238984838" "77_239019346" "77_239028112" "77_239128978" "77_239129079" "77_239216687" "77_239239381" "77_239266741" "77_239304671" "77_239372905" "77_239408854" "77_239652925" "77_240370382" "77_240384693" "77_240389005" "77_240389172" "77_240389272" "77_240449471" "77_240557741" "77_240602685" "77_240602822" "77_240755737" "77_240757477" "77_240817644" "77_240860665" "77_240948306" "77_240967695" "77_241092683" "77_241173785" "77_241234964" "77_241369565" "77_241448680" "77_241486711" "77_241552053" "77_241562774" "77_241588417" "77_241688107" "77_241951175" "77_241977275" "77_242259594" "77_242305952" "77_242354089" "77_242405559" "77_242405682" "77_242517155" "77_242800893" "77_243709092" "77_243828920" "77_243874682" "77_243938655" "77_243938770" "77_243939487" "77_243999912" "77_244042865" "77_244084164" "77_244330707" "77_244330820" "77_244449359" "77_244449463" "77_244449634" "77_244490585" "77_245650583" "77_246431616" "77_246875875" "77_248679801" "77_248680002" "77_248680232" "77_248680337" "77_248742107" "77_248749461" "77_248844249" "77_249124738" "77_249146584" "77_249208271" "77_249496129" "77_249584346" "77_249597949" "77_249705735" "77_249752221" "77_249963809" "77_249991813" "77_250091735" "77_250160634" "77_250244960" "77_250282128" "77_250400891" "77_251211816" "77_251518694" "77_251551993" "77_251965982" "77_251987107" "77_251987308" "77_252001127" "77_252024201" "77_252055446" "77_252055556" "77_252117347" "77_252121092" "77_252442797" "77_252515078" "77_252535931" "77_252578917" "77_252593882" "77_252706323" "77_253886660" "77_253886765" "77_254177409" "77_254177586" "77_254182054" "77_254207386" "77_254391416" "77_254436797" "77_254441567" "77_254753384" "77_255148901" "77_255149002" "77_255158007" "77_255174928" "77_255175050" "77_255175175" "77_255175778" "77_255204896" "77_255208444" "77_255208929" "77_255357627" "77_255442229" "77_255447148" "77_255509809" "77_255521277" "77_255676495" "77_255676617" "77_255684081" "77_255684405" "77_255906740" "77_255908726" "77_255932258" "77_255932367" "77_255942679" "77_256025645" "77_256025746" "77_256044717" "77_256044921" "77_256319863" "77_256334342" "77_256335763" "77_256344979" "77_256371558" "77_257202467" "77_257458166" "77_257504136" "77_257511689" "77_257517842" "77_257689813" "77_257763382" "77_258239774" "77_258330343" "77_258944192" "77_259168491" "77_259630953" "77_259943901" "77_259944025" "77_260163394" "77_260439224" "77_260617432" "77_261078429" "77_261078545" "77_261132553" "77_261135590" "77_261137090" "77_261138965" "77_261139116" "77_261140759" "77_261140921" "77_261320179" "77_261947888" "77_262212810" "77_262248937" "77_262437446" "77_262705678" "77_263375059" "77_263493779" "77_263734928" "77_264430088" "77_264430213" "77_264430339" "77_264437980" "77_264639943" "77_264824219" "77_265081975" "77_265209087" "77_265231508" "77_265360713" "77_265486992" "77_266028224" "77_266192569" "77_266359773" "77_266900123" "77_266900235" "77_266924437" "77_267148067" "77_267148171" "77_267866890" "77_267867910" "77_267868026" "77_268265075" "77_269578074" "77_270552936" "77_270553126" "77_270553686" "77_270555674" "77_271648464" "77_271655605" "77_271669731" "77_280560946" "77_280561063" "77_280567234" "77_280567346" "77_280641160" "77_280641263" "77_280641375" "77_280645324" "77_281532762" "77_284398750" "77_284705909" "77_284726913" "77_286841899" "77_286859385" "77_286938057" "77_286987682" "77_286987792" "77_287062944" "77_287067889" "77_287090015" "77_287135818" "77_287152791" "77_287174579" "77_287490940" "77_287597437" "77_287605359" "77_287842209" "77_288003922" "77_288257265" "77_288294788" "77_288294944" "77_288373137" "77_288374026" "77_288441813" "77_288442432" "77_288442543" "77_288524071" "77_288775593" "77_289121803" "77_289839748" "77_289953545" "77_290189445" "77_290334919" "77_290437666" "77_290593017" "77_290677631" "77_291283265" "77_291286858" "77_291686657" "77_291770210" "77_291770371" "77_291896676" "77_291903377" "77_292330197" "77_292690941" "77_293225596" "77_293270487" "77_293321344" "77_293500660" "77_293516808" "77_293699868" "77_293810329" "77_293810443" "77_294505876" "77_294541557" "77_294831225" "77_294987927" "77_295162540" "77_295445328" "77_295469889" "77_295470007" "77_295554810" "77_298156085" "77_298435215" "77_298517408" "77_298642932" "77_298643071" "77_298651210" "77_298651323" "77_298785089" "77_298839832" "77_299111060" "77_299269378" "77_299269481" "77_299458457" "77_299479836" "77_299579370" "77_299687457" "77_299687562" "77_299742279" "77_299922759" "77_300382541" "77_300385660" "77_300385854" "77_300386007" "77_300449256" "77_300650353" "77_300830210" "77_300830324" "77_300830507" "77_301620848" "77_302137108" "77_302137218" "77_302227330" "77_302227432" "77_302328845" "77_302328987" "77_302490235" "77_303260647" "77_303428101" "77_303720734" "77_303823668" "77_303904127" "77_304219353" "77_304230573" "77_304324926" "77_304337732" "77_304564649" "77_304916047" "77_304940731" "77_305208039" "77_305302805" "77_306020421" "77_308218701" "77_308230895" "77_308468253" "77_308468360" "77_308817745" "77_309121338" "77_309246498" "77_309314755" "77_309357634" "77_309627287" "77_309643930" "77_309644129" "77_309676988" "77_309677088" "77_309714305" "77_310235471" "77_310687205" "77_310944033" "77_311554790" "77_311605675" "77_311605928" "77_311625836" "77_311626757" "77_311626963" "77_311628135" "77_311628432" "77_311629581" "77_311629712" "77_311630016" "77_311630121" "77_311709997" "77_311710164" "77_311710323" "77_311711733" "77_311752889" "77_311753635" "77_311753735" "77_311753855" "77_311754947" "77_312182823" "77_312183305" "77_312372606" "77_312372711" "77_312572337" "77_313334984" "77_313336458" "77_313336560" "77_313336672" "77_313619135" "77_313657481" "77_314160082" "73_67738" "73_129261" "73_129433" "73_142505" "73_143693" "73_377725" "73_417181" "73_417286" "73_435036" "73_437033" "73_672638" "73_766746" "73_984293" "73_984439" "73_1147558" "73_1154598" "73_1154708" "73_1154864" "73_1186840" "73_1187859" "73_1214786" "73_1214926" "73_1215040" "73_1215150" "73_1234953" "73_1235090" "73_1252195" "73_1269658" "73_1536567" "73_1574714" "73_1574844" "73_1581498" "73_1617697" "73_1617818" "73_1618584" "73_1624225" "73_1624898" "73_1653485" "73_1653596" "73_1653699" "73_1692651" "73_1810907" "73_1948466" "73_2001685" "73_2002930" "73_2003037" "73_2005609" "73_2089911" "73_2231219" "73_2339317" "73_2340828" "73_2345310" "73_2345534" "73_2345711" "73_2345852" "73_2345966" "73_2346089" "73_2505789" "73_2565426" "73_2565596" "73_2571019" "73_2765827" "73_3055587" "73_3378078" "73_3546110" "73_3548022" "73_3548128" "73_3552801" "73_3553871" "73_3553975" "73_4427039" "73_4427139" "73_4427317" "73_5137847" "73_5137954" "73_5173026" "73_5300187" "73_5301540" "73_5301689" "73_5397692" "73_5418760" "73_5670554" "73_5801521" "73_5808388" "73_5808499" "73_5889072" "73_5898307" "73_5960840" "73_5986040" "73_6030208" "73_6030343" "73_6030626" "73_6183848" "73_6183955" "73_6327243" "73_6327361" "73_6445045" "73_6699134" "73_6825413" "73_6978872" "73_7029227" "73_7029387" "73_7113729" "73_7116546" "73_7183103" "73_7183203" "73_7183368" "73_7420569" "73_7422071" "73_7422184" "73_7501625" "73_7592703" "73_7656812" "73_8477585" "73_8825084" "73_8907927" "73_8909581" "73_8914762" "73_9012783" "73_9482065" "73_9482264" "73_9482699" "73_9483034" "73_9586853" "73_9616507" "73_9616626" "73_10137314" "73_10193751" "73_10221265" "73_10221519" "73_10221681" "73_10261861" "73_10484479" "73_10983688" "73_10996056" "73_11012336" "73_11012539" "73_11070392" "73_11145342" "73_11147340" "73_11147444" "73_11184166" "73_11253554" "73_11335942" "73_11336220" "73_11446554" "73_11474589" "73_11474732" "73_11605407" "73_11605515" "73_11605668" "73_11605867" "73_11605991" "73_11607162" "73_11608504" "73_11669100" "73_11669327" "73_12021909" "73_12063755" "73_12168627" "73_12168781" "73_12206755" "73_12273899" "73_12322739" "73_12322883" "73_12465679" "73_12465822" "73_12465928" "73_12517870" "73_12518071" "73_12592527" "73_12602381" "73_12602485" "73_12609619" "73_12609731" "73_12644602" "73_12746755" "73_12749085" "73_13223950" "73_13226574" "73_13452896" "73_13458222" "73_13458390" "73_14021408" "73_14021517" "73_14229325" "73_14367253" "73_14392968" "73_14543762" "73_14653775" "73_14654360" "73_14654585" "73_14794011" "73_15240137" "73_15402628" "73_15404037" "73_15405733" "73_15412164" "73_15513887" "73_15610314" "73_15699304" "73_16118056" "73_16189320" "73_16190427" "73_16190902" "73_16326840" "73_16417885" "73_16418011" "73_16418182" "73_17032495" "73_17032648" "73_17083423" "73_17101174" "73_17292395" "73_17309595" "73_17419499" "73_17464361" "73_17464486" "73_17521045" "73_17569889" "73_17660514" "73_17891500" "73_17892857" "73_18159518" "73_18191213" "73_18564633" "73_18876724" "73_19091931" "73_19193478" "73_19193631" "73_19266270" "73_19266381" "73_19458729" "73_19579307" "73_19698110" "73_19699415" "73_19791237" "73_19791340" "73_19934056" "73_20069090" "73_20072386" "73_20331720" "73_20331931" "73_20415642" "73_20514927" "73_20515068" "73_20515239" "73_20573750" "73_20576113" "73_20650321" "73_20650475" "73_20732060" "73_20759090" "73_20845028" "73_20940716" "73_20973413" "73_20973544" "73_20973846" "73_21050826" "73_21323265" "73_21323530" "73_21337721" "73_21494234" "73_21500232" "73_21725139" "73_21808009" "73_21988905" "73_22001116" "73_22001249" "73_22388197" "73_22448406" "73_22448548" "73_22449252" "73_22631599" "73_22786779" "73_22958668" "73_22958797" "73_23064124" "73_23281011" "73_23292076" "73_23383610" "73_23469346" "73_23560222" "73_23561014" "73_23561115" "73_23679719" "73_23688257" "73_23973417" "73_23975736" "73_23975859" "73_24073761" "73_24380095" "73_24390397" "73_24390502" "73_24432998" "73_24434937" "73_24435105" "73_24435241" "73_24583410" "73_24641783" "73_24709381" "73_24758195" "73_25819954" "73_25858416" "73_25868061" "73_25935102" "73_25935244" "73_25935356" "73_25941831" "73_25973902" "73_25974179" "73_26105587" "73_26105708" "73_26273606" "73_26273714" "73_26449262" "73_26457654" "73_26542882" "73_26746234" "73_26746337" "73_26746441" "73_26816597" "73_27131585" "73_27279375" "73_27279482" "73_27279934" "73_27280093" "73_27383849" "73_27463321" "73_27513602" "73_27634163" "73_27634282" "73_28341344" "73_28397344" "73_28397484" "73_28522960" "73_28523061" "73_28733328" "73_28883070" "73_28946971" "73_28963322" "73_29038673" "73_29072843" "73_29179267" "73_29206182" "73_29206289" "73_29870351" "73_29921842" "73_29980606" "73_30009845" "73_30385403" "73_30604372" "73_30851168" "73_31043946" "73_31093761" "73_31404314" "73_31404420" "73_31458722" "73_31459596" "73_31619846" "73_31619948" "73_31710121" "73_31881626" "73_31882016" "73_31939697" "73_32010225" "73_32094085" "73_32094214" "73_32401377" "73_32541579" "73_32542517" "73_32547900" "73_32555291" "73_32580922" "73_32583229" "73_33257744" "73_33665053" "73_33817574" "73_33877411" "73_33877577" "73_33879417" "73_34233123" "73_34283764" "73_34560676" "73_34668211" "73_34696416" "73_34778192" "73_34879464" "73_34879592" "73_35060435" "73_35265014" "73_35265115" "73_35341118" "73_35507702" "73_35623954" "73_35764035" "73_35773966" "73_35804162" "73_35877398" "73_35947238" "73_35953401" "73_35953544" "73_36075021" "73_36289489" "73_36370485" "73_36926098" "73_36926200" "73_37109521" "73_37183156" "73_37183318" "73_37511356" "73_37618088" "73_37658237" "73_37668624" "73_37677056" "73_37975638" "73_38027475" "73_38104090" "73_38110770" "73_38167504" "73_38171008" "73_38213058" "73_38269231" "73_38365863" "73_38607217" "73_38747697" "73_38747932" "73_38748250" "73_38748768" "73_38748873" "73_38910660" "73_38911056" "73_39018495" "73_39039742" "73_39324326" "73_39556645" "73_39663508" "73_39686570" "73_39875987" "73_39948560" "73_40116465" "73_40357575" "73_42205517" "73_42839692" "73_42882583" "73_42882686" "73_43240911" "73_43265478" "73_43267589" "73_43414430" "73_43414560" "73_43414697" "73_43436802" "73_43437478" "73_43437854" "73_43501324" "73_43534317" "73_43585144" "73_43585346" "73_43721232" "73_43725768" "73_43756772" "73_43867025" "73_44071770" "73_44104453" "73_44248755" "73_44249010" "73_44334589" "73_44461942" "73_44462077" "73_44464408" "73_44579911" "73_44580150" "73_45182044" "73_45182173" "73_45237756" "73_45237887" "73_45238127" "73_45313404" "73_45352331" "73_45414767" "73_45422292" "73_45438337" "73_45500347" "73_45502356" "73_45502492" "73_45502648" "73_45503284" "73_45504664" "73_45516161" "73_45516292" "73_45525728" "73_45526141" "73_45526859" "73_45527011" "73_45562409" "73_45681074" "73_45681271" "73_45685561" "73_45854978" "73_46100973" "73_46382457" "73_46382584" "73_46662700" "73_46662802" "73_46714692" "73_46739604" "73_46739826" "73_46742446" "73_46746360" "73_46746474" "73_46755949" "73_46757368" "73_46758080" "73_46758184" "73_46796491" "73_46840661" "73_46840791" "73_46850392" "73_46894549" "73_47079902" "73_47383317" "73_47550369" "73_48130420" "73_48132709" "73_48184832" "73_48202903" "73_48203004" "73_48400976" "73_48401244" "73_48405537" "73_53179083" "73_53179196" "73_53179847" "73_53671252" "73_53671395" "73_53729480" "73_53773276" "73_53959039" "73_54199086" "73_54428600" "73_54565592" "73_54576890" "73_54705215" "73_54705513" "73_54926431" "73_55031041" "73_55031163" "73_55162041" "73_55228490" "73_55228597" "73_55384594" "73_55492518" "73_55536968" "73_55543246" "73_55617324" "73_55617427" "73_55898596" "73_55906664" "73_56010109" "73_56347193" "73_56460545" "73_56460788" "73_56462502" "73_56462639" "73_56524860" "73_56665668" "73_56765139" "73_57021261" "73_57215858" "73_57215980" "73_57426566" "73_57426679" "73_57449705" "73_57449820" "73_57843172" "73_58018610" "73_58018748" "73_58095493" "73_58332243" "73_58338068" "73_58417094" "73_58417207" "73_58650911" "73_58654071" "73_58654860" "73_58655826" "73_58714215" "73_58732639" "73_58908323" "73_58998461" "73_59163600" "73_59166788" "73_59217460" "73_59279052" "73_59281903" "73_59446504" "73_59778146" "73_59836556" "73_59888660" "73_59941290" "73_60085098" "73_60292221" "73_60325422" "73_60526880" "73_60632945" "73_60633074" "73_60692656" "73_60692762" "73_60694979" "73_60700330" "73_60860739" "73_60908637" "73_60908740" "73_60938386" "73_61047216" "73_61319666" "73_61357393" "73_61363540" "73_61368963" "73_61757045" "73_61911652" "73_61965205" "73_61970160" "73_61970318" "73_61989041" "73_61989158" "73_62239437" "73_62256092" "73_62398133" "73_62398326" "73_62398512" "73_62470954" "73_62577377" "73_62686342" "73_62686455" "73_62793937" "73_62794555" "73_62865654" "73_62868593" "73_62955531" "73_62955632" "73_63235594" "73_63279743" "73_63317476" "73_63646036" "73_63698790" "73_63992349" "73_64058271" "73_64062681" "73_64219545" "73_64300069" "73_64405800" "73_64808590" "73_65783309" "73_65910076" "73_65915514" "73_65918072" "73_65918188" "73_66307204" "73_66351898" "73_66417247" "73_66668603" "73_66703856" "73_66750417" "73_66759254" "73_67046157" "73_67101355" "73_67101457" "73_67362107" "73_67504257" "73_67613030" "73_67781981" "73_67782096" "73_67783555" "73_67825619" "73_67825721" "73_68025960" "73_68059649" "73_68059833" "73_68139178" "73_68165596" "73_68168311" "73_68168552" "73_68169913" "73_68264777" "73_68291096" "73_68294204" "73_68387877" "73_68388009" "73_68425846" "73_68591453" "73_68919879" "73_68956454" "73_69017360" "73_69077231" "73_69571062" "73_69640788" "73_69652483" "73_69765607" "73_70307032" "73_70370973" "73_70371129" "73_70393533" "73_70555405" "73_70689974" "73_71105958" "73_71276061" "73_71467023" "73_71467141" "73_71560849" "73_71599275" "73_71693350" "73_71873428" "73_72091646" "73_72091746" "73_72119266" "73_72312920" "73_72396752" "73_72650760" "73_72650883" "73_72755991" "73_72756138" "73_72769920" "73_72800117" "73_72854833" "73_72896131" "73_72948926" "73_73040493" "73_73040696" "73_73082230" "73_73283437" "73_73416945" "73_73490929" "73_73501534" "73_73633194" "73_73655358" "73_73663627" "73_73705221" "73_73705332" "73_73739073" "73_73747674" "73_74074493" "73_74074905" "73_74079153" "73_74181658" "73_74359980" "73_74508432" "73_74512705" "73_74607911" "73_74659736" "73_74659868" "73_75102891" "73_75366050" "73_75446193" "73_75678696" "73_75774873" "73_75782765" "73_75998934" "73_76050953" "73_76165466" "73_76187795" "73_76234860" "73_76271500" "73_76271668" "73_76271844" "73_76272563" "73_76711208" "73_76853611" "73_76885124" "73_76958000" "73_77042786" "73_77229253" "73_77294659" "73_77427040" "73_77554642" "73_77554745" "73_77554848" "73_77554955" "73_77767545" "73_77808873" "73_77808990" "73_77990251" "73_78351615" "73_78352216" "73_78563319" "73_78563430" "73_78599962" "73_78655117" "73_78660082" "73_78662088" "73_78666513" "73_78666778" "73_78671733" "73_78671917" "73_78840670" "73_78891392" "73_79105718" "73_79143182" "73_79143286" "73_79393458" "73_79446795" "73_79549585" "73_79551615" "73_79551758" "73_79856429" "73_79876387" "73_79876954" "73_79878517" "73_79878731" "73_80021998" "73_80181919" "73_80228361" "73_80265628" "73_80486321" "73_80614230" "73_80659733" "73_80842438" "73_80850355" "73_80892031" "73_80918783" "73_81040635" "73_81041908" "73_81042026" "73_81139331" "73_81139435" "73_81580583" "73_81758549" "73_81784853" "73_81812289" "73_82103778" "73_82156663" "73_82245868" "73_82251816" "73_82428214" "73_82455979" "73_82642068" "73_82642179" "73_82695889" "73_82697358" "73_82701195" "73_82735853" "73_82746400" "73_83094354" "73_83295767" "73_83463379" "73_83473259" "73_83499376" "73_83580535" "73_83716573" "73_83731299" "73_83759760" "73_83759926" "73_83760038" "73_83760143" "73_83766943" "73_83767072" "73_83783106" "73_84026734" "73_84224056" "73_84393053" "73_84437099" "73_84473910" "73_84698396" "73_84699142" "73_84780379" "73_84790665" "73_84860899" "73_84880175" "73_85001636" "73_85162352" "73_85162480" "73_85268662" "73_85309048" "73_85309171" "73_85319191" "73_85353281" "73_85458417" "73_85459741" "73_85501965" "73_85515938" "73_85516752" "73_85516896" "73_85517077" "73_85731928" "73_85810718" "73_85810958" "73_85815083" "73_85815233" "73_85828683" "73_85828806" "73_85851701" "73_85851801" "73_85859053" "73_86034554" "73_86263892" "73_86271325" "73_86272566" "73_86297587" "73_86331880" "73_86409720" "73_86409820" "73_86429780" "73_86488954" "73_86505935" "73_86548486" "73_86613167" "73_86697216" "73_86697317" "73_86748544" "73_86770575" "73_86773034" "73_86961688" "73_87007766" "73_87007967" "73_87008174" "73_87014508" "73_87036184" "73_87036285" "73_87036394" "73_87162023" "73_87162372" "73_87168342" "73_87168700" "73_87191786" "73_87275123" "73_87400158" "73_87400278" "73_87443072" "73_87511808" "73_87511910" "73_87560130" "73_87560348" "73_87567209" "73_87652948" "73_87669730" "73_87680107" "73_87680316" "73_88121958" "73_88126233" "73_88126357" "73_88139064" "73_88147258" "73_88155506" "73_88220545" "73_88245719" "73_88270105" "73_88341004" "73_88341322" "73_88343315" "73_88438562" "73_88438682" "73_88467646" "73_88645586" "73_88713413" "73_88794634" "73_89235604" "73_89462194" "73_89487133" "73_89528770" "73_89812828" "73_89812943" "73_89814023" "73_89814136" "73_90234512" "73_90234741" "73_90342886" "73_90342994" "73_90452850" "73_90530525" "73_90530650" "73_90599187" "73_90599305" "73_90602212" "73_90744429" "73_90744535" "73_91119242" "73_91220119" "73_91547142" "73_91759746" "73_91787454" "73_91821054" "73_91821175" "73_91887352" "73_91891767" "73_91920465" "73_91925907" "73_92110240" "73_92110357" "73_92123650" "73_92274630" "73_92318437" "73_92348107" "73_92559565" "73_92697274" "73_92697385" "73_92762063" "73_92762215" "73_92855616" "73_93051440" "73_93051567" "73_93051800" "73_93054905" "73_93130896" "73_93132026" "73_93136144" "73_93193907" "73_93285195" "73_93285305" "73_93287633" "73_93659501" "73_93659620" "73_93679848" "73_93696577" "73_93970548" "73_93991832" "73_94038869" "73_94090775" "73_94294364" "73_94336411" "73_94336537" "73_94356596" "73_94409878" "73_94410018" "73_94439221" "73_94467749" "73_94476636" "73_94489464" "73_94582660" "73_94582768" "73_94602875" "73_94602982" "73_94611123" "73_94693261" "73_94705561" "73_94884285" "73_95023443" "73_95023543" "73_95172723" "73_95198854" "73_95199127" "73_95199266" "73_95325598" "73_95420896" "73_95421005" "73_95641943" "73_95714927" "73_96136063" "73_96243047" "73_96338287" "73_96357316" "73_96412015" "73_96414217" "73_96542225" "73_96543968" "73_96544173" "73_96687316" "73_96707041" "73_97072111" "73_97157575" "73_97319637" "73_97357856" "73_97583605" "73_97717690" "73_97803741" "73_97803857" "73_97804009" "73_97844963" "73_97975072" "73_98055756" "73_98055865" "73_98065330" "73_98065494" "73_98160981" "73_98169539" "73_98210838" "73_98578961" "73_98579092" "73_98594013" "73_98778210" "73_98778816" "73_98995896" "73_98995996" "73_99108701" "73_99200001" "73_99200109" "73_99200269" "73_99221137" "73_99283376" "73_99385365" "73_99873798" "73_100220200" "73_100308085" "73_100308229" "73_100540438" "73_100616105" "73_100759112" "73_100759214" "73_100777561" "73_100777665" "73_100945575" "73_101076819" "73_101291427" "73_101395472" "73_101395702" "73_101395812" "73_101416963" "73_101504751" "73_101661999" "73_101695904" "73_101819200" "73_101934197" "73_102038271" "73_102057359" "73_102060524" "73_102060627" "73_102069626" "73_102297803" "73_102297931" "73_102299172" "73_102416302" "73_102535975" "73_102688546" "73_102713873" "73_102758221" "73_102998404" "73_102998619" "73_103141195" "73_103245721" "73_103265187" "73_103269547" "73_103269656" "73_103324048" "73_103373695" "73_103436686" "73_103889360" "73_104220125" "73_104421520" "73_104481091" "73_104484993" "73_104587142" "73_104953988" "73_104954183" "73_105234727" "73_105241486" "73_105303372" "73_105336875" "73_105608011" "73_105846418" "73_105846523" "73_106037340" "73_106155604" "73_106249003" "73_106369641" "73_106545557" "73_106545662" "73_106547168" "73_106547292" "73_106674967" "73_106675071" "73_106815428" "73_106815544" "73_106833886" "73_106968761" "73_107107800" "73_107202155" "73_107202345" "73_107380064" "73_107433130" "73_107472113" "73_107510960" "73_107511085" "73_107569021" "73_107581338" "73_107587548" "73_107759835" "73_107847318" "73_108146056" "73_108154568" "73_108213863" "73_108277483" "73_108294153" "73_108311710" "73_108566397" "73_108580625" "73_108598152" "73_108598268" "73_108694696" "73_108727123" "73_108727245" "73_108749895" "73_108749995" "73_108876834" "73_108925565" "73_108951107" "73_108951209" "73_108952531" "73_108952642" "73_108967080" "73_108967181" "73_109032275" "73_109265676" "73_109302877" "73_109389226" "73_109391069" "73_109406518" "73_109493990" "73_109500698" "73_109745456" "73_109914747" "73_109914864" "73_109939088" "73_109960898" "73_109961000" "73_110144152" "73_110319228" "73_110880632" "73_110939774" "73_111779825" "73_111980984" "73_112064854" "73_112126274" "73_112269882" "73_112497203" "73_112498782" "73_112521075" "73_112568402" "73_112574475" "73_112640234" "73_112699414" "73_112715697" "73_112780632" "73_112847227" "73_112856153" "73_113143910" "73_113170458" "73_113245564" "73_113380389" "73_113380489" "73_113535738" "73_113535845" "73_113696856" "73_114213059" "73_114314690" "73_114461711" "73_114528322" "73_114553274" "73_114653246" "73_114677149" "73_114677258" "73_114715992" "73_114787010" "73_114879855" "73_115159006" "73_115159381" "73_115329565" "73_115329706" "73_115338651" "73_115338777" "73_115363759" "73_115513634" "73_115707536" "73_115790808" "73_115860283" "73_116139094" "73_116139463" "73_116238159" "73_116238332" "73_116238531" "73_116298871" "73_116652733" "73_116856140" "73_116905941" "73_116906086" "73_116910409" "73_117230030" "73_117384582" "73_117398511" "73_117458880" "73_117666229" "73_117822083" "73_117822233" "73_117824936" "73_117878628" "73_117878732" "73_117898853" "73_118000905" "73_118083438" "73_118285975" "73_118286188" "73_118333523" "73_118343646" "73_118835175" "73_118872285" "73_118968318" "73_119021594" "73_119095085" "73_119154884" "73_119184259" "73_119237550" "73_119360971" "73_119371777" "73_119403277" "73_119581846" "73_119814148" "73_119998642" "73_119998752" "73_120173585" "73_120421865" "73_120539088" "73_120552077" "73_120627653" "73_120627765" "73_120823365" "73_120887379" "73_120937867" "73_121027846" "73_121028196" "73_121216753" "73_121216858" "73_121274353" "73_121330498" "73_121435800" "73_121498092" "73_121498195" "73_121498301" "73_121784956" "73_121799627" "73_121916041" "73_121916268" "73_121916376" "73_122041746" "73_122477165" "73_122555174" "73_122595237" "73_122723968" "73_122734563" "73_122861046" "73_122861152" "73_123023365" "73_123101318" "73_123102018" "73_123108971" "73_123148815" "73_123148919" "73_123192712" "73_123236981" "73_123237082" "73_123242198" "73_123242328" "73_123560194" "73_123560319" "73_123593297" "73_123606411" "73_123700357" "73_123980867" "73_123980974" "73_124035206" "73_124047485" "73_124080063" "73_124239790" "73_124239904" "73_124328386" "73_124328486" "73_124338922" "73_124537065" "73_124537296" "73_124769294" "73_124999664" "73_125003024" "73_125053896" "73_125107986" "73_125484183" "73_125506571" "73_125534237" "73_125779816" "73_126760897" "73_126761037" "73_126876321" "73_126919463" "73_126920401" "73_126920560" "73_126997545" "73_127077195" "73_127452557" "73_127713150" "73_127713771" "73_127720315" "73_127791407" "73_127981006" "73_128299199" "73_128492022" "73_128495227" "73_128665716" "73_128688944" "73_128747547" "73_128968703" "73_129093678" "73_129270962" "73_129324666" "73_129324867" "73_129489546" "73_129489664" "73_129914305" "73_130050285" "73_130050481" "73_130230016" "73_130468249" "73_130766512" "73_130805056" "73_130805274" "73_131125474" "73_131125577" "73_131156292" "73_131324848" "73_131363114" "73_131363309" "73_131368693" "73_131397900" "73_131512451" "73_131585003" "73_131632525" "73_131818013" "73_131822396" "73_131971734" "73_131999682" "73_132041010" "73_132289017" "73_132289120" "73_132305883" "73_132305987" "73_132502471" "73_132636597" "73_132673018" "73_132694641" "73_132718246" "73_132796690" "73_132801288" "73_132801407" "73_132933226" "73_133098335" "73_133098455" "73_133187749" "73_133203667" "73_133436894" "73_133437003" "73_133560196" "73_133661211" "73_133692149" "73_133765708" "73_133858692" "73_133895405" "73_133895512" "73_133907046" "73_134066972" "73_134164474" "73_134165175" "73_134165475" "73_134165639" "73_134182109" "73_134284856" "73_134379141" "73_134379252" "73_134412623" "73_134450778" "73_134517772" "73_134548667" "73_134548770" "73_134557702" "73_134558045" "73_134558320" "73_134558457" "73_134558981" "73_134596577" "73_134747383" "73_134747484" "73_134925532" "73_134927839" "73_134930774" "73_135187335" "73_135234797" "73_135378857" "73_135392036" "73_135413481" "73_135413664" "73_135669559" "73_135703478" "73_135703592" "73_135766380" "73_135855552" "73_135876557" "73_136210652" "73_136247757" "73_136349818" "73_136397435" "73_136397535" "73_136676224" "73_136713004" "73_136751428" "73_136851619" "73_136851773" "73_136943929" "73_136968294" "73_137147117" "73_137147257" "73_137173565" "73_137214511" "73_137357277" "73_137498658" "73_137866493" "73_137952762" "73_138003369" "73_138071819" "73_138072644" "73_138072782" "73_138384883" "73_138439727" "73_138493950" "73_138528278" "73_138590435" "73_138736399" "73_139248571" "73_139248688" "73_139294843" "73_139313268" "73_139342199" "73_139342984" "73_139361287" "73_139401487" "73_139428749" "73_139452954" "73_139456047" "73_139641774" "73_139963196" "73_139963307" "73_140038867" "73_140111189" "73_140232264" "73_140369043" "73_140369144" "73_140392600" "73_140394292" "73_140439496" "73_140463598" "73_140498248" "73_140498348" "73_140528414" "73_140615074" "73_140675493" "73_140679984" "73_140725220" "73_140869564" "73_140871349" "73_140885029" "73_140885143" "73_140932261" "73_141087790" "73_141198809" "73_141282252" "73_141403580" "73_141409089" "73_141695965" "73_141700026" "73_142026449" "73_142157793" "73_142271676" "73_142291567" "73_142429900" "73_142528426" "73_142530304" "73_142708366" "73_142708474" "73_142738821" "73_142747487" "73_143118898" "73_143119097" "73_143166215" "73_143236506" "73_143369034" "73_143373926" "73_143388634" "73_143389347" "73_143389449" "73_143410838" "73_143429105" "73_143429223" "73_143544824" "73_143563880" "73_143632876" "73_143747807" "73_143843335" "73_144033362" "73_144120624" "73_144351188" "73_144351341" "73_144396155" "73_144410785" "73_144417752" "73_144417871" "73_144852992" "73_144853350" "73_144982115" "73_145039402" "73_145039548" "73_145039657" "73_145039767" "73_145040613" "73_145041549" "73_145064783" "73_145064925" "73_145065041" "73_145129664" "73_145489548" "73_145502396" "73_145502502" "73_145568815" "73_145595664" "73_145641320" "73_145833265" "73_145833378" "73_145875131" "73_145875247" "73_146004216" "73_146031022" "73_146197272" "73_146197372" "73_146275479" "73_146275590" "73_146362206" "73_146366342" "73_146403212" "73_146421081" "73_146629723" "73_146672744" "73_146855106" "73_146855217" "73_146855337" "73_146898444" "73_146898565" "73_146918946" "73_147064899" "73_147102180" "73_147107044" "73_147183569" "73_147183691" "73_147333623" "73_147448674" "73_147701145" "73_147764679" "73_147801975" "73_147802475" "73_148182810" "73_148271913" "73_148297796" "73_148407926" "73_148483026" "73_148560119" "73_148596968" "73_148696544" "73_148806843" "73_148808167" "73_148902640" "73_148902950" "73_148911123" "73_148915684" "73_148923779" "73_148933969" "73_148981283" "73_149253370" "73_149370380" "73_149410564" "73_149437054" "73_149437161" "73_149437270" "73_149583736" "73_149583838" "73_149585025" "73_149663961" "73_149907700" "73_150247774" "73_150377635" "73_150377738" "73_150377840" "73_150397735" "73_150397847" "73_150423613" "73_150670025" "73_150797398" "73_150797500" "73_150797864" "73_150845031" "73_150981922" "73_151032800" "73_151039940" "73_151234083" "73_151386980" "73_151443850" "73_151443977" "73_151684269" "73_152348178" "73_152465495" "73_152593826" "73_152632164" "73_152659816" "73_152708308" "73_152780269" "73_152780389" "73_152780585" "73_152807814" "73_152827294" "73_152833284" "73_153719434" "73_153765762" "73_154322243" "73_154370873" "73_154576038" "73_154601340" "73_154619597" "73_154619796" "73_154619918" "73_154631021" "73_154682890" "73_154952786" "73_154954493" "73_155137614" "73_155173447" "73_155284238" "73_155298402" "73_155447931" "73_155474146" "73_155474247" "73_155474405" "73_155696712" "73_155698081" "73_155827621" "73_155827733" "73_155879529" "73_155879670" "73_155891936" "73_156067115" "73_156121540" "73_156322553" "73_156340806" "73_156392457" "73_156416008" "73_156416115" "73_156572842" "73_156572944" "73_156612344" "73_156673361" "73_156793057" "73_156992029" "73_157095395" "73_157157124" "73_157226955" "73_157299313" "73_157473514" "73_157627264" "73_157630963" "73_158065935" "73_158067203" "73_158095792" "73_158294246" "73_158416897" "73_158561014" "73_158650319" "73_158795091" "73_158796215" "73_158802615" "73_158844150" "73_158847944" "73_158908305" "73_158965563" "73_158968593" "73_158968720" "73_158968829" "73_159035387" "73_159036050" "73_159036158" "73_159084749" "73_159202223" "73_159221727" "73_159225772" "73_159292084" "73_159292190" "73_159308717" "73_159308840" "73_159389398" "73_159407496" "73_159407623" "73_159407809" "73_159559587" "73_159562900" "73_159762135" "73_159762238" "73_159843323" "73_159956675" "73_159958095" "73_159958221" "73_159958338" "73_159975237" "73_160012038" "73_160098425" "73_160265211" "73_160265327" "73_160265429" "73_160396580" "73_160455181" "73_160551874" "73_160664903" "73_160775203" "73_160860756" "73_160958846" "73_161162275" "73_161169878" "73_161169996" "73_161199460" "73_161490200" "73_161490302" "73_161552673" "73_161556632" "73_161639572" "73_161959013" "73_162012413" "73_162100236" "73_162100369" "73_162105432" "73_162276434" "73_162726942" "73_162727180" "73_162742523" "73_162773929" "73_162861812" "73_163179583" "73_163179685" "73_163357659" "73_163370277" "73_163372806" "73_163376246" "73_163376384" "73_163376917" "73_163535495" "73_163585833" "73_163586000" "73_163602795" "73_163602940" "73_163639618" "73_163679434" "73_163778694" "73_163841369" "73_163862958" "73_163877681" "73_163928958" "73_163929071" "73_163940844" "73_163940951" "73_164013642" "73_164014829" "73_164078240" "73_164091225" "73_164180081" "73_164265502" "73_164265617" "73_164298092" "73_164346121" "73_164443284" "73_164473098" "73_164473209" "73_164583811" "73_164696448" "73_164754961" "73_164755082" "73_164838140" "73_164839576" "73_164839677" "73_164886533" "73_164983920" "73_164984036" "73_165126675" "73_165132588" "73_165203617" "73_165203748" "73_165529180" "73_165598750" "73_165671134" "73_165760661" "73_165819769" "73_165820034" "73_165826987" "73_165883161" "73_165885835" "73_166132567" "73_166177182" "73_166190191" "73_166199453" "73_166320601" "73_166440867" "73_166514604" "73_166551682" "73_166572295" "73_166647462" "73_166683382" "73_166798551" "73_166809494" "73_166863176" "73_166892841" "73_166911607" "73_166964447" "73_167047869" "73_167078289" "73_167101356" "73_167101476" "73_167451157" "73_167458622" "73_167554837" "73_167578013" "73_167605599" "73_167606571" "73_167722254" "73_167838123" "73_168011781" "73_168011889" "73_168071897" "73_168091588" "73_168091815" "73_168169562" "73_168176382" "73_168198574" "73_168210930" "73_168211032" "73_168234970" "73_168381529" "73_168388550" "73_168406393" "73_168588917" "73_168635236" "73_168731086" "73_168738245" "73_168863329" "73_168946198" "73_169089436" "73_169187249" "73_169465938" "73_169486010" "73_169486120" "73_169661873" "73_169678133" "73_169826048" "73_169826204" "73_169833467" "73_169953232" "73_169974190" "73_170070049" "73_170093528" "73_170196503" "73_170357032" "73_170427331" "73_170530657" "73_170534371" "73_170585401" "73_170682665" "73_170737686" "73_170987809" "73_171084837" "73_171115174" "73_171290791" "73_171290941" "73_171473946" "73_171640008" "73_171696008" "73_171814869" "73_172169898" "73_172318252" "73_172330185" "73_172330398" "73_172386248" "73_172390042" "73_172560113" "73_172778900" "73_172824398" "73_173115258" "73_173115729" "73_173151278" "73_173456974" "73_173518201" "73_173563987" "73_173567308" "73_173605598" "73_173759395" "73_173858340" "73_173926985" "73_174049880" "73_174050807" "73_174050943" "73_174114697" "73_174115741" "73_174299131" "73_174378623" "73_174442859" "73_174946442" "73_174950327" "73_175197873" "73_175279042" "73_175432265" "73_175473535" "73_175492529" "73_175800445" "73_175806719" "73_175962799" "73_175983737" "73_175989745" "73_176017429" "73_176223284" "73_176433562" "73_176438224" "73_176605585" "73_176610518" "73_176643909" "73_176661012" "73_176669607" "73_176674569" "73_176674704" "73_176686691" "73_176686812" "73_176711394" "73_176973319" "73_177053994" "73_177240224" "73_177242222" "73_177287943" "73_177300931" "73_177594053" "73_177841935" "73_177842082" "73_177843668" "73_177859623" "73_178065623" "73_178083746" "73_178182697" "73_178204800" "73_178204910" "73_178263252" "73_178282549" "73_178442117" "73_178442219" "73_178451603" "73_178536129" "73_178656016" "73_178843809" "73_178991388" "73_179036418" "73_179486429" "73_179490162" "73_179501530" "73_179655032" "73_179663644" "73_179768897" "73_179903985" "73_180013327" "73_180032502" "73_180150434" "73_180263474" "73_180312801" "73_180312903" "73_180493099" "73_180670217" "73_180673312" "73_180744590" "73_180818367" "73_180856070" "73_180856206" "73_180924196" "73_180984766" "73_181018714" "73_181054327" "73_181321680" "73_181376871" "73_181396304" "73_181514724" "73_181698505" "73_181698613" "73_181767682" "73_182046285" "73_182138131" "73_182397148" "73_182401253" "73_182479192" "73_182479654" "73_182735777" "73_182736028" "73_182749273" "73_182774501" "73_182850484" "73_183051978" "73_183493441" "73_183593157" "73_183594156" "73_183892651" "73_184025110" "73_184139563" "73_184139668" "73_184523909" "73_184524026" "73_184553065" "73_184562643" "73_184636889" "73_185008044" "73_185008153" "73_185058801" "73_185059732" "73_185151672" "73_185365919" "73_185904344" "73_186002443" "73_186231623" "73_186231733" "73_186232453" "73_186288880" "73_186288984" "73_186631076" "73_186631177" "73_186817447" "73_186953756" "73_187305040" "73_187305973" "73_187383909" "73_187405196" "73_187424383" "73_187462535" "73_187561812" "73_187561914" "73_187637193" "73_187706293" "73_187738553" "73_188152641" "73_188198981" "73_188230084" "73_188332147" "73_188571250" "73_188584456" "73_188584576" "73_188601975" "73_188617677" "73_188668970" "73_188724017" "73_188813887" "73_189063002" "73_189093842" "73_189128038" "73_189391208" "73_190005645" "73_190119651" "73_190163815" "73_190163930" "73_190170654" "73_190186293" "73_190413497" "73_190436580" "73_190436698" "73_190659357" "73_190659571" "73_190670238" "73_190827527" "73_191149265" "73_191490865" "73_191556858" "73_191556996" "73_191805437" "73_191805742" "73_191813091" "73_192007517" "73_192075295" "73_192302134" "73_192378569" "73_192386438" "73_192551184" "73_192551289" "73_192816060" "73_193078347" "73_193112514" "73_193138633" "73_193145204" "73_193232013" "73_193381654" "73_193440650" "73_193440772" "73_193464872" "73_193578960" "73_193862427" "73_193867929" "73_193868072" "73_193868270" "73_193937734" "73_193956329" "73_194237618" "73_194250286" "73_194250403" "73_194254185" "73_194254350" "73_194713859" "73_194798037" "73_194894759" "73_194894893" "73_194895475" "73_194896996" "73_194957913" "73_195003941" "73_195096239" "73_195114845" "73_195151323" "73_195151650" "73_195182402" "73_195237462" "73_195237582" "73_195292857" "73_195523029" "73_195800773" "73_195815343" "73_195907790" "73_195910083" "73_195910245" "73_195929022" "73_195929193" "73_196277286" "73_196776884" "73_196777080" "73_197054156" "73_197149801" "73_197197323" "73_197258705" "73_197265848" "73_197297835" "73_197312645" "73_197324902" "73_197329004" "73_197329164" "73_197329367" "73_197706851" "73_197718535" "73_197759930" "73_197761286" "73_197761388" "73_197761492" "73_197807080" "73_197814206" "73_198039909" "73_198226591" "73_198226706" "73_198409050" "73_198439764" "73_198618580" "73_198776990" "73_198969258" "73_199032067" "73_199032177" "73_199179962" "73_199204106" "73_199372209" "73_199409911" "73_199429987" "73_199734326" "73_199852162" "73_200096978" "73_200196840" "73_200258730" "73_200330282" "73_200529717" "73_200561751" "73_200561859" "73_200712850" "73_200849815" "73_200982557" "73_201124158" "73_201223940" "73_201452593" "73_201458106" "73_201458321" "73_201527044" "73_201631719" "73_201740792" "73_201872792" "73_201904597" "73_201904701" "73_201955521" "73_201955659" "73_201962404" "73_202020998" "73_202024781" "73_202024901" "73_202051646" "73_202089801" "73_202089932" "73_202097899" "73_202203382" "73_202227015" "73_202465467" "73_202465577" "73_202572164" "73_202601704" "73_203186458" "73_203190394" "73_203203273" "73_203203396" "73_203285771" "73_203333959" "73_203344860" "73_203455013" "73_203489695" "73_203673962" "73_203769904" "73_203770028" "73_203993990" "73_203994090" "73_204180405" "73_204305492" "73_204493556" "73_204493706" "73_204532153" "73_204681432" "73_204699452" "73_204832852" "73_204922932" "73_204923039" "73_204923421" "73_204982932" "73_205214840" "73_205214940" "73_205466499" "73_205526630" "73_205730050" "73_205731562" "73_205819576" "73_205852100" "73_205862045" "73_205891905" "73_205937316" "73_206266149" "73_206336946" "73_206355935" "73_206467535" "73_206511268" "73_206511392" "73_206514846" "73_206532710" "73_206532966" "73_206802238" "73_206919256" "73_206971641" "73_206976239" "73_206992431" "73_206992542" "73_207221471" "73_207357277" "73_207413927" "73_207414036" "73_207502310" "73_207631432" "73_207651580" "73_207652753" "73_207718402" "73_207757499" "73_207758833" "73_207851974" "73_207949504" "73_208024832" "73_208027024" "73_208056447" "73_208101216" "73_208106910" "73_208247457" "73_208268510" "73_208287165" "73_208326010" "73_208326922" "73_208574116" "73_208602470" "73_208609695" "73_208784011" "73_208799781" "73_208799932" "73_208810196" "73_208814514" "73_208899975" "73_209053447" "73_209261507" "73_209261607" "73_209295646" "73_209593566" "73_209673403" "73_209673537" "73_209677208" "73_209677908" "73_209680015" "73_209850322" "73_209880105" "73_209991553" "73_209991666" "73_209991809" "73_209991918" "73_210150785" "73_210150900" "73_210158574" "73_210175789" "73_210432554" "73_210481852" "73_210665425" "73_210665530" "73_210666692" "73_210676581" "73_210676715" "73_210812555" "73_210812709" "73_211125405" "73_211184767" "73_211379110" "73_211486981" "73_211502148" "73_211509268" "73_211514603" "73_211600177" "73_211600351" "73_211608899" "73_211609015" "73_211637548" "73_211776076" "73_211778786" "73_211778957" "73_211820427" "73_211896991" "73_211953937" "73_211994883" "73_212007225" "73_212231077" "73_212242427" "73_212420250" "73_212548221" "73_212548323" "73_212548438" "73_212580643" "73_212657503" "73_212689203" "73_212689318" "73_212736252" "73_212803195" "73_212803323" "73_212840105" "73_212848403" "73_212851351" "73_212936560" "73_213062814" "73_213089916" "73_213246452" "73_213309558" "73_213309701" "73_213435607" "73_213440238" "73_213484104" "73_213515803" "73_213616814" "73_213726862" "73_213902207" "73_213902309" "73_213955846" "73_214345967" "73_214346070" "73_214346199" "73_214423358" "73_214483423" "73_214712728" "73_214857013" "73_214861395" "73_215157414" "73_215276366" "73_215607853" "73_215608044" "73_215774217" "73_215785521" "73_215785668" "73_215797122" "73_216005462" "73_216289420" "73_216312960" "73_216608006" "73_216619395" "73_216619830" "73_216851288" "73_216884999" "73_216899557" "73_217055524" "73_217240554" "73_217325452" "73_217325557" "73_217346553" "73_217364272" "73_217686351" "73_217686468" "73_217788820" "73_217968242" "73_217970274" "73_218306948" "73_218307056" "73_218480698" "73_218720764" "73_218736762" "73_218822009" "73_218824428" "73_218862837" "73_218863279" "73_218870081" "73_219003595" "73_219064880" "73_219154120" "73_219160103" "73_219227384" "73_219227500" "73_219522656" "73_219591830" "73_219643303" "73_219740160" "73_219862496" "73_219948227" "73_219954493" "73_220006506" "73_220014727" "73_220037300" "73_220071109" "73_220071210" "73_220141868" "73_220369176" "73_220460369" "73_220692411" "73_220743105" "73_220992519" "73_221069418" "73_221069655" "73_221137125" "73_221259026" "73_221659927" "73_221770170" "73_221905571" "73_221907210" "73_222116252" "73_222197469" "73_222227853" "73_222294397" "73_222294497" "73_222530163" "73_222563738" "73_222574203" "73_222848288" "73_222944584" "73_222944703" "73_222944881" "73_222946440" "73_223232482" "73_223237481" "73_223248569" "73_223248674" "73_223435358" "73_223462060" "73_223462167" "73_223488073" "73_223488214" "73_223514694" "73_223541914" "73_223542037" "73_223662503" "73_223705437" "73_223782345" "73_223810887" "73_223811001" "73_223860305" "73_223913606" "73_224126424" "73_224149302" "73_224180803" "73_224304045" "73_224304661" "73_224319379" "73_224367494" "73_224370277" "73_224370385" "73_224595066" "73_224608771" "73_224834963" "73_224856843" "73_224900932" "73_224979950" "73_225083512" "73_225128956" "73_225146299" "73_225149902" "73_225216077" "73_225216195" "73_225216297" "73_225231572" "73_225435077" "73_225634252" "73_225635132" "73_225693124" "73_225733881" "73_225742217" "73_225760671" "73_225872005" "73_225972646" "73_225974573" "73_225988429" "73_226305182" "73_226348033" "73_226414323" "73_226443706" "73_226443807" "73_226669665" "73_226669785" "73_226747331" "73_226760503" "73_226760623" "73_226962003" "73_227078306" "73_227078568" "73_227080953" "73_227081060" "73_227258452" "73_227356446" "73_227392657" "73_227498555" "73_227499305" "73_227510494" "73_227510601" "73_227533008" "73_227565561" "73_227565661" "73_227633091" "73_227778505" "73_227950575" "73_228009123" "73_228064267" "73_228135704" "73_228135952" "73_228163168" "73_228552549" "73_228683430" "73_228683582" "73_228741402" "73_228861616" "73_228861739" "73_228862959" "73_228887056" "73_228914884" "73_228914999" "73_228928749" "73_228969503" "73_229096786" "73_229234808" "73_229319050" "73_229481926" "73_229662836" "73_229667903" "73_229674080" "73_229758290" "73_229814189" "73_229814429" "73_229930091" "73_229930238" "73_229970883" "73_230371154" "73_230402050" "73_230448783" "73_230463887" "73_230500922" "73_230571606" "73_230717124" "73_230999489" "73_231083074" "73_231296189" "73_231395408" "73_231543169" "73_231681022" "73_231970905" "73_232441078" "73_232457296" "73_232637987" "73_232655427" "73_232657886" "73_232673132" "73_232808340" "73_232984878" "73_232984978" "73_233147954" "73_233261590" "73_233454721" "73_233643856" "73_233644902" "73_233649118" "73_233752142" "73_233752267" "73_233792404" "73_234080630" "73_234080731" "73_234135549" "73_234330427" "73_234339428" "73_234342645" "73_234422661" "73_234465391" "73_234465559" "73_234468924" "73_234469047" "73_234540536" "73_234892250" "73_234926887" "73_235065881" "73_235180181" "73_235232707" "73_235267348" "73_235267465" "73_235324707" "73_235327116" "73_235398252" "73_235457851" "73_235457962" "73_235492546" "73_235492773" "73_235668822" "73_235945658" "73_235945776" "73_236097579" "73_236444130" "73_236520678" "73_236596565" "73_236737092" "73_236886066" "73_236898806" "73_237152168" "73_237293416" "73_237482383" "73_237613460" "73_237650921" "73_238049929" "73_238050086" "73_238072026" "73_238242849" "73_238242951" "73_238355728" "73_238432784" "73_238482729" "73_238499592" "73_239045641" "73_239054076" "73_239054185" "73_239230653" "73_239230778" "73_239879133" "73_240013048" "73_240202534" "73_240214783" "73_240413934" "73_240414038" "73_240659783" "73_240663475" "73_240664345" "73_240669166" "73_240692583" "73_240863277" "73_241053985" "73_241114066" "73_241115345" "73_241115445" "73_241116421" "73_241204517" "73_241218986" "73_241284782" "73_241322302" "73_241607723" "73_241912841" "73_241978619" "73_242200139" "73_242200271" "73_242200374" "73_242202638" "73_242464248" "73_242464440" "73_242791254" "73_243035666" "73_243311819" "73_243319185" "73_243465185" "73_243552458" "73_243579841" "73_243631830" "73_243636434" "73_243709386" "73_243709505" "73_243713744" "73_243847047" "73_243967786" "73_244094979" "73_244133307" "73_244186039" "73_244186152" "73_244208544" "73_244375854" "73_244375955" "73_244464739" "73_244655892" "73_244676264" "73_244880362" "73_244893579" "73_245345325" "73_245441481" "73_245685588" "73_245692831" "73_245754878" "73_245801937" "73_245854127" "73_245994084" "73_246251477" "73_246486635" "73_246638085" "73_246846562" "73_246846673" "73_246847305" "73_246847981" "73_246849073" "73_246850865" "73_246975216" "73_247288259" "73_247293501" "73_247678031" "73_247826389" "73_247991608" "73_248155969" "73_248561917" "73_248564457" "73_248689718" "73_248796502" "73_248899727" "73_248936787" "73_248936918" "73_248985649" "73_248986722" "73_248990339" "73_249317118" "73_249317585" "73_249373415" "73_249534148" "73_249534407" "73_249910876" "73_250026662" "73_250026901" "73_250027518" "73_250064957" "73_251147201" "73_251155712" "73_251175892" "73_251293023" "73_251484879" "73_251484995" "73_251811008" "73_251940592" "73_251997529" "73_251997644" "73_252077818" "73_252164769" "73_252391074" "73_252398289" "73_252494525" "73_252600681" "73_252660768" "73_252728620" "73_252728815" "73_252729290" "73_252730519" "73_252732053" "73_252732304" "73_252807843" "73_252913208" "73_253048953" "73_253112922" "73_253122272" "73_253259135" "73_253380619" "73_253444029" "73_253595457" "73_253595650" "73_253595988" "73_253596782" "73_253597466" "73_253841617" "73_253841729" "73_253984690" "73_254073980" "73_254075209" "73_254130598" "73_254132109" "73_254292152" "73_254341542" "73_254816395" "73_254942047" "73_254989494" "73_255471971" "73_255493468" "73_255496358" "73_255501402" "73_255696919" "73_255802542" "73_255805126" "73_255822121" "73_255824321" "73_255828855" "73_255858672" "73_255952328" "73_255957208" "73_256430551" "73_256469937" "73_256561803" "73_256770554" "73_256794615" "73_256794734" "73_256929310" "73_256929410" "73_256972664" "73_256980116" "73_257101511" "73_257101705" "73_257102390" "73_257102516" "73_257219901" "73_257221329" "73_257221458" "73_257317658" "73_257500169" "73_257867145" "73_258142534" "73_258142781" "73_258175028" "73_258250960" "73_258266974" "73_258431833" "73_258458689" "73_258458794" "73_258572364" "73_258572561" "73_258720064" "73_258720167" "73_258753995" "73_258754276" "73_258755892" "73_258756022" "73_258757826" "73_258758770" "73_259044906" "73_259045137" "73_259167457" "73_259177010" "73_259348692" "73_259393132" "73_259497314" "73_259539996" "73_259540114" "73_259783475" "73_259872312" "73_260709723" "73_260712396" "73_260747847" "73_260781131" "73_260963142" "73_260996278" "73_260996578" "73_260999188" "73_261112938" "73_261215848" "73_261306288" "73_261404637" "73_261496112" "73_261636495" "73_261636603" "73_261636704" "73_261691313" "73_261913983" "73_262954881" "73_262988103" "73_263030091" "73_263030226" "73_263200699" "73_263476733" "73_263629042" "73_264115140" "73_264287162" "73_264378795" "73_264628589" "73_264628954" "73_264629682" "73_264992544" "73_264992651" "73_264992766" "73_265104269" "73_265160596" "73_265332998" "73_265516708" "73_265519513" "73_265519638" "73_265519800" "73_265654848" "73_265749301" "73_265782056" "73_265907870" "73_265954118" "73_266027881" "73_266027995" "73_266043962" "73_266336513" "73_266345351" "73_266387026" "73_266777499" "73_266777661" "73_266813654" "73_266846529" "73_266874946" "73_266924227" "73_267082959" "73_267085288" "73_267185040" "73_267349203" "73_267472839" "73_267543851" "73_267549318" "73_267605460" "73_267922618" "73_267962499" "73_268041595" "73_268156393" "73_268156534" "73_268467592" "73_268592503" "73_268592797" "73_268592914" "73_268594726" "73_268595879" "73_268643645" "73_268769855" "73_268812187" "73_269477307" "73_269477413" "73_269501317" "73_269501424" "73_269575919" "73_269576029" "73_269622456" "73_269882005" "73_270639781" "73_271134448" "73_271199654" "73_271199763" "73_271220769" "73_271220879" "73_271479786" "73_271964136" "73_272066041" "73_272066145" "73_272067834" "73_272350480" "73_272369858" "73_272392250" "73_272553172" "73_273382519" "73_273441387" "73_273764336" "73_273865767" "73_273906587" "73_273906736" "73_273926576" "73_274062068" "73_274064114" "73_274064354" "73_274066268" "73_274073903" "73_274288366" "73_274415117" "73_274442338" "73_274458097" "73_274497797" "73_274528097" "73_274530691" "73_274530821" "73_274689155" "73_274689297" "73_274690986" "73_274983177" "73_274983594" "73_274984268" "73_274984380" "73_275015739" "73_275021022" "73_275021141" "73_275023506" "73_275023621" "73_275058738" "73_275146517" "73_275200680" "73_275200860" "73_275267244" "73_275269961" "73_275279769" "73_275280997" "73_275410495" "73_275410657" "73_275410914" "73_275425817" "73_275425921" "73_275432366" "73_275714229" "73_275715837" "73_275823825" "73_275881827" "73_275970380" "73_276119960" "73_276127127" "73_276127236" "73_276207474" "73_276417621" "73_276418272" "73_276501093" "73_276573210" "73_276634580" "73_276773025" "73_277113444" "73_277137285" "73_277137494" "73_277138206" "73_277138310" "73_277228467" "73_277285698" "73_277313491" "73_277361160" "73_277368872" "73_277445062" "73_277755330" "73_277755587" "73_277841779" "73_277842192" "73_277842451" "73_277843594" "73_277870250" "73_278065666" "73_278131327" "73_278164962" "73_278305314" "73_278307088" "73_278355104" "73_278358363" "73_278412556" "73_278431013" "73_278431131" "73_278445566" "73_278445674" "73_278589868" "73_278634914" "73_278775052" "73_278779994" "73_278875172" "73_278875606" "73_278890620" "73_278890737" "73_278891615" "73_278901547" "73_278901661" "73_278902608" "73_278970889" "73_278973356" "73_278973456" "73_279026249" "73_279502881" "73_279505048" "73_279505172" "73_279506347" "73_279506576" "73_279507445" "73_279507545" "73_279508196" "73_279540858" "73_279542249" "73_279542426" "73_279542537" "73_279625800" "73_279626221" "73_279677839" "73_279682140" "73_279798936" "73_279805392" "73_279809673" "73_279809814" "73_279809915" "73_279868949" "73_279950786" "73_279951076" "73_279998301" "73_280361113" "73_280531167" "73_280531279" "73_280533440" "73_280533879" "73_280546137" "73_280651272" "73_281103604" "73_281242575" "73_281348202" "73_281384030" "73_281527483" "73_281530145" "73_281600204" "73_281620480" "73_281620602" "73_281620873" "73_281622754" "73_281691106" "73_281691228" "73_282002549" "73_282015855" "73_282076565" "73_282078349" "73_282078929" "73_282079050" "73_282132043" "73_282233530" "73_282266121" "73_282281667" "73_282352054" "73_282369483" "73_282850958" "73_282851732" "73_282851896" "73_282898546" "73_282898713" "73_282901481" "73_282901638" "73_282953734" "73_282953854" "73_282954118" "73_282983580" "73_282985525" "73_283080942" "73_283081824" "73_283089941" "73_283101488" "73_283201895" "73_283202029" "73_283283720" "73_283295742" "73_283303945" "73_283337062" "73_283337169" "73_283369314" "73_283505528" "73_283517648" "73_283517754" "73_283517854" "73_283591547" "73_283607248" "73_283609141" "73_283617278" "73_283654568" "73_283655225" "73_284243928" "73_284662437" "73_284662539" "73_284687053" "73_284689711" "73_284689814" "73_284764177" "73_284807771" "73_284888998" "73_284899716" "73_284905968" "73_284906095" "73_284952203" "73_284952988" "73_284953334" "73_284953553" "73_284996457" "73_285197772" "73_285197934" "73_285392880" "73_285393386" "73_285963975" "73_286059163" "73_286090083" "73_286125724" "73_286208000" "73_286214177" "73_286238915" "73_286243960" "73_286336285" "73_286336575" "73_286608862" "73_286610550" "73_286611634" "73_286647650" "73_286971187" "73_286971963" "73_286974703" "73_286974954" "73_286975059" "73_286975890" "73_286980672" "73_286987136" "73_287040241" "73_287077248" "73_287077356" "73_287077497" "73_287078255" "73_287085014" "73_287226871" "73_287227823" "73_287233398" "73_287238298" "73_287238551" "73_287239247" "73_287296194" "73_287493955" "73_287547302" "73_287547505" "73_287547612" "73_287549666" "73_287551317" "73_287623689" "73_287625849" "73_287626015" "73_287658270" "73_287692401" "73_287692514" "73_287763686" "73_287766486" "73_287766594" "73_287766699" "73_287784576" "73_287791930" "73_287792129" "73_287844412" "73_287844530" "73_287939125" "73_287968274" "73_287968375" "73_288021904" "73_288027611" "73_288027734" "73_288034029" "73_288037215" "73_288078559" "73_288126440" "73_288196023" "73_288263133" "73_288268313" "73_288269485" "73_288270553" "73_288270661" "73_288278296" "73_288293677" "73_288294175" "73_288294408" "73_288332813" "73_288354194" "73_288354444" "73_288472459" "73_288543363" "73_288567631" "73_288570238" "73_288703933" "73_288877819" "73_288878207" "73_288878493" "73_288983713" "73_288983827" "73_288983959" "73_288984066" "73_288985238" "73_288985382" "73_288985562" "73_289005540" "73_289005680" "73_289026011" "73_289029399" "73_289079641" "73_289089423" "73_289131941" "73_289135429" "73_289136160" "73_289137534" "73_289137685" "73_289149118" "73_289190953" "73_289257829" "73_289257961" "73_289259773" "73_289308032" "73_289308209" "73_289309106" "73_289309221" "73_289337340" "73_289433958" "73_289448689" "73_289644573" "73_289680490" "73_289810178" "73_289835496" "73_289925303" "73_289973141" "73_290012877" "73_290013003" "73_290160299" "73_290181023" "73_290182497" "73_290189759" "73_290243505" "73_290243683" "73_290346152" "73_290374251" "73_290437665" "73_290447398" "73_290449907" "73_290450031" "73_290459023" "73_290596883" "73_290643508" "73_290648938" "73_290654402" "73_290664390" "73_290695752" "73_290695955" "73_290696180" "73_290696296" "73_290696402" "73_290697498" "73_290698614" "73_290698737" "73_290702689" "73_290902779" "73_290909025" "73_290936817" "73_290936978" "73_291023663" "73_291026248" "73_291034252" "73_291034362" "73_291034482" "73_291044534" "73_291044654" "73_291044918" "73_291045185" "73_291063479" "73_291080686" "73_291081109" "73_291099066" "73_291137480" "73_291165200" "73_291197058" "73_291241338" "73_291241461" "73_291614047" "73_291629031" "73_291629221" "73_291674997" "73_291906133" "73_291965639" "73_292031221" "73_292048194" "73_292098813" "73_292155956" "73_292469220" "73_292519229" "73_292958530" "73_293033070" "73_293077305" "73_293431350" "73_293497988" "73_293524354" "73_293544360" "73_293664704" "73_293664962" "73_293676936" "73_293788676" "73_293795046" "73_293824593" "73_293826597" "73_293826700" "73_293831896" "73_293832073" "73_293849522" "73_293849633" "73_293849761" "73_293849862" "73_293851421" "73_293852251" "73_293950586" "73_293951328" "73_294025287" "73_294025417" "73_294132915" "73_294300539" "73_294307552" "73_294533235" "73_294606585" "73_294606784" "73_294607811" "73_294624617" "73_294624722" "73_294629969" "73_294764024" "73_295036112" "73_295117341" "73_295117651" "73_295117761" "73_295121770" "73_295121890" "73_295122006" "73_295169926" "73_295170048" "73_295232442" "73_295238384" "73_295257980" "73_295310057" "73_295310296" "73_295344836" "73_295346132" "73_295346267" "73_295775865" "73_296448433" "73_296680918" "73_296682305" "73_296682964" "73_296900698" "73_296988184" "73_297171794" "73_297177232" "73_297334893" "73_297336330" "73_297799803" "73_297936884" "73_298795331" "73_298797717" "73_298797833" "73_299603370" "73_299610362" "73_299807776" "73_300324782" "73_300324911" "73_301314932" "49_2712534" "49_2712650" "49_3618295" "49_4246093" "49_6024906" "49_6032204" "49_6035402" "49_7227233" "49_8307101" "49_8307242" "49_8307442" "49_8307628" "49_8414466" "49_8898602" "49_9031009" "49_9031127" "49_9047673" "49_9256204" "49_9322815" "49_9489559" "49_9560634" "49_9560749" "49_9560882" "49_9584731" "49_9584836" "49_9591400" "49_9591519" "49_9603086" "49_9681246" "49_9681349" "49_9989171" "49_9989641" "49_9989748" "49_10043023" "49_10172977" "49_10179809" "49_10179929" "49_10212816" "49_10212933" "49_10266104" "49_10309282" "49_10320923" "49_10321030" "49_10330852" "49_10393588" "49_10394087" "49_10697253" "49_11012721" "49_11184428" "49_11317562" "49_11321965" "49_11337172" "49_11438956" "49_11439064" "49_11494155" "49_11736347" "49_11752049" "49_11752186" "49_11759959" "49_11996002" "49_12523944" "49_12524094" "49_12567689" "49_12567810" "49_12602516" "49_12702077" "49_12714597" "49_12714760" "49_12714865" "49_12715078" "49_12720049" "49_12749502" "49_12749609" "49_12749709" "49_12774739" "49_12774871" "49_12886486" "49_12890248" "49_13034045" "49_13111821" "49_13632789" "49_13641510" "49_14188356" "49_14273501" "49_14319867" "49_14509269" "49_14723417" "49_14731666" "49_14839274" "49_14839407" "49_14868863" "49_15073344" "49_15174156" "49_15179621" "49_15181898" "49_15241349" "49_15254954" "49_15280291" "49_15281271" "49_15355531" "49_15357642" "49_15363792" "49_15370577" "49_15371356" "49_15390503" "49_15402248" "49_15409097" "49_15411242" "49_15430081" "49_15504068" "49_15614552" "49_15614691" "49_15617068" "49_15617173" "49_15617287" "49_15619112" "49_15622292" "49_15637290" "49_15642720" "49_15648253" "49_15649076" "49_15649205" "49_15694051" "49_15732889" "49_15733330" "49_15740553" "49_15740735" "49_16183701" "49_16304318" "49_16660460" "49_16704733" "49_16789862" "49_16800458" "49_16887366" "49_17805656" "49_17805773" "49_17806496" "49_17807120" "49_17807263" "49_17928195" "49_17928317" "49_17930477" "49_18021656" "49_18064636" "49_18105804" "49_18149358" "49_18153140" "49_18153253" "49_18159028" "49_18159170" "49_18174822" "49_18286300" "49_18329268" "49_18332964" "49_18347963" "49_18374676" "49_18409848" "49_18409986" "49_18416774" "49_18416926" "49_18417362" "49_18417468" "49_18423592" "49_18425781" "49_18454537" "49_18477346" "49_18477845" "49_18477954" "49_18497782" "49_18553077" "49_18553292" "49_18553395" "49_18553631" "49_19341614" "49_19341725" "49_19347584" "49_19586510" "49_19590606" "49_19590718" "49_19606196" "49_19607792" "49_19620289" "49_19763187" "49_19789644" "49_19794027" "49_19813067" "49_19813360" "49_19962253" "49_19962353" "49_19980502" "49_20005660" "49_20005761" "49_20010455" "49_20010568" "49_20064940" "49_20065098" "49_20065243" "49_20156243" "49_20156576" "49_20168676" "49_20171673" "49_20172735" "49_20305413" "49_20314460" "49_20314972" "49_20319323" "49_20340767" "49_20552882" "49_20552985" "49_20553712" "49_20553820" "49_20637619" "49_20766630" "49_21042592" "49_21074698" "49_21243059" "49_21955910" "49_22351804" "49_22637564" "49_22637686" "49_22638449" "49_22773909" "49_22776393" "49_22925314" "49_22939668" "49_22949809" "49_23009026" "49_24597611" "49_24914654" "49_25043713" "49_25114879" "49_25114990" "49_25173443" "49_25552854" "49_25729713" "49_26344973" "49_26387687" "49_26387890" "49_26388186" "49_26389539" "49_26389661" "49_26389983" "49_26390165" "49_26393330" "49_26482167" "49_26482343" "49_26490623" "49_26494061" "49_26495053" "49_26495280" "49_26495387" "49_26496562" "49_26496729" "49_26500588" "49_26500714" "49_26748778" "49_26764372" "49_26770389" "49_26813070" "49_26813173" "49_26827965" "49_26867444" "49_26871463" "49_26871570" "49_26958132" "49_27036612" "49_27036724" "49_27354939" "49_27355067" "49_27528068" "49_27529036" "49_27529228" "49_27529365" "49_27597253" "49_27665408" "49_28221031" "49_28290071" "49_28291106" "49_28291257" "49_28292471" "49_28411475" "49_28461149" "49_28461298" "49_28478686" "49_28485198" "49_28494122" "49_28494253" "49_28494420" "49_28494613" "49_28551998" "49_28643725" "49_28643894" "49_28982236" "49_29935916" "49_29936022" "49_29948596" "49_29948735" "49_29950274" "49_30067005" "49_30082605" "49_30439946" "49_30996962" "49_31000011" "49_31233979" "49_31468035" "49_31477094" "49_31477204" "49_31492472" "49_31523435" "49_31562620" "49_31565197" "49_31565309" "49_31568407" "49_31572472" "49_31586068" "49_31957610" "49_31957753" "49_32010792" "49_32108648" "49_32108761" "49_32125177" "49_32272364" "49_32275209" "49_32293747" "49_32293864" "49_32293996" "49_33027918" "49_33585876" "49_33586728" "49_33586838" "49_33726179" "49_33805235" "49_33805348" "49_33858942" "49_34141005" "49_34152739" "49_34248569" "49_34310461" "49_34310588" "49_34345517" "49_34345654" "49_34355089" "49_34357869" "49_34361735" "49_34549700" "49_34549813" "49_34550919" "49_34552941" "49_34568069" "49_34589748" "49_34595211" "49_34595387" "49_34625136" "49_34642342" "49_35368089" "49_35597739" "49_35948655" "49_36328879" "49_36978758" "49_36978926" "49_37219187" "49_37234568" "49_37234678" "49_37588521" "49_37588631" "49_37795632" "49_38299496" "49_38324069" "49_38414527" "49_38434986" "49_38530942" "49_38531061" "49_39270087" "49_39270286" "49_39270388" "49_39275921" "49_39335313" "49_39456111" "49_39721936" "49_39722120" "49_39820610" "49_39825941" "49_39904620" "49_39904791" "49_39904921" "49_39929171" "49_39960770" "49_40082205" "49_40083096" "49_40084520" "49_40084655" "49_40084772" "49_40112218" "49_40112424" "49_40113238" "49_40113363" "49_40117661" "49_40121746" "49_40129263" "49_40129383" "49_40140127" "49_40140264" "49_40403670" "49_41116503" "49_41116676" "49_41146872" "49_41148799" "49_41149448" "49_41252887" "49_41330536" "49_41348512" "49_41348665" "49_41429942" "49_41435454" "49_41435720" "49_41447174" "49_41502484" "49_41552736" "49_41567095" "49_41607061" "49_41608614" "49_41610701" "49_41610820" "49_41610921" "49_41639972" "49_41640098" "49_41653914" "49_41655358" "49_41949718" "49_41949878" "49_42031292" "49_42205822" "49_42234603" "49_42382084" "49_42425638" "49_42425890" "49_43230998" "49_43650555" "49_43651431" "49_43827753" "49_43850389" "49_43949531" "49_43999507" "49_44002669" "49_44004327" "49_44016549" "49_44413088" "49_45233677" "49_45234157" "49_47186425" "49_47267024" "49_47274882" "49_47879570" "49_47902829" "49_47909161" "49_47909276" "49_48117773" "49_48195128" "49_48888933" "49_48974462" "49_49250958" "49_49329030" "49_49332025" "49_49574323" "49_49578794" "49_49687716" "49_49720922" "49_49721283" "49_49730252" "49_49730366" "49_49771913" "49_49865803" "49_49867823" "49_49867953" "49_49870623" "49_50184845" "49_50184970" "49_50185273" "49_50202017" "49_50205031" "49_50205254" "49_50334081" "49_50392712" "49_50399011" "49_50399163" "49_50399402" "49_50477000" "49_50515578" "49_50879080" "49_50970069" "49_50970260" "49_51141553" "49_51141700" "49_51143080" "49_51143289" "49_51144592" "49_51219483" "49_51402551" "49_51954569" "49_51957137" "49_51962761" "49_52336199" "49_52712505" "49_52715118" "49_53200670" "49_54072553" "49_54223790" "49_54301040" "49_54301283" "49_54367270" "49_54367574" "49_54367694" "49_54367795" "49_54823469" "49_56138785" "49_56657638" "49_57176596" "49_57176701" "49_57494080" "49_58035365" "49_58359846" "49_58515857" "49_58614078" "49_58941696" "49_58941859" "49_59401415" "49_59403870" "49_59403975" "49_59460816" "49_59460940" "49_59461111" "49_59477276" "49_59525267" "49_59542498" "49_60029339" "49_60038457" "49_60207505" "49_60418186" "49_60429212" "49_60486672" "49_60787175" "49_60787309" "49_60870303" "49_61689457" "49_61765157" "49_62369118" "49_62376041" "49_62377759" "49_62377950" "49_62387675" "49_62387996" "49_62570324" "49_62570532" "49_62860306" "49_62996720" "49_62996830" "49_63176563" "49_64407263" "49_64407364" "49_64646955" "49_64671901" "49_64803860" "49_64917705" "49_64959792" "49_64959973" "49_64960120" "49_65088305" "49_65242489" "49_65242672" "49_65242996" "49_65430836" "49_65506790" "49_65605740" "49_65615194" "49_65615324" "49_65615545" "49_65691222" "49_65693495" "49_65694181" "49_65698002" "49_65698146" "49_65698266" "49_65699412" "49_65702006" "49_65702126" "49_65703654" "49_65781422" "49_65781536" "49_65782552" "49_65782719" "49_65810651" "49_65824827" "49_65824940" "49_65825056" "49_65843072" "49_66051514" "49_66056496" "49_66057509" "49_66170860" "49_66172172" "49_66214710" "49_66348678" "49_66434585" "49_66434689" "49_66436630" "49_66436829" "49_66643012" "49_66643217" "49_66665483" "49_66746176" "49_66746278" "49_66824499" "49_66846198" "49_66848904" "49_66849015" "49_66849116" "49_66849545" "49_66849646" "49_66935168" "49_67156265" "49_67293995" "49_67296709" "49_67326456" "49_67326741" "49_67383597" "49_67398279" "49_67399361" "49_67400240" "49_67400349" "49_67482837" "49_67533080" "49_67533225" "49_67542329" "49_67542433" "49_67542550" "49_67561058" "49_67584470" "49_67692755" "49_67708755" "49_67709708" "49_67711348" "49_67751519" "49_67755849" "49_67755968" "49_67817618" "49_67849920" "49_67958019" "49_68004625" "49_68036953" "49_68050191" "49_68050378" "49_68051508" "49_68051706" "49_68098452" "49_68098581" "49_68218939" "49_68357658" "49_68366509" "49_68366717" "49_68466516" "49_68466811" "49_68466940" "49_68467366" "49_68467967" "49_68597831" "49_68702118" "49_68721015" "49_68721129" "49_68721273" "49_68722237" "49_68760598" "49_68804630" "49_68804732" "49_69026267" "49_69026368" "49_69039812" "49_69080939" "49_69184579" "49_69203624" "49_69207586" "49_69338994" "49_69339475" "49_69379652" "49_69389032" "49_69396222" "49_69396337" "49_69401169" "49_69445801" "49_69710867" "49_69713439" "49_69831243" "49_69831356" "49_69839381" "49_70297004" "49_70297114" "49_70331241" "49_70363273" "49_70477958" "49_70478664" "49_70650946" "49_70653316" "49_70704216" "49_70704874" "49_70707235" "49_70708619" "49_70786147" "49_70943348" "49_70988013" "49_71072014" "49_71085182" "49_71085295" "49_71241849" "49_71263834" "49_71264992" "49_71405952" "49_71407348" "49_71414232" "49_71415426" "49_71540440" "49_71807039" "49_71885894" "49_71909762" "49_71912739" "49_71915467" "49_72074822" "49_72121999" "49_72301902" "49_72323110" "49_72515783" "49_72580493" "49_73507204" "49_73641251" "49_73641988" "49_73642134" "49_73686464" "49_73811532" "49_73837299" "49_73842288" "49_73886396" "49_73902961" "49_73903088" "49_73903202" "49_74012075" "49_74021111" "49_74021816" "49_74315750" "49_74680914" "49_74687050" "49_74868767" "49_74975466" "49_74979950" "49_74980535" "49_74980763" "49_74981574" "49_74982062" "49_74983780" "49_75041575" "49_75041737" "49_75096899" "49_75097013" "49_75097181" "49_75172351" "49_75173692" "49_75176773" "49_75225079" "49_75226284" "49_75366354" "49_75366454" "49_75525571" "49_75633947" "49_75797672" "49_76185744" "49_76217160" "49_76226736" "49_76226870" "49_77089612" "49_77233277" "49_77233486" "49_77233693" "49_77274349" "49_77296337" "49_77296447" "49_77296582" "49_78206662" "49_78824530" "49_79010419" "49_79436829" "49_80228956" "49_80792111" "49_80792222" "49_80793320" "49_80793439" "49_80793578" "49_80874173" "49_80954052" "49_82106283" "49_82106415" "49_82106522" "49_82895719" "49_83016740" "49_84040985" "49_84066554" "49_84121635" "49_84165750" "49_84167943" "49_84212234" "49_84212343" "49_84214903" "49_84215026" "49_84215245" "49_84224110" "49_84234806" "49_84350019" "49_84358319" "49_84633587" "49_84633729" "49_84637442" "49_84637544" "49_85052712" "49_85087178" "49_85087349" "49_85087529" "49_85087658" "49_85087770" "49_85224041" "49_85528649" "49_85573405" "49_85693248" "49_85699557" "49_85721822" "49_85725061" "49_85774183" "49_85776089" "49_85776530" "49_85776709" "49_85954350" "49_85955701" "49_85989335" "49_85992605" "49_86093017" "49_86336044" "49_86977485" "49_87005540" "49_87005991" "49_87006853" "49_87007055" "49_87007223" "49_87007396" "49_87082778" "49_87147237" "49_87274086" "49_87372383" "49_87672139" "49_87672249" "49_88001809" "49_88002029" "49_88150312" "49_88150912" "49_88305071" "49_89047050" "49_89052098" "49_89264361" "49_89264476" "49_89265983" "49_89266089" "49_89316038" "49_89370534" "49_89518344" "49_89522202" "49_89574248" "49_89574416" "49_89583868" "49_89590469" "49_89625826" "49_89963061" "49_91114881" "49_91115035" "49_91155776" "49_91155913" "49_91597109" "49_91721708" "49_92307986" "49_92324860" "49_92366028" "49_92911202" "49_92911542" "49_93069341" "49_93140467" "49_93234977" "49_93865959" "49_94436708" "49_95601065" "49_97301922" "49_97980542" "49_99046114" "49_99051278" "49_99109778" "49_99111218" "49_99112437" "49_99146669" "49_99146933" "49_99148072" "49_99354759" "49_99425612" "49_99425756" "49_99450959" "49_99451077" "49_99778828" "49_99957527" "49_100228909" "49_100400595" "49_100620095" "49_100646169" "49_100850551" "49_100873021" "49_100970459" "49_101462366" "49_101529353" "49_101693532" "49_101731480" "49_101840838" "49_101840955" "49_101841110" "49_101955811" "49_102180419" "49_102447620" "49_102790897" "49_102791190" "49_102815952" "49_103114758" "49_103268113" "49_103268213" "49_103639592" "49_103696796" "49_103696976" "49_103703666" "49_103771454" "49_103776551" "49_103776653" "49_103777363" "49_103779228" "49_103785443" "49_103790784" "49_103790913" "49_103793770" "49_103793979" "49_104074095" "49_104074203" "49_104074316" "49_104112412" "49_104240052" "49_104307224" "49_104403801" "49_104548519" "49_104592772" "49_104592913" "49_104962112" "49_105142403" "49_105393881" "49_105407486" "49_105496639" "49_105536181" "49_105537609" "49_105672609" "49_105751236" "49_105956557" "49_106194796" "49_106300580" "49_106413613" "49_106438442" "49_106438547" "49_106438653" "49_106448204" "49_106564177" "49_106564472" "49_106755393" "49_106755513" "49_107011256" "49_107016781" "49_107016892" "49_107062647" "49_107210837" "49_107210961" "49_107249384" "49_107250093" "49_107399620" "49_107399729" "49_107422720" "49_107422821" "49_107423012" "49_107484970" "49_107564440" "49_107575119" "49_107575224" "49_107576948" "49_107582262" "49_107584422" "49_107587447" "49_107587577" "49_107587687" "49_107761523" "49_108970968" "49_109014596" "49_109066902" "49_109148301" "49_109158659" "49_109163521" "49_109367998" "49_109368130" "49_109550646" "49_109552359" "49_109561810" "49_109561918" "49_109563614" "49_109853112" "49_109928543" "49_110041752" "49_110041974" "49_110069875" "49_110069985" "49_110206066" "49_110226500" "49_110231916" "49_110556506" "49_110572258" "49_110572381" "49_110602597" "49_110606139" "49_110608865" "49_110779490" "49_110848199" "49_110896027" "49_110957986" "49_110959234" "49_110962092" "49_110967141" "49_110967933" "49_110968190" "49_110975469" "49_110977499" "49_110998563" "49_111031702" "49_111035725" "49_111480653" "49_111519786" "49_111802487" "49_111953318" "49_111953435" "49_112110927" "49_112135628" "49_113540073" "49_113873543" "49_114027113" "49_116073557" "49_116074745" "49_116414192" "49_116414309" "49_116415776" "49_116415915" "49_116416033" "49_116416282" "49_116416460" "49_116484364" "49_116484851" "49_116630911" "49_116631094" "49_116761792" "49_116850251" "49_119556327" "49_119556441" "49_120018481" "49_120018614" "49_120087216" "49_120120479" "49_120120941" "49_120121042" "49_120909895" "49_121499727" "49_121723551" "49_122001215" "49_122060630" "49_122236652" "49_122362049" "49_122362190" "49_122362292" "49_122363222" "49_122722079" "49_122775424" "49_122833604" "49_122843898" "49_123377221" "49_123783637" "49_123928819" "49_123988166" "49_123989878" "49_124355259" "49_124738970" "49_124812136" "49_125398821" "49_125971472" "49_125971592" "49_125996923" "49_125997040" "49_125998237" "49_125998361" "49_126068835" "49_126070670" "49_126070792" "49_126071008" "49_126072074" "49_126484443" "49_126788935" "49_126789043" "49_126797959" "49_128564029" "49_128748568" "49_129616176" "49_129752505" "49_129752608" "49_129777066" "49_129777205" "49_129777324" "49_129781949" "49_129784749" "49_129789903" "49_129791272" "49_129800781" "49_129801163" "49_129801282" "49_129802387" "49_129802491" "49_129802635" "49_130097668" "49_138085886" "49_138086014" "49_139862752" "49_144469623" "49_144469893" "49_144471540" "49_144471657" "49_144472051" "49_144472200" "49_144472580" "49_144473470" "49_144493846" "49_148981531" "49_148981736" "49_149003550" "49_151490827" "49_151625383" "49_151905021" "49_152003771" "49_152229789" "49_152261236" "49_152262733" "49_152691924" "49_152747375" "49_153561953" "49_153878108" "49_153930563" "49_153933464" "49_153935086" "49_154025345" "49_154159851" "49_154168375" "49_154177886" "49_154177987" "49_154179332" "49_154179461" "49_154181043" "49_154545003" "49_154663330" "49_154663457" "49_154664147" "49_154835891" "49_154920112" "49_154922692" "49_155362984" "49_155452872" "49_155514887" "49_155648615" "49_156889103" "49_157292856" "49_157323856" "49_158154150" "49_158309223" "49_158309367" "49_158694108" "49_158765292" "49_158863268" "49_158873162" "49_159715816" "49_159804220" "49_159852856" "49_160022685" "49_160031737" "49_160318751" "49_160878379" "49_161373454" "49_161628198" "49_161743075" "49_162021204" "49_162065341" "49_162160738" "49_162389771" "49_162539155" "49_162765900" "49_163142101" "49_163144287" "49_163145291" "49_163157102" "49_163157202" "49_163446191" "49_163446314" "49_163446437" "49_163631421" "49_164093112" "49_164324343" "49_164704897" "49_164844422" "49_164929434" "49_164929539" "49_165042025" "49_165042191" "49_165044726" "49_165045050" "49_165045365" "49_165053111" "49_165355810" "49_165367543" "49_165367676" "49_165477927" "49_165478152" "49_165728722" "49_165743588" "49_166042944" "49_166046176" "49_166137760" "49_166610130" "49_166611658" "49_167081348" "49_167086908" "49_167116727" "49_167687555" "49_167687681" "49_167736253" "49_167736462" "49_167736618" "49_167737846" "49_167740505" "49_167740617" "49_167782448" "49_168032784" "49_168032934" "49_168735927" "49_168861284" "49_169012087" "49_170633965" "49_170636746" "49_170636847" "49_170665426" "49_170996614" "49_170996715" "49_171636549" "49_171636652" "49_171639980" "49_171837285" "49_172871901" "49_173049609" "49_173050813" "49_173051039" "49_173119687" "49_173119794" "49_173501273" "49_174509624" "49_174509993" "49_174510257" "49_174649546" "49_174650583" "49_175400584" "49_175744737" "49_175809829" "49_176415128" "49_176775804" "49_177085164" "49_177122782" "49_177141597" "49_177315235" "49_177432057" "49_177433602" "49_177696820" "49_178118011" "49_178118878" "49_178190916" "49_178292339" "49_178403180" "49_178696487" "49_178786492" "49_178981979" "49_179172009" "49_179289045" "49_179518654" "49_179849893" "49_180080996" "49_180134876" "49_180299209" "49_180299767" "49_180593450" "49_180756496" "49_180951786" "49_180985328" "49_180985444" "49_181234905" "49_181614566" "49_181783577" "49_181902617" "49_182034731" "49_182132637" "49_182149104" "49_182179821" "49_182180000" "49_182362398" "49_182645400" "49_182645526" "49_182979789" "49_183013145" "49_183101824" "49_183163214" "49_183163320" "49_183163439" "49_183166780" "49_183200970" "49_183202234" "49_183261556" "49_183263965" "49_183338472" "49_183507208" "49_183519226" "49_183611645" "49_183719322" "49_183968758" "49_184065240" "49_184115576" "49_184522156" "49_184537310" "49_184580523" "49_184580685" "49_184584374" "49_184615523" "49_184623881" "49_184624062" "49_184638029" "49_184639200" "49_184640654" "49_184640761" "49_184758777" "49_184781150" "49_185072041" "49_185095831" "49_185113385" "49_185278669" "49_185674406" "49_185674537" "49_185678205" "49_186008300" "49_186015361" "49_186015486" "49_186015607" "49_186015754" "49_186054365" "49_186067754" "49_186075171" "49_186190585" "49_186879791" "49_186879897" "49_188308563" "49_188539486" "49_188541580" "49_188613087" "49_188713298" "49_188724807" "49_188745917" "49_188804446" "49_189023922" "49_189850356" "49_190644296" "49_190765578" "49_190874221" "49_193968973" "49_194351020" "49_194364190" "49_194614922" "49_194615040" "49_194641690" "49_194641841" "49_194642034" "49_194744595" "49_194792577" "49_194792784" "49_195210082" "49_195264031" "49_195281254" "49_196397982" "49_197056633" "49_197082311" "49_197568450" "49_197730848" "49_197834021" "49_198295615" "49_198648379" "49_198715717" "49_198741230" "49_199536804" "49_199804711" "49_200168242" "49_200202377" "49_200689152" "49_200942052" "49_200943573" "49_201229446" "49_201363142" "49_201747899" "49_201748007" "49_201794455" "49_201931514" "49_202064029" "49_202950792" "49_203035595" "49_203050239" "49_203067322" "49_203173182" "49_203247325" "49_203316884" "49_203595669" "49_203627418" "49_203670289" "49_203908871" "49_203915182" "49_203917242" "49_204116007" "49_207655882" "49_208640291" "49_208852247" "49_208990793" "49_209085913" "49_209086069" "49_209367780" "49_211379393" "49_211812095" "49_212062826" "49_212285976" "49_212698558" "49_213444191" "49_213733575" "49_213733680" "49_213735881" "49_213736114" "49_213736220" "49_214424316" "49_214453914" "49_214515899" "49_214526251" "49_214531141" "49_214553411" "49_214553536" "49_214553641" "49_214611649" "49_214814933" "49_214815076" "49_214847428" "49_215346980" "49_215421972" "49_215422674" "49_215423213" "49_215423693" "49_215599651" "49_215599808" "49_215702930" "49_215703051" "49_216391402" "49_216549257" "49_216549364" "49_216549471" "49_216643615" "49_216643723" "49_217065014" "49_217151863" "49_217343430" "49_217973756" "49_218005821" "49_218007999" "49_218234403" "49_218447211" "49_218447328" "49_218674178" "49_218871418" "49_219110298" "49_219272128" "49_219492674" "49_219739608" "49_219965039" "49_220053542" "49_220053660" "49_220161479" "49_220318024" "49_220428381" "49_220542493" "49_220628189" "49_220634089" "49_221059244" "49_221255116" "49_221262448" "49_221265156" "49_221318873" "49_221841633" "49_221855704" "49_221857159" "49_221987428" "49_222156959" "49_222758924" "49_222985479" "49_223068368" "49_223150310" "49_223158086" "49_223237018" "49_223258779" "49_223341900" "49_223590172" "49_223590292" "49_223669232" "49_224252114" "49_224275436" "49_225337485" "49_225366720" "49_225430718" "49_225487637" "49_225691654" "49_225899259" "49_226146849" "49_226276748" "49_226521720" "49_226557089" "49_227256658" "49_227304376" "49_227335956" "49_227571754" "49_227719428" "49_227810166" "49_228070861" "49_228088784" "49_228138525" "49_228196531" "49_228700957" "49_228854718" "49_228854852" "49_228963603" "49_229221259" "49_229337600" "49_229389224" "49_229389328" "49_229402455" "49_229402574" "49_229402704" "49_229501346" "49_229629977" "49_229689624" "49_230087668" "49_230416790" "49_230416894" "49_230561214" "49_230585007" "49_230744004" "49_230744113" "49_231086734" "49_231203526" "49_231434262" "49_231543322" "49_232104243" "49_232506035" "49_232590578" "49_232760699" "49_232881893" "49_232909219" "49_233308163" "49_233472277" "49_233472390" "49_234112688" "49_234139672" "49_234175062" "49_234268985" "49_234516367" "49_234806886" "49_235143944" "49_235517421" "49_235521679" "49_235521785" "49_235665273" "49_235767770" "49_235892884" "49_236785720" "49_236886112" "49_237136828" "49_237253487" "49_237311906" "49_237400140" "49_237666714" "49_238224650" "49_238282781" "49_238685744" "49_238685869" "49_238802703" "49_238802820" "49_238841049" "49_238846494" "49_238954468" "49_239136101" "49_239313841" "49_239463256" "49_239463360" "49_239680013" "49_239691722" "49_239717477" "49_239725619" "49_239800025" "49_239844274" "49_239885044" "49_240083662" "49_240104577" "49_240140992" "49_240182930" "49_240227692" "49_240553071" "49_240633324" "49_240633427" "49_241526971" "49_241527261" "49_241623759" "49_241636056" "49_242235632" "49_242335865" "49_242670042" "49_243370865" "49_243611030" "49_243676796" "49_243812620" "49_243834748" "49_243875394" "49_243956657" "49_243956771" "49_243964133" "49_244227631" "49_244296165" "49_244296355" "49_244415967" "49_245089219" "49_245151638" "49_245369461" "49_245463789" "49_245463899" "49_245667635" "49_245778934" "49_245805882" "49_245967271" "49_246097598" "49_246103961" "49_246104068" "49_246104261" "49_246196265" "49_246207405" "49_246232035" "49_246244118" "49_246244325" "49_246249281" "49_246517328" "49_246603879" "49_246672409" "49_246714196" "49_246749758" "49_247156220" "49_247488116" "49_247717342" "49_247728884" "49_248241597" "49_248263966" "49_248495392" "49_248520389" "49_249485330" "49_249560777" "49_249560903" "49_249605433" "49_249839415" "49_249839575" "49_249839727" "49_249925365" "49_249925479" "49_249974053" "49_250204786" "49_250225362" "49_250709143" "49_250892857" "49_251060722" "49_251060954" "49_251597784" "49_251675271" "49_251945709" "49_251949241" "49_251951922" "49_251954466" "49_252515647" "49_252516954" "49_252517107" "49_252651266" "49_252902658" "49_252902766" "49_254010399" "49_254455358" "49_254456085" "49_254606597" "49_255775901" "49_255963022" "49_255965491" "49_256615257" "49_256616770" "49_257179784" "49_257293644" "49_257293749" "49_257883239" "49_258382612" "49_258696733" "49_258696850" "49_258697292" "49_259958958" "49_269120650" "49_269122052" "49_269122152" "49_269122282" "49_271063066" "49_271089567" "49_271703980" "49_271704086" "49_271723620" "49_271876542" "49_271900887" "49_272019668" "49_272038438" "49_272136642" "49_272136765" "49_272244782" "49_272300290" "49_272300406" "49_272818758" "49_272943306" "49_272947241" "49_274048415" "49_278542478" "49_279692901" "49_279722355" "49_279722459" "49_279882873" "49_280623476" "49_283717755" "49_283930841" "49_283930950" "49_285691388" "49_285884731" "49_285884838" "49_286363032" "49_286637813" "49_287991932" "49_288912037" "49_289617086" "49_290774021" "49_290774138" "49_290839008" "49_290839274" "191_298574" "191_955280" "191_1196253" "191_1260183" "191_1338382" "191_1351585" "191_1355346" "191_1357029" "191_1360424" "191_1361652" "191_1377912" "191_1378059" "191_1389938" "191_1390079" "191_1390328" "191_1409900" "191_1411403" "191_1449595" "191_1453715" "191_1484745" "191_1492034" "191_1492136" "191_1511901" "191_1526843" "191_1530428" "191_1542275" "191_1552070" "191_1552174" "191_1608435" "191_1613024" "191_1614432" "191_1618522" "191_1619680" "191_1631301" "191_1632236" "191_1639389" "191_1655314" "191_1790605" "191_1993978" "191_2395548" "191_2800093" "191_2800311" "191_2863904" "191_2877528" "191_3055976" "191_3112739" "191_3129597" "191_3130491" "191_3132112" "191_3132233" "191_3140009" "191_3140542" "191_3140692" "191_3151538" "191_3151667" "191_3155416" "191_3155531" "191_3155740" "191_3241576" "191_3263520" "191_3288958" "191_3316521" "191_3405094" "191_3405284" "191_3407032" "191_3407156" "191_3425929" "191_3426030" "191_3430851" "191_3432022" "191_3472229" "191_3747302" "191_3750622" "191_4002112" "191_4296685" "191_4309047" "191_4324486" "191_4395714" "191_4395837" "191_4416111" "191_4418597" "191_4418735" "191_4418848" "191_4419277" "191_4470045" "191_4470246" "191_4495085" "191_4497788" "191_4507110" "191_4508234" "191_4515695" "191_4548391" "191_4548937" "191_4550320" "191_4554120" "191_4554222" "191_4577365" "191_4663438" "191_4663695" "191_4767121" "191_5057833" "191_5057956" "191_5275808" "191_5276007" "191_5397981" "191_5398107" "191_5475154" "191_5480240" "191_5496728" "191_5588531" "191_5629589" "191_5629696" "191_5647371" "191_5647569" "191_5810930" "191_5812157" "191_5813568" "191_5829179" "191_5891784" "191_5895541" "191_6022949" "191_6023069" "191_6104302" "191_6158592" "191_6165216" "191_6185718" "191_6185829" "191_6229109" "191_6253456" "191_6253636" "191_6547983" "191_6962696" "191_6969350" "191_7002908" "191_7394638" "191_7432944" "191_7433067" "191_7480795" "191_7532171" "191_7536171" "191_7687316" "191_7839225" "191_7839579" "191_7908591" "191_7959639" "191_7959834" "191_7960038" "191_7960211" "191_8165519" "191_8286420" "191_8295045" "191_8700088" "191_8732982" "191_8811101" "191_8811306" "191_8815899" "191_8918020" "191_8918151" "191_9832710" "191_10086051" "191_10163191" "191_10255442" "191_10411490" "191_10411652" "191_10437165" "191_10437761" "191_10630391" "191_10630580" "191_10630727" "191_10863203" "191_10863308" "191_10924134" "191_10955089" "191_10972859" "191_11357361" "191_11408553" "191_11572639" "191_11767393" "191_11788847" "191_11999644" "191_12000217" "191_12000407" "191_12051117" "191_12076531" "191_12765895" "191_12772419" "191_12772521" "191_12831855" "191_12859694" "191_12860023" "191_12860228" "191_12861818" "191_12872793" "191_13054037" "191_13195880" "191_13258766" "191_13369541" "191_13370309" "191_13371076" "191_13371211" "191_13371313" "191_13371499" "191_13372132" "191_13373992" "191_13374144" "191_13455336" "191_13513694" "191_13571307" "191_13572522" "191_13748775" "191_14118501" "191_14275775" "191_14275880" "191_14362538" "191_14752426" "191_14755522" "191_14777215" "191_14803023" "191_15262211" "191_15280993" "191_15356914" "191_15357166" "191_15357338" "191_15357447" "191_15568410" "191_15928753" "191_16080759" "191_16189581" "191_16189720" "191_16298681" "191_16298876" "191_16298993" "191_16299149" "191_16497629" "191_16548303" "191_16667185" "191_16668731" "191_16730665" "191_16879242" "191_16879350" "191_17167803" "191_17167917" "191_17168141" "191_17168469" "191_17366952" "191_17504823" "191_18077601" "191_18274714" "191_18307055" "191_18331322" "191_18331861" "191_18333915" "191_18406940" "191_18455974" "191_18599342" "191_18625126" "191_18745661" "191_19015285" "191_19389146" "191_19389257" "191_19675942" "191_19686842" "191_19686954" "191_19771696" "191_19772165" "191_19901982" "191_19902759" "191_20015344" "191_20331295" "191_20335735" "191_20470432" "191_20487694" "191_20492054" "191_20519886" "191_20599744" "191_20685219" "191_20856752" "191_21114588" "191_21150329" "191_21150472" "191_21206700" "191_21206849" "191_21279198" "191_21327655" "191_21431950" "191_21432529" "191_21533814" "191_21533928" "191_21592094" "191_21935427" "191_22407032" "191_22941248" "191_22941370" "191_22943767" "191_23076569" "191_23231219" "191_23330658" "191_23433316" "191_23517221" "191_23545954" "191_23725342" "191_23725455" "191_23877096" "191_23947206" "191_23957151" "191_24010418" "191_24010518" "191_24147310" "191_24262446" "191_25966282" "191_25988992" "191_26064489" "191_26334131" "191_26341181" "191_26404858" "191_26637312" "191_26859846" "191_26943306" "191_26947092" "191_27166743" "191_27219644" "191_27250023" "191_27753644" "191_27753745" "191_27777985" "191_27778130" "191_27978959" "191_27979120" "191_27979321" "191_28216941" "191_28545057" "191_28545178" "191_28657773" "191_28676844" "191_28732985" "191_28733087" "191_29031701" "191_29043438" "191_29064014" "191_29161187" "191_29248903" "191_29682039" "191_31001088" "191_31002756" "191_31086084" "191_31114245" "191_31187215" "191_31529684" "191_31529868" "191_31529982" "191_31933046" "191_32027510" "191_32246738" "191_32246841" "191_32282561" "191_32282681" "191_32282783" "191_32600166" "191_32600275" "191_32672801" "191_32993945" "191_32995137" "191_33004837" "191_33516199" "191_33672029" "191_33846633" "191_33846734" "191_33990764" "191_34030860" "191_34092466" "191_34099507" "191_34099667" "191_34116383" "191_34352999" "191_34359903" "191_34360076" "191_34445583" "191_34577230" "191_34880279" "191_34880381" "191_34886839" "191_35054163" "191_35056370" "191_35153156" "191_35246267" "191_35362390" "191_35603933" "191_35608756" "191_35712400" "191_35712507" "191_35910171" "191_35953680" "191_36150432" "191_36168810" "191_36169036" "191_36169248" "191_36187204" "191_36234790" "191_36320554" "191_36380675" "191_36391145" "191_36412271" "191_36412406" "191_36483442" "191_36533003" "191_36613440" "191_37120125" "191_37165469" "191_37318051" "191_37380448" "191_37381794" "191_37381924" "191_37400398" "191_37400506" "191_37407389" "191_37553861" "191_37594685" "191_37683461" "191_37707910" "191_37999781" "191_38000009" "191_38003904" "191_38005254" "191_38119963" "191_38149310" "191_38291893" "191_38292008" "191_38338644" "191_38340415" "191_38523994" "191_38659064" "191_38675357" "191_38932966" "191_39021364" "191_39070930" "191_39071038" "191_39098023" "191_39164863" "191_39165002" "191_39297519" "191_39357779" "191_39366818" "191_39419743" "191_39775331" "191_39778675" "191_39937738" "191_39952369" "191_40047585" "191_40098567" "191_40114795" "191_40308482" "191_40314999" "191_40499901" "191_40509251" "191_40542925" "191_40576033" "191_40637203" "191_40727268" "191_40888929" "191_40889125" "191_40916387" "191_40941028" "191_41019730" "191_41264380" "191_41388604" "191_41388748" "191_41395783" "191_41437163" "191_41437268" "191_41490393" "191_41537266" "191_41688378" "191_41688486" "191_41877005" "191_41953512" "191_41954098" "191_41971822" "191_42014886" "191_42018605" "191_42351497" "191_42454352" "191_42493545" "191_42493696" "191_42501479" "191_42501585" "191_42632378" "191_42919292" "191_42987165" "191_43021865" "191_43023107" "191_43023238" "191_43095235" "191_43101305" "191_43267098" "191_43267243" "191_43277088" "191_43300264" "191_43413054" "191_43467961" "191_43468083" "191_43469389" "191_43469554" "191_43470040" "191_43496680" "191_43516349" "191_43559421" "191_43594334" "191_43594464" "191_43594599" "191_43664632" "191_43664748" "191_43692307" "191_43780446" "191_43789733" "191_43790534" "191_43996244" "191_44077507" "191_44105171" "191_44138851" "191_44138962" "191_44139064" "191_44341193" "191_44447476" "191_44453347" "191_44673942" "191_44674061" "191_44882173" "191_44912751" "191_45040754" "191_45044415" "191_45135595" "191_45289185" "191_45351539" "191_45813821" "191_45904870" "191_46020497" "191_46055684" "191_46239316" "191_46329289" "191_46484595" "191_46573134" "191_46745566" "191_46745688" "191_46775200" "191_46831986" "191_46872688" "191_46872790" "191_46916382" "191_47031878" "191_47219824" "191_47274741" "191_47289117" "191_47489485" "191_47636318" "191_47651567" "191_47661431" "191_47695580" "191_47695682" "191_47926006" "191_48133750" "191_48200055" "191_48303005" "191_48332723" "191_48567979" "191_48757221" "191_48757356" "191_48757471" "191_48955261" "191_49022821" "191_49128899" "191_49129004" "191_49129167" "191_49129273" "191_49129399" "191_49334648" "191_49432435" "191_49432541" "191_49666519" "191_49687287" "191_49687404" "191_49687616" "191_49894732" "191_49933309" "191_50072495" "191_50230027" "191_50447122" "191_50503688" "191_50518250" "191_50518352" "191_50557241" "191_50558525" "191_50631166" "191_50714134" "191_50930899" "191_51139848" "191_51158670" "191_51158820" "191_51167297" "191_51193780" "191_51251435" "191_51342147" "191_51356633" "191_51413492" "191_51421647" "191_51561659" "191_51690745" "191_51706094" "191_51812243" "191_51829674" "191_51863621" "191_51928324" "191_51952520" "191_52085634" "191_52085762" "191_52251932" "191_52281816" "191_52774645" "191_52833252" "191_52833376" "191_52946267" "191_53016907" "191_53235861" "191_53374897" "191_53451071" "191_53555677" "191_53655804" "191_53759962" "191_53798788" "191_53832759" "191_53851201" "191_54124175" "191_54132000" "191_54171974" "191_54172083" "191_54323654" "191_54378781" "191_54409486" "191_54415921" "191_54519921" "191_54665613" "191_54732530" "191_54817416" "191_55120647" "191_55208921" "191_55355899" "191_55654895" "191_55760926" "191_55767913" "191_55793055" "191_55817044" "191_56328217" "191_56329811" "191_56406047" "191_56515196" "191_56627741" "191_56627847" "191_56803355" "191_56885687" "191_56968567" "191_56969964" "191_57108973" "191_57257395" "191_57312763" "191_57312865" "191_57312988" "191_57332218" "191_57332318" "191_57401329" "191_57540058" "191_57563769" "191_57563872" "191_57606635" "191_57645389" "191_57714885" "191_58027847" "191_58027954" "191_58071661" "191_58098861" "191_58145804" "191_58201291" "191_58201419" "191_58408395" "191_58521350" "191_58588595" "191_58679649" "191_58748042" "191_58756446" "191_58959047" "191_58966676" "191_58968043" "191_59131850" "191_59138250" "191_59368882" "191_59374873" "191_59557114" "191_59654617" "191_59668130" "191_59668231" "191_59679335" "191_59682324" "191_59864479" "191_59997816" "191_60179822" "191_60277739" "191_60365162" "191_60855438" "191_60921534" "191_60932414" "191_60970835" "191_61060400" "191_61063998" "191_61094146" "191_61175681" "191_61175806" "191_61210193" "191_61210309" "191_61239273" "191_61240171" "191_61386421" "191_61414699" "191_61414824" "191_61418366" "191_61466162" "191_61473567" "191_61735314" "191_62073963" "191_62077122" "191_62077237" "191_62088149" "191_62163254" "191_62324592" "191_62382227" "191_62626366" "191_62626489" "191_62722687" "191_62806894" "191_62884322" "191_62888097" "191_62896350" "191_62896453" "191_62965664" "191_63000014" "191_63236102" "191_63251582" "191_63293142" "191_63398612" "191_63415394" "191_63538645" "191_63569737" "191_63580062" "191_63595371" "191_63595882" "191_63639584" "191_64048775" "191_64057103" "191_64074072" "191_64095520" "191_64217054" "191_64239421" "191_64257913" "191_64258109" "191_64293868" "191_64576113" "191_64764149" "191_64812972" "191_64895392" "191_64910290" "191_64964079" "191_65089105" "191_65302827" "191_65330188" "191_65655973" "191_65697687" "191_65697793" "191_65733606" "191_65744767" "191_65744867" "191_65745016" "191_65803307" "191_65851955" "191_65933264" "191_65940598" "191_66010981" "191_66049267" "191_66154226" "191_66360824" "191_66360982" "191_66361089" "191_66727966" "191_66871521" "191_67039869" "191_67055230" "191_67062020" "191_67062796" "191_67182124" "191_67295169" "191_67505636" "191_67598110" "191_67741237" "191_67939017" "191_68078656" "191_68118528" "191_68193836" "191_68305415" "191_68363064" "191_68363186" "191_68368211" "191_68480657" "191_68506026" "191_68627861" "191_68627972" "191_68665226" "191_68670486" "191_68830717" "191_68830887" "191_68879325" "191_68918133" "191_68943673" "191_69070334" "191_69087088" "191_69087267" "191_69087406" "191_69201563" "191_69503451" "191_69522475" "191_69643048" "191_69739617" "191_69777055" "191_69786326" "191_69786470" "191_69792987" "191_69854617" "191_69875013" "191_69875113" "191_70217132" "191_70250747" "191_70634887" "191_70665144" "191_70728359" "191_70806734" "191_70898190" "191_70983408" "191_71139368" "191_71251942" "191_71754349" "191_71921446" "191_71922954" "191_72054588" "191_72124998" "191_72125124" "191_72128025" "191_72188496" "191_72188678" "191_72189528" "191_72189931" "191_72190038" "191_72206361" "191_72315210" "191_72339716" "191_72339834" "191_72359102" "191_72426499" "191_72596418" "191_72605539" "191_72713004" "191_72738993" "191_72865804" "191_72898088" "191_73255248" "191_73255374" "191_73339593" "191_73496120" "191_73522830" "191_73669733" "191_73980147" "191_74231786" "191_74484455" "191_74684083" "191_74829864" "191_74873575" "191_74883061" "191_74918625" "191_74920092" "191_74920220" "191_74923485" "191_74988698" "191_75326994" "191_75428443" "191_75516379" "191_75667544" "191_75821210" "191_75897498" "191_76219363" "191_76316159" "191_76316270" "191_76605235" "191_76605359" "191_76627851" "191_76643469" "191_76754977" "191_76769182" "191_76875247" "191_77148960" "191_77161228" "191_77162474" "191_77304273" "191_77377396" "191_77478550" "191_77534304" "191_77557622" "191_77641671" "191_77717161" "191_77756500" "191_77763235" "191_77957091" "191_77957253" "191_78161851" "191_78181856" "191_78190018" "191_78247918" "191_78248075" "191_78347392" "191_78347686" "191_78412306" "191_78412941" "191_78444839" "191_78444993" "191_78458323" "191_78470253" "191_78471247" "191_78689085" "191_79122290" "191_79224276" "191_79276785" "191_79435904" "191_79806805" "191_79861430" "191_79873414" "191_79991962" "191_80003318" "191_80003493" "191_80003631" "191_80003814" "191_80093399" "191_80255911" "191_80257567" "191_80286704" "191_80483728" "191_80782387" "191_80890703" "191_81074966" "191_81360599" "191_81503496" "191_81552136" "191_81871370" "191_82020460" "191_82154715" "191_82291018" "191_82571185" "191_82623057" "191_82624562" "191_82673247" "191_82746053" "191_82824451" "191_82921510" "191_82922868" "191_82981936" "191_83179865" "191_83226485" "191_83254190" "191_83458825" "191_83468207" "191_83610677" "191_83667291" "191_83713252" "191_83852992" "191_84054102" "191_84166738" "191_84290523" "191_84321148" "191_84331336" "191_84509847" "191_84617732" "191_84644175" "191_84644291" "191_84710179" "191_84741977" "191_84909165" "191_84909265" "191_84917447" "191_85094947" "191_85261176" "191_85437344" "191_85523801" "191_85548757" "191_85616400" "191_85826464" "191_85989845" "191_86003497" "191_86159603" "191_86504219" "191_86914037" "191_86958073" "191_86958275" "191_87187328" "191_87188058" "191_87218315" "191_87402201" "191_87660540" "191_87692109" "191_87933753" "191_88065545" "191_88065665" "191_88202565" "191_88303663" "191_88556650" "191_88562936" "191_88751982" "191_88799500" "191_88875324" "191_89007511" "191_89221001" "191_89259245" "191_89374755" "191_89462294" "191_89635802" "191_89715856" "191_89810350" "191_89810501" "191_89964701" "191_90054752" "191_90182489" "191_90205992" "191_90387029" "191_90473855" "191_90562200" "191_90562840" "191_90569502" "191_90572161" "191_90614851" "191_90615269" "191_90703666" "191_90723929" "191_90775239" "191_90775389" "191_90888144" "191_91196882" "191_91289517" "191_91757648" "191_91766896" "191_92127083" "191_92338202" "191_92360051" "191_92506531" "191_92539866" "191_92620834" "191_92672041" "191_92960604" "191_92966626" "191_92985948" "191_92993615" "191_93013425" "191_93043645" "191_93205089" "191_93205192" "191_93287493" "191_93302461" "191_93349565" "191_93389722" "191_93391017" "191_93409536" "191_93486653" "191_93525389" "191_93558299" "191_93573260" "191_93648326" "191_93946441" "191_93946548" "191_93953805" "191_93962956" "191_94084686" "191_94383392" "191_94383515" "191_94383679" "191_94924833" "191_94924958" "191_95137349" "191_95247740" "191_95247844" "191_95257675" "191_95257864" "191_95258006" "191_95266726" "191_95335359" "191_95335485" "191_95462065" "191_95594456" "191_95627863" "191_95654487" "191_95961410" "191_96142868" "191_96341864" "191_96354733" "191_96356181" "191_96492458" "191_96596726" "191_96631058" "191_96765742" "191_96881687" "191_96971945" "191_97130844" "191_97243689" "191_97243816" "191_97511085" "191_97986983" "191_98256426" "191_98349446" "191_98743968" "191_98758471" "191_98806291" "191_98993867" "191_99144919" "191_99145249" "191_99162240" "191_99200382" "191_99351706" "191_99450823" "191_99607821" "191_100043073" "191_100112904" "191_100168006" "191_100225365" "191_100378926" "191_100529307" "191_100536639" "191_100846643" "191_101052141" "191_101052363" "191_101207505" "191_101215861" "191_101394303" "191_101579924" "191_101682812" "191_101862060" "191_101865890" "191_101967419" "191_102044567" "191_102044910" "191_102055596" "191_102086213" "191_102574586" "191_102622682" "191_102726947" "191_102735100" "191_102875176" "191_102984544" "191_103001693" "191_103206767" "191_103206877" "191_103499343" "191_103547138" "191_103560773" "191_103611455" "191_103624329" "191_103814881" "191_103959815" "191_103985357" "191_103985466" "191_104516405" "191_104540078" "191_104547509" "191_104783923" "191_104858011" "191_105133893" "191_105299028" "191_105310724" "191_105409374" "191_105885689" "191_105892767" "191_105905610" "191_105917072" "191_106142421" "191_106443607" "191_106504057" "191_106526067" "191_106795752" "191_106807998" "191_106990591" "191_107080771" "191_107173667" "191_107210051" "191_107254001" "191_107538258" "191_107550054" "191_107626340" "191_107626495" "191_107785363" "191_107980028" "191_107984405" "191_107990330" "191_108069553" "191_108170291" "191_108195647" "191_108242159" "191_108242302" "191_108247598" "191_108247699" "191_108262410" "191_108714026" "191_108761460" "191_108815830" "191_108927193" "191_109047520" "191_109047664" "191_109305971" "191_109445681" "191_109659733" "191_110036730" "191_110189125" "191_110348127" "191_110364690" "191_110474808" "191_110633585" "191_110766323" "191_110807750" "191_110842765" "191_111325981" "191_111475781" "191_111477069" "191_111601345" "191_111654483" "191_111710930" "191_111992103" "191_111992307" "191_112098565" "191_112208367" "191_112208532" "191_112325479" "191_112619394" "191_112867213" "191_112928791" "191_113299954" "191_113305177" "191_113305292" "191_113497796" "191_113509845" "191_113570848" "191_113804389" "191_113823791" "191_113852562" "191_113852758" "191_113936268" "191_113966169" "191_114065449" "191_114130763" "191_114131420" "191_114204301" "191_114235461" "191_114527645" "191_114573280" "191_114585400" "191_114701081" "191_114701191" "191_114716393" "191_114716525" "191_114717892" "191_114756082" "191_114810368" "191_114852575" "191_114852678" "191_114858921" "191_115070003" "191_115333351" "191_115383178" "191_115638926" "191_115693453" "191_115704834" "191_115868071" "191_115929826" "191_116091047" "191_116277430" "191_116308665" "191_116316458" "191_116316565" "191_116345683" "191_116428053" "191_116428159" "191_116585951" "191_116714417" "191_116841250" "191_116972613" "191_116990184" "191_117196363" "191_117485744" "191_117494834" "191_117494963" "191_117495077" "191_117499410" "191_117541483" "191_117593521" "191_117663625" "191_117770768" "191_117795705" "191_117795991" "191_117908507" "191_117999526" "191_117999635" "191_117999767" "191_118086315" "191_118104610" "191_118597175" "191_118629628" "191_118646713" "191_118841450" "191_118856559" "191_118857261" "191_118896534" "191_119099859" "191_119179048" "191_119179168" "191_119221567" "191_119505276" "191_119529678" "191_119735932" "191_119737668" "191_119738259" "191_120601488" "191_120601591" "191_120996817" "191_121082141" "191_121089070" "191_121559730" "191_121588412" "191_121755880" "191_121904992" "191_121906662" "191_122230759" "191_122896511" "191_123020665" "191_123184300" "191_123184426" "191_123302132" "191_123302238" "191_123482590" "191_123696651" "191_123696755" "191_123748829" "191_123981271" "191_123981396" "191_124095315" "191_124108058" "191_124116031" "191_124125838" "191_124231977" "191_124484125" "191_124525321" "191_124525437" "191_124537453" "191_124565575" "191_124698763" "191_124722282" "191_124761282" "191_124765243" "191_124765387" "191_124766074" "191_124902363" "191_124902486" "191_124925011" "191_124925115" "191_124925759" "191_125098710" "191_125304117" "191_125400099" "191_125412352" "191_125520180" "191_125643227" "191_125643338" "191_125768507" "191_125771757" "191_125874106" "191_125939322" "191_126593963" "191_126785915" "191_126897930" "191_126914325" "191_126914450" "191_127015484" "191_127084426" "191_127097364" "191_127285055" "191_127388721" "191_128866713" "191_128974343" "191_129052992" "191_129080701" "191_129501733" "191_129768661" "191_129884806" "191_130048391" "191_130053373" "191_130247416" "191_130255214" "191_130332392" "191_130384675" "191_130384817" "191_130428648" "191_130722494" "191_130724449" "191_130941897" "191_130961578" "191_131042975" "191_131155480" "191_131281974" "191_131332339" "191_131508644" "191_131522633" "191_131631609" "191_131781405" "191_131781513" "191_131785208" "191_131851754" "191_131926630" "191_131927842" "191_132087388" "191_132094576" "191_132269258" "191_132269394" "191_132407604" "191_132590596" "191_132593016" "191_132593125" "191_132667813" "191_132671704" "191_133145262" "191_133363503" "191_133465916" "191_133466022" "191_133469076" "191_133469176" "191_133472066" "191_133569915" "191_133579642" "191_133728466" "191_133973342" "191_133973491" "191_134013443" "191_134013543" "191_134115219" "191_134115450" "191_134208950" "191_134211099" "191_134327535" "191_134869325" "191_135046132" "191_135057876" "191_135327092" "191_135356853" "191_135433606" "191_135579512" "191_135585953" "191_135590936" "191_135625281" "191_135703809" "191_135703919" "191_135763587" "191_135814494" "191_136004495" "191_136044652" "191_136089350" "191_136098284" "191_136295376" "191_136524611" "191_136637800" "191_136637908" "191_136638816" "191_136638946" "191_136786526" "191_136916392" "191_136988894" "191_136997567" "191_136997700" "191_136997909" "191_137171369" "191_137306048" "191_137368877" "191_137368977" "191_137585666" "191_137642179" "191_137752499" "191_138211860" "191_138214820" "191_138224727" "191_138453508" "191_138479875" "191_138900644" "191_138920354" "191_139147275" "191_139253291" "191_139263244" "191_139273160" "191_139285882" "191_139340405" "191_139670775" "191_139809371" "191_139877441" "191_139893062" "191_140331621" "191_140343579" "191_140644572" "191_140644718" "191_140649747" "191_140796583" "191_141071899" "191_141072066" "191_141082546" "191_141235759" "191_141529475" "191_141780445" "191_141877522" "191_141954371" "191_141954498" "191_141955160" "191_142175165" "191_142322260" "191_142464901" "191_142465014" "191_142465156" "191_142483037" "191_142483155" "191_142525762" "191_142554273" "191_142624786" "191_142682657" "191_142888917" "191_142926309" "191_142926844" "191_143184978" "191_143398288" "191_143404887" "191_143479535" "191_143545953" "191_143672550" "191_143872669" "191_143875639" "191_143875744" "191_143969637" "191_144130052" "191_144325356" "191_144421746" "191_144473205" "191_144822967" "191_145759275" "191_145759470" "191_145876130" "191_145876754" "191_145876892" "191_145968262" "191_146087386" "191_146349692" "191_146402937" "191_146653408" "191_146653586" "191_146692506" "191_146759608" "191_146792331" "191_146935667" "191_146939531" "191_147085464" "191_147474770" "191_147637490" "191_147832760" "191_148362900" "191_148363071" "191_148690134" "191_148898491" "191_148908801" "191_148959770" "191_149100119" "191_149196663" "191_149205294" "191_149205399" "191_149215840" "191_149256878" "191_149278286" "191_149316749" "191_149316861" "191_149375288" "191_149400559" "191_149414193" "191_149437427" "191_149516564" "191_149516684" "191_149532884" "191_149859394" "191_149869839" "191_149870834" "191_150134077" "191_150140097" "191_150214578" "191_150214716" "191_150226590" "191_150226896" "191_150309997" "191_150377242" "191_150424264" "191_150424397" "191_150463920" "191_150472571" "191_150509688" "191_150607262" "191_150611261" "191_150628147" "191_150794855" "191_150849179" "191_151167352" "191_151328962" "191_151336519" "191_151411872" "191_151459465" "191_151731791" "191_151863389" "191_151895820" "191_151901006" "191_151901111" "191_151952561" "191_152176225" "191_152405731" "191_152405875" "191_152756844" "191_152878750" "191_152930980" "191_152938096" "191_152956462" "191_153008797" "191_153018550" "191_153371731" "191_153371848" "191_153371951" "191_153441841" "191_153717310" "191_153796286" "191_153797039" "191_153797303" "191_153797459" "191_153825899" "191_153855373" "191_153921393" "191_153939376" "191_154019194" "191_154353784" "191_154480061" "191_154487973" "191_154601185" "191_154814605" "191_154842137" "191_154842245" "191_154843727" "191_155026980" "191_155027091" "191_155265484" "191_155311938" "191_155316163" "191_155316318" "191_155316534" "191_155401284" "191_155401388" "191_155435316" "191_155622553" "191_155622665" "191_155642255" "191_155643616" "191_155738488" "191_155746081" "191_155807271" "191_155814510" "191_156055252" "191_156055394" "191_156055498" "191_156250434" "191_156296629" "191_156472399" "191_156472550" "191_156732811" "191_156734314" "191_156889711" "191_157070835" "191_157137131" "191_157137867" "191_157138425" "191_157138616" "191_157138758" "191_157138870" "191_157140427" "191_157379624" "191_157575994" "191_157657308" "191_157708995" "191_157709602" "191_158054057" "191_158197586" "191_158260853" "191_158458816" "191_158463470" "191_158463963" "191_158464070" "191_158700350" "191_158860357" "191_158922626" "191_159033846" "191_159227795" "191_159290407" "191_159304929" "191_159369596" "191_159503454" "191_159521645" "191_159637384" "191_159850609" "191_159874681" "191_159874782" "191_160017802" "191_160213749" "191_160244075" "191_160326678" "191_160338912" "191_160401500" "191_160595945" "191_160802063" "191_160906088" "191_160906226" "191_160926019" "191_161091709" "191_161146595" "191_161364077" "191_161365506" "191_161473946" "191_161635744" "191_161637550" "191_161642398" "191_162003548" "191_162230003" "191_162523555" "191_162548166" "191_162548268" "191_162701334" "191_162714946" "191_162719084" "191_162803378" "191_162865151" "191_162954501" "191_163016101" "191_163039048" "191_163077206" "191_163077828" "191_163077945" "191_163078179" "191_163366322" "191_163386768" "191_163844854" "191_163882611" "191_163971589" "191_164038119" "191_164131332" "191_164492038" "191_164535189" "191_164577531" "191_164577635" "191_164593766" "191_164715499" "191_164781044" "191_165112917" "191_165114484" "191_165215021" "191_165351269" "191_165482408" "191_165482534" "191_165618643" "191_165869168" "191_166283946" "191_166410177" "191_166434289" "191_166537619" "191_166569998" "191_166595044" "191_166752178" "191_166922645" "191_166939314" "191_167439840" "191_167483255" "191_167638203" "191_167659946" "191_167660079" "191_167744842" "191_167747632" "191_168873973" "191_169088496" "191_169145270" "191_169275795" "191_169368725" "191_169580241" "191_169580342" "191_169643556" "191_169850219" "191_169868993" "191_170073813" "191_170090848" "191_170097767" "191_170124297" "191_170333463" "191_170488204" "191_170502923" "191_170557173" "191_170601109" "191_170733754" "191_170733901" "191_170778807" "191_171400505" "191_171427490" "191_171714344" "191_171714451" "191_172113838" "191_172230764" "191_172270704" "191_172290035" "191_172321143" "191_172322026" "191_172332339" "191_172332442" "191_172551245" "191_172551435" "191_172551573" "191_172551701" "191_172556067" "191_172692034" "191_172818456" "191_172855978" "191_172856134" "191_172863609" "191_172863711" "191_172872852" "191_173053435" "191_173102824" "191_173109085" "191_173110084" "191_173111050" "191_173151745" "191_173195183" "191_173376500" "191_173384906" "191_173440123" "191_173442148" "191_173443293" "191_173611650" "191_173739835" "191_173740600" "191_173810019" "191_173830445" "191_173932155" "191_173933888" "191_173934142" "191_173993004" "191_173993112" "191_173993276" "191_174042188" "191_174065875" "191_174191354" "191_174191494" "191_174366295" "191_175056563" "191_175125371" "191_175276093" "191_175276199" "191_175429240" "191_175446319" "191_175491900" "191_175492171" "191_175586036" "191_175735385" "191_175759188" "191_175914370" "191_175969017" "191_176342833" "191_176352721" "191_176354555" "191_176441557" "191_176506483" "191_176542978" "191_176812303" "191_176832273" "191_176928860" "191_176928961" "191_177058811" "191_177058936" "191_177060952" "191_177081905" "191_177107684" "191_177107805" "191_177173522" "191_177614131" "191_177888930" "191_178600488" "191_178600678" "191_178649360" "191_178916912" "191_178935261" "191_179127743" "191_179127868" "191_179192275" "191_179246926" "191_179247103" "191_179494271" "191_179548541" "191_179548668" "191_179548791" "191_179548893" "191_179582450" "191_179662800" "191_179663078" "191_179663217" "191_179666244" "191_179666366" "191_179858869" "191_179859000" "191_179859211" "191_179859362" "191_179896738" "191_179926834" "191_179926938" "191_179997587" "191_179997697" "191_180007348" "191_180009776" "191_180009884" "191_180009999" "191_180032946" "191_180045019" "191_180045130" "191_180046041" "191_180046194" "191_180116164" "191_180198247" "191_180201429" "191_180223451" "191_180239492" "191_180240106" "191_180245939" "191_180362473" "191_180362622" "191_180368421" "191_180368560" "191_180368664" "191_180369931" "191_180371452" "191_180432776" "191_180480052" "191_180582297" "191_180629574" "191_180710192" "191_180718590" "191_180718748" "191_180819926" "191_180820068" "191_180820208" "191_180825760" "191_180825910" "191_180830534" "191_180865258" "191_180865409" "191_180868977" "191_180873397" "191_180873553" "191_180903053" "191_180916034" "191_180922118" "191_180922527" "191_180953566" "191_180953680" "191_180955028" "191_180955187" "191_180955310" "191_180955430" "191_180955542" "191_180955642" "191_180956360" "191_181013439" "191_181014042" "191_181106336" "191_181127529" "191_181128933" "191_181129049" "191_181129230" "191_181131244" "191_181131357" "191_181136811" "191_181155195" "191_181155339" "191_181155461" "191_181155868" "191_181170167" "191_181210734" "191_181210853" "191_181210979" "191_181346126" "191_181370464" "191_181401382" "191_181431550" "191_181431688" "191_181487244" "191_181610053" "191_181673237" "191_181673418" "191_181673525" "191_181673626" "191_181756682" "191_181759381" "191_181759510" "191_181760071" "191_181765921" "191_181766050" "191_181814794" "191_181820720" "191_181820983" "191_181840469" "191_181840571" "191_181858695" "191_181868169" "191_181880347" "191_181880578" "191_181880714" "191_181887501" "191_181935918" "191_181937306" "191_181938151" "191_181938393" "191_181939033" "191_181939282" "191_181940341" "191_181952470" "191_182051309" "191_182106683" "191_182106788" "191_182107348" "191_182107453" "191_182107597" "191_182109259" "191_182339610" "191_182616399" "191_182690044" "191_182695463" "191_182695574" "191_182999395" "191_183002491" "191_183021328" "191_183021429" "191_183026455" "191_183031687" "191_183045209" "191_183083569" "191_183096671" "191_183096821" "191_183101620" "191_183125603" "191_183178614" "191_183178740" "191_183297957" "191_183298380" "191_183345320" "191_183349178" "191_183710079" "191_183722617" "191_183722737" "191_183957361" "191_184067169" "191_184088488"
[truncated: 44,147,375 more chars]
