# Supplementary material for: Association mapping for hop cone chemistry and morphology identifies natural beneficial allele stacks
Source: Plant Genome. 2026 Apr 28;19:e70238. doi: 10.1002/tpg2.70238 (PMC13125966; doi:10.1002/tpg2.70238)
Supplement: Supplementary file 3 — Supplemental File S2: genetic map [file TPG2-19-e70238-s001.txt]

Marker	Chr	Pos
1531_499969	Scaffold_1531	499969
1531_707677	Scaffold_1531	707677
1531_708051	Scaffold_1531	708051
1531_1613284	Scaffold_1531	1613284
1531_1613411	Scaffold_1531	1613411
1531_2358551	Scaffold_1531	2358551
1531_3552018	Scaffold_1531	3552018
1531_6563282	Scaffold_1531	6563282
1531_6729086	Scaffold_1531	6729086
1531_6780683	Scaffold_1531	6780683
1531_6780884	Scaffold_1531	6780884
1531_7136119	Scaffold_1531	7136119
1531_7261176	Scaffold_1531	7261176
1531_7261280	Scaffold_1531	7261280
1531_7261388	Scaffold_1531	7261388
1531_7365215	Scaffold_1531	7365215
1531_7618497	Scaffold_1531	7618497
1531_7625804	Scaffold_1531	7625804
1531_7630253	Scaffold_1531	7630253
1531_7630358	Scaffold_1531	7630358
1531_7643841	Scaffold_1531	7643841
1531_7643989	Scaffold_1531	7643989
1531_7648577	Scaffold_1531	7648577
1531_7661461	Scaffold_1531	7661461
1531_7663687	Scaffold_1531	7663687
1531_7664877	Scaffold_1531	7664877
1531_7669035	Scaffold_1531	7669035
1531_7669162	Scaffold_1531	7669162
1531_7669270	Scaffold_1531	7669270
1531_7669402	Scaffold_1531	7669402
1531_7676210	Scaffold_1531	7676210
1531_7684104	Scaffold_1531	7684104
1531_7684387	Scaffold_1531	7684387
1531_7684552	Scaffold_1531	7684552
1531_7684686	Scaffold_1531	7684686
1531_7685402	Scaffold_1531	7685402
1531_7688103	Scaffold_1531	7688103
1531_7692581	Scaffold_1531	7692581
1531_7723562	Scaffold_1531	7723562
1531_7723667	Scaffold_1531	7723667
1531_7723875	Scaffold_1531	7723875
1531_7729467	Scaffold_1531	7729467
1531_7751266	Scaffold_1531	7751266
1531_7844105	Scaffold_1531	7844105
1531_7844222	Scaffold_1531	7844222
1531_7892310	Scaffold_1531	7892310
1531_8102349	Scaffold_1531	8102349
1531_8301630	Scaffold_1531	8301630
1531_8348010	Scaffold_1531	8348010
1531_8353104	Scaffold_1531	8353104
1531_8366271	Scaffold_1531	8366271
1531_8385765	Scaffold_1531	8385765
1531_8491525	Scaffold_1531	8491525
1531_8620823	Scaffold_1531	8620823
1531_8710487	Scaffold_1531	8710487
1531_8710675	Scaffold_1531	8710675
1531_8798915	Scaffold_1531	8798915
1531_8799087	Scaffold_1531	8799087
1531_8804565	Scaffold_1531	8804565
1531_8807022	Scaffold_1531	8807022
1531_8807192	Scaffold_1531	8807192
1531_9140730	Scaffold_1531	9140730
1531_9140849	Scaffold_1531	9140849
1531_9322150	Scaffold_1531	9322150
1531_9390883	Scaffold_1531	9390883
1531_9424079	Scaffold_1531	9424079
1531_9424227	Scaffold_1531	9424227
1531_9424342	Scaffold_1531	9424342
1531_9515892	Scaffold_1531	9515892
1531_9575540	Scaffold_1531	9575540
1531_9964831	Scaffold_1531	9964831
1531_9966739	Scaffold_1531	9966739
1531_9967839	Scaffold_1531	9967839
1531_10003017	Scaffold_1531	10003017
1531_10016595	Scaffold_1531	10016595
1531_10078504	Scaffold_1531	10078504
1531_10078655	Scaffold_1531	10078655
1531_10078793	Scaffold_1531	10078793
1531_10176512	Scaffold_1531	10176512
1531_10176620	Scaffold_1531	10176620
1531_10176734	Scaffold_1531	10176734
1531_10767735	Scaffold_1531	10767735
1531_10767860	Scaffold_1531	10767860
1531_10767975	Scaffold_1531	10767975
1531_10774454	Scaffold_1531	10774454
1531_10829318	Scaffold_1531	10829318
1531_10841763	Scaffold_1531	10841763
1531_10845664	Scaffold_1531	10845664
1531_10845843	Scaffold_1531	10845843
1531_10845990	Scaffold_1531	10845990
1531_10846130	Scaffold_1531	10846130
1531_10855385	Scaffold_1531	10855385
1531_10856962	Scaffold_1531	10856962
1531_10864096	Scaffold_1531	10864096
1531_10865673	Scaffold_1531	10865673
1531_10865826	Scaffold_1531	10865826
1531_10961727	Scaffold_1531	10961727
1531_11181195	Scaffold_1531	11181195
1531_11339402	Scaffold_1531	11339402
1531_11339549	Scaffold_1531	11339549
1531_11339665	Scaffold_1531	11339665
1531_11395079	Scaffold_1531	11395079
1531_11684355	Scaffold_1531	11684355
1531_11690489	Scaffold_1531	11690489
1531_11825517	Scaffold_1531	11825517
1531_11827526	Scaffold_1531	11827526
1531_11827714	Scaffold_1531	11827714
1531_12280436	Scaffold_1531	12280436
1531_12844822	Scaffold_1531	12844822
1531_12967724	Scaffold_1531	12967724
1531_13039603	Scaffold_1531	13039603
1531_13148818	Scaffold_1531	13148818
1531_13804213	Scaffold_1531	13804213
1531_14385786	Scaffold_1531	14385786
1531_14943399	Scaffold_1531	14943399
1531_15188014	Scaffold_1531	15188014
1531_15239116	Scaffold_1531	15239116
1531_15415233	Scaffold_1531	15415233
1531_15623700	Scaffold_1531	15623700
1531_16269592	Scaffold_1531	16269592
1531_16326087	Scaffold_1531	16326087
1531_16401332	Scaffold_1531	16401332
1531_16678814	Scaffold_1531	16678814
1531_17786464	Scaffold_1531	17786464
1531_17786662	Scaffold_1531	17786662
1531_17822932	Scaffold_1531	17822932
1531_17934407	Scaffold_1531	17934407
1531_18979214	Scaffold_1531	18979214
1531_19416462	Scaffold_1531	19416462
1531_19448928	Scaffold_1531	19448928
1531_19461270	Scaffold_1531	19461270
1531_19521252	Scaffold_1531	19521252
1531_19563161	Scaffold_1531	19563161
1531_19967850	Scaffold_1531	19967850
1531_20137131	Scaffold_1531	20137131
1531_20137256	Scaffold_1531	20137256
1531_20420759	Scaffold_1531	20420759
1531_20422950	Scaffold_1531	20422950
1531_20677112	Scaffold_1531	20677112
1531_20978777	Scaffold_1531	20978777
1531_21206597	Scaffold_1531	21206597
1531_21601768	Scaffold_1531	21601768
1531_21973756	Scaffold_1531	21973756
1531_23491852	Scaffold_1531	23491852
1531_24645783	Scaffold_1531	24645783
1531_24646908	Scaffold_1531	24646908
1531_24648234	Scaffold_1531	24648234
1531_24772182	Scaffold_1531	24772182
1531_24772349	Scaffold_1531	24772349
1531_24772466	Scaffold_1531	24772466
1531_24773471	Scaffold_1531	24773471
1531_24777833	Scaffold_1531	24777833
1531_24778118	Scaffold_1531	24778118
1531_24778223	Scaffold_1531	24778223
1531_24778361	Scaffold_1531	24778361
1531_24778536	Scaffold_1531	24778536
1531_24858839	Scaffold_1531	24858839
1531_24859011	Scaffold_1531	24859011
1531_24859171	Scaffold_1531	24859171
1531_26685570	Scaffold_1531	26685570
1531_26799796	Scaffold_1531	26799796
1531_26922164	Scaffold_1531	26922164
1531_27166021	Scaffold_1531	27166021
1531_27387344	Scaffold_1531	27387344
1531_27476069	Scaffold_1531	27476069
1531_28153715	Scaffold_1531	28153715
1531_28577586	Scaffold_1531	28577586
1531_28577694	Scaffold_1531	28577694
1531_28577808	Scaffold_1531	28577808
1531_28580607	Scaffold_1531	28580607
1531_28582125	Scaffold_1531	28582125
1531_28582240	Scaffold_1531	28582240
1531_28593781	Scaffold_1531	28593781
1531_28593889	Scaffold_1531	28593889
1531_28594990	Scaffold_1531	28594990
1531_28759237	Scaffold_1531	28759237
1531_28815600	Scaffold_1531	28815600
1531_28940256	Scaffold_1531	28940256
1531_29037475	Scaffold_1531	29037475
1531_29037609	Scaffold_1531	29037609
1531_29066702	Scaffold_1531	29066702
1531_29776391	Scaffold_1531	29776391
1531_30550163	Scaffold_1531	30550163
1531_30989593	Scaffold_1531	30989593
1531_31809106	Scaffold_1531	31809106
1531_31910382	Scaffold_1531	31910382
1531_32359107	Scaffold_1531	32359107
1531_32847064	Scaffold_1531	32847064
1531_32908327	Scaffold_1531	32908327
1531_33412911	Scaffold_1531	33412911
1531_33531703	Scaffold_1531	33531703
1531_33704767	Scaffold_1531	33704767
1531_33704895	Scaffold_1531	33704895
1531_33764256	Scaffold_1531	33764256
1531_33764358	Scaffold_1531	33764358
1531_33798067	Scaffold_1531	33798067
1531_33798313	Scaffold_1531	33798313
1531_33875996	Scaffold_1531	33875996
1531_34030477	Scaffold_1531	34030477
1531_34134258	Scaffold_1531	34134258
1531_34134373	Scaffold_1531	34134373
1531_34459438	Scaffold_1531	34459438
1531_34499155	Scaffold_1531	34499155
1531_34502283	Scaffold_1531	34502283
1531_34664059	Scaffold_1531	34664059
1531_34780946	Scaffold_1531	34780946
1531_35629517	Scaffold_1531	35629517
1531_35717076	Scaffold_1531	35717076
1531_35756959	Scaffold_1531	35756959
1531_35854035	Scaffold_1531	35854035
1531_35931815	Scaffold_1531	35931815
1531_37161783	Scaffold_1531	37161783
1531_37162315	Scaffold_1531	37162315
1531_37162551	Scaffold_1531	37162551
1531_37174367	Scaffold_1531	37174367
1531_37189671	Scaffold_1531	37189671
1531_37283708	Scaffold_1531	37283708
1531_37775293	Scaffold_1531	37775293
1531_37976182	Scaffold_1531	37976182
1531_38769595	Scaffold_1531	38769595
1531_38769741	Scaffold_1531	38769741
1531_38927710	Scaffold_1531	38927710
1531_38927841	Scaffold_1531	38927841
1531_38927983	Scaffold_1531	38927983
1531_39043152	Scaffold_1531	39043152
1531_39110018	Scaffold_1531	39110018
1531_39112321	Scaffold_1531	39112321
1531_39515812	Scaffold_1531	39515812
1531_39524484	Scaffold_1531	39524484
1531_39616325	Scaffold_1531	39616325
1531_39670273	Scaffold_1531	39670273
1531_39670435	Scaffold_1531	39670435
1531_39670584	Scaffold_1531	39670584
1531_39670698	Scaffold_1531	39670698
1531_40033195	Scaffold_1531	40033195
1531_40185906	Scaffold_1531	40185906
1531_40376964	Scaffold_1531	40376964
1531_40435372	Scaffold_1531	40435372
1531_41187241	Scaffold_1531	41187241
1531_41590033	Scaffold_1531	41590033
1531_41590213	Scaffold_1531	41590213
1531_41794557	Scaffold_1531	41794557
1531_41920384	Scaffold_1531	41920384
1531_41920484	Scaffold_1531	41920484
1531_42339759	Scaffold_1531	42339759
1531_42568798	Scaffold_1531	42568798
1531_42608598	Scaffold_1531	42608598
1531_43441339	Scaffold_1531	43441339
1531_43915291	Scaffold_1531	43915291
1531_43915409	Scaffold_1531	43915409
1531_45154690	Scaffold_1531	45154690
1531_45408071	Scaffold_1531	45408071
1531_45648793	Scaffold_1531	45648793
1531_47248106	Scaffold_1531	47248106
1531_47279906	Scaffold_1531	47279906
1531_48404730	Scaffold_1531	48404730
1531_48653099	Scaffold_1531	48653099
1531_48653202	Scaffold_1531	48653202
1531_48786913	Scaffold_1531	48786913
1531_48861448	Scaffold_1531	48861448
1531_49522057	Scaffold_1531	49522057
1531_49630728	Scaffold_1531	49630728
1531_50859309	Scaffold_1531	50859309
1531_51317601	Scaffold_1531	51317601
1531_51357716	Scaffold_1531	51357716
1531_51357845	Scaffold_1531	51357845
1531_51460929	Scaffold_1531	51460929
1531_52109617	Scaffold_1531	52109617
1531_52362919	Scaffold_1531	52362919
1531_52412115	Scaffold_1531	52412115
1531_52484477	Scaffold_1531	52484477
1531_52615329	Scaffold_1531	52615329
1531_52657524	Scaffold_1531	52657524
1531_52706195	Scaffold_1531	52706195
1531_52706311	Scaffold_1531	52706311
1531_53457729	Scaffold_1531	53457729
1531_53607829	Scaffold_1531	53607829
1531_53607935	Scaffold_1531	53607935
1531_53756536	Scaffold_1531	53756536
1531_53982758	Scaffold_1531	53982758
1531_54112535	Scaffold_1531	54112535
1531_54257201	Scaffold_1531	54257201
1531_54456215	Scaffold_1531	54456215
1531_54528374	Scaffold_1531	54528374
1531_55517159	Scaffold_1531	55517159
1531_55517299	Scaffold_1531	55517299
1531_55521935	Scaffold_1531	55521935
1531_55522073	Scaffold_1531	55522073
1531_55549207	Scaffold_1531	55549207
1531_56018700	Scaffold_1531	56018700
1531_56018807	Scaffold_1531	56018807
1531_56034631	Scaffold_1531	56034631
1531_56329102	Scaffold_1531	56329102
1531_56329208	Scaffold_1531	56329208
1531_56345436	Scaffold_1531	56345436
1531_56900588	Scaffold_1531	56900588
1531_56929459	Scaffold_1531	56929459
1531_57594607	Scaffold_1531	57594607
1531_57594791	Scaffold_1531	57594791
1531_58112708	Scaffold_1531	58112708
1531_58170434	Scaffold_1531	58170434
1531_59427126	Scaffold_1531	59427126
1531_59427228	Scaffold_1531	59427228
1531_59699114	Scaffold_1531	59699114
1531_59700805	Scaffold_1531	59700805
1531_59701153	Scaffold_1531	59701153
1531_59701304	Scaffold_1531	59701304
1531_59758097	Scaffold_1531	59758097
1531_59758226	Scaffold_1531	59758226
1531_59997786	Scaffold_1531	59997786
1531_59997949	Scaffold_1531	59997949
1531_59998053	Scaffold_1531	59998053
1531_60144816	Scaffold_1531	60144816
1531_60531668	Scaffold_1531	60531668
1531_61013640	Scaffold_1531	61013640
1531_61067162	Scaffold_1531	61067162
1531_61113511	Scaffold_1531	61113511
1531_61178067	Scaffold_1531	61178067
1531_61303840	Scaffold_1531	61303840
1531_61410662	Scaffold_1531	61410662
1531_61416905	Scaffold_1531	61416905
1531_61450049	Scaffold_1531	61450049
1531_61450229	Scaffold_1531	61450229
1531_61517353	Scaffold_1531	61517353
1531_61858120	Scaffold_1531	61858120
1531_62188310	Scaffold_1531	62188310
1531_62252199	Scaffold_1531	62252199
1531_62304385	Scaffold_1531	62304385
1531_62304496	Scaffold_1531	62304496
1531_62495437	Scaffold_1531	62495437
1531_63097528	Scaffold_1531	63097528
1531_63478695	Scaffold_1531	63478695
1531_63514537	Scaffold_1531	63514537
1531_63514700	Scaffold_1531	63514700
1531_63519545	Scaffold_1531	63519545
1531_63585288	Scaffold_1531	63585288
1531_63585419	Scaffold_1531	63585419
1531_63792054	Scaffold_1531	63792054
1531_63926680	Scaffold_1531	63926680
1531_64404738	Scaffold_1531	64404738
1531_64575764	Scaffold_1531	64575764
1531_64747435	Scaffold_1531	64747435
1531_64819210	Scaffold_1531	64819210
1531_65084190	Scaffold_1531	65084190
1531_65084673	Scaffold_1531	65084673
1531_67001926	Scaffold_1531	67001926
1531_67371294	Scaffold_1531	67371294
1531_67711313	Scaffold_1531	67711313
1531_68067053	Scaffold_1531	68067053
1531_68223685	Scaffold_1531	68223685
1531_68231697	Scaffold_1531	68231697
1531_68256464	Scaffold_1531	68256464
1531_68338825	Scaffold_1531	68338825
1531_68545305	Scaffold_1531	68545305
1531_68545456	Scaffold_1531	68545456
1531_69673453	Scaffold_1531	69673453
1531_69679981	Scaffold_1531	69679981
1531_69680096	Scaffold_1531	69680096
1531_69690220	Scaffold_1531	69690220
1531_69696619	Scaffold_1531	69696619
1531_69697418	Scaffold_1531	69697418
1531_69720431	Scaffold_1531	69720431
1531_70023935	Scaffold_1531	70023935
1531_70241934	Scaffold_1531	70241934
1531_70285901	Scaffold_1531	70285901
1531_70289512	Scaffold_1531	70289512
1531_70290477	Scaffold_1531	70290477
1531_70290594	Scaffold_1531	70290594
1531_70394855	Scaffold_1531	70394855
1531_70396269	Scaffold_1531	70396269
1531_70396506	Scaffold_1531	70396506
1531_70467136	Scaffold_1531	70467136
1531_70467242	Scaffold_1531	70467242
1531_71081492	Scaffold_1531	71081492
1531_71081593	Scaffold_1531	71081593
1531_71188371	Scaffold_1531	71188371
1531_71188492	Scaffold_1531	71188492
1531_71190276	Scaffold_1531	71190276
1531_71191150	Scaffold_1531	71191150
1531_71262167	Scaffold_1531	71262167
1531_71272068	Scaffold_1531	71272068
1531_71564494	Scaffold_1531	71564494
1531_71564616	Scaffold_1531	71564616
1531_71584460	Scaffold_1531	71584460
1531_71768935	Scaffold_1531	71768935
1531_71769176	Scaffold_1531	71769176
1531_71878541	Scaffold_1531	71878541
1531_71899330	Scaffold_1531	71899330
1531_71910564	Scaffold_1531	71910564
1531_72050387	Scaffold_1531	72050387
1531_72050677	Scaffold_1531	72050677
1531_72051807	Scaffold_1531	72051807
1531_72104188	Scaffold_1531	72104188
1531_72106995	Scaffold_1531	72106995
1531_72107143	Scaffold_1531	72107143
1531_72131709	Scaffold_1531	72131709
1531_72135175	Scaffold_1531	72135175
1531_73505568	Scaffold_1531	73505568
1531_73552007	Scaffold_1531	73552007
1531_73574587	Scaffold_1531	73574587
1531_73606049	Scaffold_1531	73606049
1531_73698823	Scaffold_1531	73698823
1531_73698942	Scaffold_1531	73698942
1531_73768882	Scaffold_1531	73768882
1531_73787964	Scaffold_1531	73787964
1531_73879285	Scaffold_1531	73879285
1531_74087563	Scaffold_1531	74087563
1531_74087673	Scaffold_1531	74087673
1531_74102046	Scaffold_1531	74102046
1531_74103136	Scaffold_1531	74103136
1531_74244815	Scaffold_1531	74244815
1531_74257278	Scaffold_1531	74257278
1531_74265923	Scaffold_1531	74265923
1531_74318106	Scaffold_1531	74318106
1531_74413702	Scaffold_1531	74413702
1531_74413809	Scaffold_1531	74413809
1531_74532797	Scaffold_1531	74532797
1531_74532904	Scaffold_1531	74532904
1531_74546331	Scaffold_1531	74546331
1531_74894578	Scaffold_1531	74894578
1531_74894693	Scaffold_1531	74894693
1531_74895999	Scaffold_1531	74895999
1531_75079102	Scaffold_1531	75079102
1531_75469198	Scaffold_1531	75469198
1531_75469301	Scaffold_1531	75469301
1531_75470030	Scaffold_1531	75470030
1531_75471553	Scaffold_1531	75471553
1531_75471679	Scaffold_1531	75471679
1531_75471872	Scaffold_1531	75471872
1531_75582848	Scaffold_1531	75582848
1531_77522974	Scaffold_1531	77522974
1531_77523149	Scaffold_1531	77523149
1531_79680269	Scaffold_1531	79680269
1531_79852004	Scaffold_1531	79852004
1531_79857467	Scaffold_1531	79857467
1531_79857688	Scaffold_1531	79857688
1531_80463946	Scaffold_1531	80463946
1531_80464068	Scaffold_1531	80464068
1531_80538425	Scaffold_1531	80538425
1531_80602587	Scaffold_1531	80602587
1531_80727411	Scaffold_1531	80727411
1531_80815595	Scaffold_1531	80815595
1531_80899279	Scaffold_1531	80899279
1531_80899391	Scaffold_1531	80899391
1531_81250353	Scaffold_1531	81250353
1531_81250466	Scaffold_1531	81250466
1531_82324147	Scaffold_1531	82324147
1531_82324256	Scaffold_1531	82324256
1531_82422895	Scaffold_1531	82422895
1531_82618750	Scaffold_1531	82618750
1531_83017698	Scaffold_1531	83017698
1531_83220744	Scaffold_1531	83220744
1531_83246479	Scaffold_1531	83246479
1531_83280571	Scaffold_1531	83280571
1531_83284518	Scaffold_1531	83284518
1531_83755723	Scaffold_1531	83755723
1531_83755823	Scaffold_1531	83755823
1531_84110264	Scaffold_1531	84110264
1531_84901466	Scaffold_1531	84901466
1531_84983204	Scaffold_1531	84983204
1531_85130759	Scaffold_1531	85130759
1531_85189970	Scaffold_1531	85189970
1531_85190106	Scaffold_1531	85190106
1531_85199024	Scaffold_1531	85199024
1531_85247499	Scaffold_1531	85247499
1531_85247608	Scaffold_1531	85247608
1531_85384519	Scaffold_1531	85384519
1531_85384717	Scaffold_1531	85384717
1531_85384821	Scaffold_1531	85384821
1531_85575320	Scaffold_1531	85575320
1531_85839724	Scaffold_1531	85839724
1531_85839828	Scaffold_1531	85839828
1531_85959541	Scaffold_1531	85959541
1531_86052409	Scaffold_1531	86052409
1531_86240434	Scaffold_1531	86240434
1531_86282684	Scaffold_1531	86282684
1531_86285599	Scaffold_1531	86285599
1531_86286060	Scaffold_1531	86286060
1531_86392311	Scaffold_1531	86392311
1531_86417884	Scaffold_1531	86417884
1531_86434725	Scaffold_1531	86434725
1531_86955285	Scaffold_1531	86955285
1531_87190024	Scaffold_1531	87190024
1531_87190141	Scaffold_1531	87190141
1531_87583295	Scaffold_1531	87583295
1531_87811959	Scaffold_1531	87811959
1531_87813929	Scaffold_1531	87813929
1531_87814045	Scaffold_1531	87814045
1531_87823694	Scaffold_1531	87823694
1531_87912748	Scaffold_1531	87912748
1531_87912866	Scaffold_1531	87912866
1531_88440570	Scaffold_1531	88440570
1531_88800670	Scaffold_1531	88800670
1531_88863822	Scaffold_1531	88863822
1531_89121201	Scaffold_1531	89121201
1531_89148555	Scaffold_1531	89148555
1531_89211930	Scaffold_1531	89211930
1531_89418554	Scaffold_1531	89418554
1531_89440589	Scaffold_1531	89440589
1531_89477820	Scaffold_1531	89477820
1531_89752099	Scaffold_1531	89752099
1531_89752202	Scaffold_1531	89752202
1531_89888983	Scaffold_1531	89888983
1531_89889101	Scaffold_1531	89889101
1531_89992097	Scaffold_1531	89992097
1531_89992211	Scaffold_1531	89992211
1531_90007093	Scaffold_1531	90007093
1531_90128563	Scaffold_1531	90128563
1531_90310939	Scaffold_1531	90310939
1531_90311054	Scaffold_1531	90311054
1531_90367918	Scaffold_1531	90367918
1531_90376910	Scaffold_1531	90376910
1531_90432355	Scaffold_1531	90432355
1531_90432558	Scaffold_1531	90432558
1531_90456997	Scaffold_1531	90456997
1531_90841634	Scaffold_1531	90841634
1531_90841830	Scaffold_1531	90841830
1531_90953575	Scaffold_1531	90953575
1531_91320363	Scaffold_1531	91320363
1531_91615977	Scaffold_1531	91615977
1531_91745298	Scaffold_1531	91745298
1531_91950710	Scaffold_1531	91950710
1531_91950846	Scaffold_1531	91950846
1531_92361947	Scaffold_1531	92361947
1531_92397865	Scaffold_1531	92397865
1531_92443165	Scaffold_1531	92443165
1531_92602372	Scaffold_1531	92602372
1531_92750884	Scaffold_1531	92750884
1531_92902986	Scaffold_1531	92902986
1531_92979172	Scaffold_1531	92979172
1531_92990873	Scaffold_1531	92990873
1531_93000492	Scaffold_1531	93000492
1531_93000610	Scaffold_1531	93000610
1531_93000812	Scaffold_1531	93000812
1531_93000920	Scaffold_1531	93000920
1531_93061947	Scaffold_1531	93061947
1531_93232263	Scaffold_1531	93232263
1531_93232487	Scaffold_1531	93232487
1531_93300943	Scaffold_1531	93300943
1531_93375406	Scaffold_1531	93375406
1531_93461010	Scaffold_1531	93461010
1531_93525304	Scaffold_1531	93525304
1531_93725612	Scaffold_1531	93725612
1531_93769291	Scaffold_1531	93769291
1531_93769417	Scaffold_1531	93769417
1531_93916066	Scaffold_1531	93916066
1531_94067379	Scaffold_1531	94067379
1531_94095448	Scaffold_1531	94095448
1531_94388905	Scaffold_1531	94388905
1531_94503612	Scaffold_1531	94503612
1531_94509141	Scaffold_1531	94509141
1531_94665460	Scaffold_1531	94665460
1531_95507989	Scaffold_1531	95507989
1531_96350811	Scaffold_1531	96350811
1531_96628485	Scaffold_1531	96628485
1531_96628608	Scaffold_1531	96628608
1531_96684331	Scaffold_1531	96684331
1531_96827238	Scaffold_1531	96827238
1531_97491590	Scaffold_1531	97491590
1531_97616935	Scaffold_1531	97616935
1531_97664690	Scaffold_1531	97664690
1531_97748128	Scaffold_1531	97748128
1531_97752262	Scaffold_1531	97752262
1531_97756804	Scaffold_1531	97756804
1531_97779838	Scaffold_1531	97779838
1531_97841434	Scaffold_1531	97841434
1531_97970109	Scaffold_1531	97970109
1531_97992648	Scaffold_1531	97992648
1531_98084877	Scaffold_1531	98084877
1531_98313727	Scaffold_1531	98313727
1531_98356221	Scaffold_1531	98356221
1531_98427645	Scaffold_1531	98427645
1531_98502995	Scaffold_1531	98502995
1531_98618226	Scaffold_1531	98618226
1531_98618330	Scaffold_1531	98618330
1531_98619458	Scaffold_1531	98619458
1531_98960575	Scaffold_1531	98960575
1531_99321358	Scaffold_1531	99321358
1531_99441324	Scaffold_1531	99441324
1531_99441448	Scaffold_1531	99441448
1531_100837280	Scaffold_1531	100837280
1531_100975503	Scaffold_1531	100975503
1531_101229384	Scaffold_1531	101229384
1531_101260428	Scaffold_1531	101260428
1531_101260530	Scaffold_1531	101260530
1531_101264830	Scaffold_1531	101264830
1531_101291312	Scaffold_1531	101291312
1531_101818651	Scaffold_1531	101818651
1531_102106335	Scaffold_1531	102106335
1531_102621360	Scaffold_1531	102621360
1531_103526064	Scaffold_1531	103526064
1531_103579882	Scaffold_1531	103579882
1531_103597880	Scaffold_1531	103597880
1531_103597999	Scaffold_1531	103597999
1531_103681137	Scaffold_1531	103681137
1531_103802154	Scaffold_1531	103802154
1531_103847443	Scaffold_1531	103847443
1531_103915519	Scaffold_1531	103915519
1531_104015721	Scaffold_1531	104015721
1531_104022512	Scaffold_1531	104022512
1531_104068763	Scaffold_1531	104068763
1531_104123884	Scaffold_1531	104123884
1531_104202355	Scaffold_1531	104202355
1531_104237947	Scaffold_1531	104237947
1531_104321103	Scaffold_1531	104321103
1531_104321210	Scaffold_1531	104321210
1531_104407008	Scaffold_1531	104407008
1531_104481587	Scaffold_1531	104481587
1531_105269432	Scaffold_1531	105269432
1531_105269817	Scaffold_1531	105269817
1531_105664228	Scaffold_1531	105664228
1531_105772366	Scaffold_1531	105772366
1531_105956881	Scaffold_1531	105956881
1531_105976330	Scaffold_1531	105976330
1531_105990286	Scaffold_1531	105990286
1531_106018232	Scaffold_1531	106018232
1531_106042439	Scaffold_1531	106042439
1531_106042543	Scaffold_1531	106042543
1531_106067060	Scaffold_1531	106067060
1531_106109455	Scaffold_1531	106109455
1531_106109565	Scaffold_1531	106109565
1531_106581363	Scaffold_1531	106581363
1531_106682325	Scaffold_1531	106682325
1531_106746282	Scaffold_1531	106746282
1531_106880712	Scaffold_1531	106880712
1531_106880820	Scaffold_1531	106880820
1531_108266037	Scaffold_1531	108266037
1531_108354126	Scaffold_1531	108354126
1531_108459186	Scaffold_1531	108459186
1531_108459299	Scaffold_1531	108459299
1531_108511745	Scaffold_1531	108511745
1531_108629841	Scaffold_1531	108629841
1531_108742870	Scaffold_1531	108742870
1531_110330239	Scaffold_1531	110330239
1531_110920038	Scaffold_1531	110920038
1531_110938229	Scaffold_1531	110938229
1531_111161808	Scaffold_1531	111161808
1531_111230920	Scaffold_1531	111230920
1531_111231020	Scaffold_1531	111231020
1531_111261579	Scaffold_1531	111261579
1531_111261699	Scaffold_1531	111261699
1531_111272047	Scaffold_1531	111272047
1531_111274556	Scaffold_1531	111274556
1531_111299736	Scaffold_1531	111299736
1531_111338979	Scaffold_1531	111338979
1531_111587558	Scaffold_1531	111587558
1531_111646238	Scaffold_1531	111646238
1531_111878364	Scaffold_1531	111878364
1531_112126807	Scaffold_1531	112126807
1531_112462488	Scaffold_1531	112462488
1531_112470607	Scaffold_1531	112470607
1531_112488403	Scaffold_1531	112488403
1531_112976626	Scaffold_1531	112976626
1531_113013785	Scaffold_1531	113013785
1531_113322580	Scaffold_1531	113322580
1531_113432035	Scaffold_1531	113432035
1531_113438493	Scaffold_1531	113438493
1531_113543827	Scaffold_1531	113543827
1531_113543935	Scaffold_1531	113543935
1531_113612517	Scaffold_1531	113612517
1531_113612629	Scaffold_1531	113612629
1531_114032130	Scaffold_1531	114032130
1531_114158173	Scaffold_1531	114158173
1531_114260080	Scaffold_1531	114260080
1531_114347583	Scaffold_1531	114347583
1531_114428034	Scaffold_1531	114428034
1531_114452252	Scaffold_1531	114452252
1531_114564536	Scaffold_1531	114564536
1531_114746078	Scaffold_1531	114746078
1531_114856636	Scaffold_1531	114856636
1531_115036991	Scaffold_1531	115036991
1531_115060342	Scaffold_1531	115060342
1531_115327695	Scaffold_1531	115327695
1531_115773208	Scaffold_1531	115773208
1531_115845985	Scaffold_1531	115845985
1531_116049051	Scaffold_1531	116049051
1531_116074716	Scaffold_1531	116074716
1531_116093740	Scaffold_1531	116093740
1531_117170820	Scaffold_1531	117170820
1531_117279052	Scaffold_1531	117279052
1531_117349224	Scaffold_1531	117349224
1531_119223268	Scaffold_1531	119223268
1531_119223422	Scaffold_1531	119223422
1531_119307308	Scaffold_1531	119307308
1531_119453189	Scaffold_1531	119453189
1531_119453313	Scaffold_1531	119453313
1531_119454711	Scaffold_1531	119454711
1531_119541181	Scaffold_1531	119541181
1531_119541282	Scaffold_1531	119541282
1531_119621856	Scaffold_1531	119621856
1531_119687914	Scaffold_1531	119687914
1531_119688067	Scaffold_1531	119688067
1531_119688170	Scaffold_1531	119688170
1531_120113041	Scaffold_1531	120113041
1531_120316994	Scaffold_1531	120316994
1531_120345415	Scaffold_1531	120345415
1531_120364974	Scaffold_1531	120364974
1531_120421614	Scaffold_1531	120421614
1531_120572225	Scaffold_1531	120572225
1531_120572327	Scaffold_1531	120572327
1531_120587542	Scaffold_1531	120587542
1531_120589007	Scaffold_1531	120589007
1531_121868498	Scaffold_1531	121868498
1531_121868620	Scaffold_1531	121868620
1531_121909434	Scaffold_1531	121909434
1531_121956293	Scaffold_1531	121956293
1531_122317984	Scaffold_1531	122317984
1531_122505357	Scaffold_1531	122505357
1531_122505629	Scaffold_1531	122505629
1531_122584784	Scaffold_1531	122584784
1531_122829217	Scaffold_1531	122829217
1531_122948938	Scaffold_1531	122948938
1531_123068459	Scaffold_1531	123068459
1531_123349160	Scaffold_1531	123349160
1531_123349279	Scaffold_1531	123349279
1531_123509435	Scaffold_1531	123509435
1531_123618587	Scaffold_1531	123618587
1531_123773185	Scaffold_1531	123773185
1531_123774929	Scaffold_1531	123774929
1531_123913547	Scaffold_1531	123913547
1531_124326556	Scaffold_1531	124326556
1531_124381678	Scaffold_1531	124381678
1531_124531808	Scaffold_1531	124531808
1531_124565966	Scaffold_1531	124565966
1531_124682350	Scaffold_1531	124682350
1531_124682457	Scaffold_1531	124682457
1531_124682572	Scaffold_1531	124682572
1531_124858595	Scaffold_1531	124858595
1531_124900202	Scaffold_1531	124900202
1531_125079808	Scaffold_1531	125079808
1531_125137984	Scaffold_1531	125137984
1531_125175891	Scaffold_1531	125175891
1531_125568393	Scaffold_1531	125568393
1531_125568502	Scaffold_1531	125568502
1531_125609088	Scaffold_1531	125609088
1531_125759138	Scaffold_1531	125759138
1531_125807118	Scaffold_1531	125807118
1531_125830224	Scaffold_1531	125830224
1531_125830356	Scaffold_1531	125830356
1531_125844989	Scaffold_1531	125844989
1531_126047044	Scaffold_1531	126047044
1531_126157489	Scaffold_1531	126157489
1531_126271219	Scaffold_1531	126271219
1531_126291587	Scaffold_1531	126291587
1531_126291688	Scaffold_1531	126291688
1531_126312131	Scaffold_1531	126312131
1531_126527869	Scaffold_1531	126527869
1531_126711367	Scaffold_1531	126711367
1531_128879124	Scaffold_1531	128879124
1531_128972119	Scaffold_1531	128972119
1531_128987990	Scaffold_1531	128987990
1531_129217925	Scaffold_1531	129217925
1531_129278776	Scaffold_1531	129278776
1531_129279101	Scaffold_1531	129279101
1531_129513403	Scaffold_1531	129513403
1531_129756392	Scaffold_1531	129756392
1531_130133677	Scaffold_1531	130133677
1531_130717036	Scaffold_1531	130717036
1531_131079336	Scaffold_1531	131079336
1531_131232965	Scaffold_1531	131232965
1531_131991832	Scaffold_1531	131991832
1531_132171791	Scaffold_1531	132171791
1531_132350964	Scaffold_1531	132350964
1531_132470232	Scaffold_1531	132470232
1531_132543100	Scaffold_1531	132543100
1531_132943525	Scaffold_1531	132943525
1531_132956744	Scaffold_1531	132956744
1531_133561465	Scaffold_1531	133561465
1531_133589567	Scaffold_1531	133589567
1531_133799824	Scaffold_1531	133799824
1531_133814410	Scaffold_1531	133814410
1531_133847605	Scaffold_1531	133847605
1531_133982282	Scaffold_1531	133982282
1531_133982382	Scaffold_1531	133982382
1531_134013720	Scaffold_1531	134013720
1531_134068202	Scaffold_1531	134068202
1531_134120185	Scaffold_1531	134120185
1531_134204546	Scaffold_1531	134204546
1531_134204785	Scaffold_1531	134204785
1531_134418047	Scaffold_1531	134418047
1531_134418164	Scaffold_1531	134418164
1531_134418285	Scaffold_1531	134418285
1531_134463475	Scaffold_1531	134463475
1531_134650196	Scaffold_1531	134650196
1531_134748671	Scaffold_1531	134748671
1531_134750044	Scaffold_1531	134750044
1531_134858953	Scaffold_1531	134858953
1531_135209376	Scaffold_1531	135209376
1531_135209504	Scaffold_1531	135209504
1531_135297327	Scaffold_1531	135297327
1531_135395050	Scaffold_1531	135395050
1531_135466659	Scaffold_1531	135466659
1531_135573822	Scaffold_1531	135573822
1531_135603817	Scaffold_1531	135603817
1531_135603954	Scaffold_1531	135603954
1531_136592369	Scaffold_1531	136592369
1531_136764306	Scaffold_1531	136764306
1531_136782373	Scaffold_1531	136782373
1531_136840653	Scaffold_1531	136840653
1531_136923101	Scaffold_1531	136923101
1531_137052877	Scaffold_1531	137052877
1531_137183193	Scaffold_1531	137183193
1531_137281259	Scaffold_1531	137281259
1531_137338563	Scaffold_1531	137338563
1531_137545080	Scaffold_1531	137545080
1531_137706963	Scaffold_1531	137706963
1531_137707080	Scaffold_1531	137707080
1531_137718586	Scaffold_1531	137718586
1531_139429630	Scaffold_1531	139429630
1531_139739783	Scaffold_1531	139739783
1531_139739916	Scaffold_1531	139739916
1531_139818912	Scaffold_1531	139818912
1531_139819035	Scaffold_1531	139819035
1531_139819138	Scaffold_1531	139819138
1531_139831771	Scaffold_1531	139831771
1531_139832264	Scaffold_1531	139832264
1531_139832462	Scaffold_1531	139832462
1531_139835198	Scaffold_1531	139835198
1531_139863564	Scaffold_1531	139863564
1531_139902725	Scaffold_1531	139902725
1531_139970543	Scaffold_1531	139970543
1531_140243047	Scaffold_1531	140243047
1531_140266497	Scaffold_1531	140266497
1531_140349588	Scaffold_1531	140349588
1531_140599160	Scaffold_1531	140599160
1531_140599263	Scaffold_1531	140599263
1531_140851628	Scaffold_1531	140851628
1531_140884921	Scaffold_1531	140884921
1531_140954593	Scaffold_1531	140954593
1531_140969209	Scaffold_1531	140969209
1531_140975844	Scaffold_1531	140975844
1531_141002206	Scaffold_1531	141002206
1531_141089204	Scaffold_1531	141089204
1531_141188326	Scaffold_1531	141188326
1531_141212634	Scaffold_1531	141212634
1531_141582992	Scaffold_1531	141582992
1531_141923283	Scaffold_1531	141923283
1531_142047947	Scaffold_1531	142047947
1531_142100552	Scaffold_1531	142100552
1531_142139794	Scaffold_1531	142139794
1531_142139896	Scaffold_1531	142139896
1531_142145972	Scaffold_1531	142145972
1531_142230126	Scaffold_1531	142230126
1531_142325517	Scaffold_1531	142325517
1531_142891909	Scaffold_1531	142891909
1531_142920205	Scaffold_1531	142920205
1531_142925431	Scaffold_1531	142925431
1531_143683944	Scaffold_1531	143683944
1531_143709145	Scaffold_1531	143709145
1531_144006993	Scaffold_1531	144006993
1531_144007330	Scaffold_1531	144007330
1531_144179847	Scaffold_1531	144179847
1531_144180047	Scaffold_1531	144180047
1531_144856788	Scaffold_1531	144856788
1531_145000952	Scaffold_1531	145000952
1531_145828752	Scaffold_1531	145828752
1531_145829070	Scaffold_1531	145829070
1531_145943701	Scaffold_1531	145943701
1531_145943803	Scaffold_1531	145943803
1531_145944086	Scaffold_1531	145944086
1531_146389416	Scaffold_1531	146389416
1531_146469204	Scaffold_1531	146469204
1531_146701812	Scaffold_1531	146701812
1531_146828473	Scaffold_1531	146828473
1531_147138956	Scaffold_1531	147138956
1531_147148611	Scaffold_1531	147148611
1531_147234300	Scaffold_1531	147234300
1531_147283278	Scaffold_1531	147283278
1531_147480479	Scaffold_1531	147480479
1531_147617439	Scaffold_1531	147617439
1531_147617540	Scaffold_1531	147617540
1531_147638451	Scaffold_1531	147638451
1531_147638568	Scaffold_1531	147638568
1531_147667361	Scaffold_1531	147667361
1531_147743342	Scaffold_1531	147743342
1531_148087797	Scaffold_1531	148087797
1531_148447825	Scaffold_1531	148447825
1531_148835000	Scaffold_1531	148835000
1531_149157185	Scaffold_1531	149157185
1531_149221501	Scaffold_1531	149221501
1531_149234211	Scaffold_1531	149234211
1531_149372992	Scaffold_1531	149372992
1531_149378245	Scaffold_1531	149378245
1531_150988814	Scaffold_1531	150988814
1531_151330380	Scaffold_1531	151330380
1531_152491299	Scaffold_1531	152491299
1531_152545986	Scaffold_1531	152545986
1531_152679097	Scaffold_1531	152679097
1531_152806617	Scaffold_1531	152806617
1531_152807119	Scaffold_1531	152807119
1531_152823529	Scaffold_1531	152823529
1531_152940495	Scaffold_1531	152940495
1531_153146790	Scaffold_1531	153146790
1531_153210912	Scaffold_1531	153210912
1531_153220750	Scaffold_1531	153220750
1531_153237860	Scaffold_1531	153237860
1531_153258607	Scaffold_1531	153258607
1531_153258710	Scaffold_1531	153258710
1531_153261692	Scaffold_1531	153261692
1531_153350742	Scaffold_1531	153350742
1531_153351688	Scaffold_1531	153351688
1531_153370869	Scaffold_1531	153370869
1531_153370974	Scaffold_1531	153370974
1531_153406479	Scaffold_1531	153406479
1531_153480894	Scaffold_1531	153480894
1531_153482447	Scaffold_1531	153482447
1531_153482568	Scaffold_1531	153482568
1531_153567569	Scaffold_1531	153567569
1531_155127936	Scaffold_1531	155127936
1531_155665131	Scaffold_1531	155665131
1531_155992270	Scaffold_1531	155992270
1531_156044556	Scaffold_1531	156044556
1531_156457229	Scaffold_1531	156457229
1531_156457408	Scaffold_1531	156457408
1531_156833583	Scaffold_1531	156833583
1531_156861688	Scaffold_1531	156861688
1531_157053410	Scaffold_1531	157053410
1531_157407132	Scaffold_1531	157407132
1531_158759761	Scaffold_1531	158759761
1531_158765914	Scaffold_1531	158765914
1531_158788827	Scaffold_1531	158788827
1531_158845708	Scaffold_1531	158845708
1531_158845810	Scaffold_1531	158845810
1531_158878353	Scaffold_1531	158878353
1531_158964141	Scaffold_1531	158964141
1531_159030441	Scaffold_1531	159030441
1531_159162420	Scaffold_1531	159162420
1531_159190949	Scaffold_1531	159190949
1531_159223970	Scaffold_1531	159223970
1531_160264561	Scaffold_1531	160264561
1531_160379019	Scaffold_1531	160379019
1531_160746904	Scaffold_1531	160746904
1531_161272526	Scaffold_1531	161272526
1531_161367573	Scaffold_1531	161367573
1531_161367675	Scaffold_1531	161367675
1531_161572047	Scaffold_1531	161572047
1531_161674964	Scaffold_1531	161674964
1531_161675093	Scaffold_1531	161675093
1531_162060460	Scaffold_1531	162060460
1531_162695184	Scaffold_1531	162695184
1531_162695296	Scaffold_1531	162695296
1531_162697304	Scaffold_1531	162697304
1531_163531551	Scaffold_1531	163531551
1531_164050843	Scaffold_1531	164050843
1531_164052223	Scaffold_1531	164052223
1531_164241153	Scaffold_1531	164241153
1531_164304032	Scaffold_1531	164304032
1531_164304391	Scaffold_1531	164304391
1531_164350972	Scaffold_1531	164350972
1531_164565076	Scaffold_1531	164565076
1531_164565186	Scaffold_1531	164565186
1531_164589825	Scaffold_1531	164589825
1531_164666650	Scaffold_1531	164666650
1531_164676276	Scaffold_1531	164676276
1531_164676401	Scaffold_1531	164676401
1531_164840635	Scaffold_1531	164840635
1531_165139257	Scaffold_1531	165139257
1531_165257049	Scaffold_1531	165257049
1531_165324147	Scaffold_1531	165324147
1531_165447901	Scaffold_1531	165447901
1531_165473476	Scaffold_1531	165473476
1531_165831504	Scaffold_1531	165831504
1531_166016616	Scaffold_1531	166016616
1531_166211230	Scaffold_1531	166211230
1531_166269764	Scaffold_1531	166269764
1531_166388282	Scaffold_1531	166388282
1531_166430292	Scaffold_1531	166430292
1531_166489948	Scaffold_1531	166489948
1531_166547610	Scaffold_1531	166547610
1531_166547711	Scaffold_1531	166547711
1531_166575208	Scaffold_1531	166575208
1531_166703421	Scaffold_1531	166703421
1531_166714438	Scaffold_1531	166714438
1531_166903768	Scaffold_1531	166903768
1531_166903928	Scaffold_1531	166903928
1531_167158142	Scaffold_1531	167158142
1531_167160269	Scaffold_1531	167160269
1531_167180410	Scaffold_1531	167180410
1531_167180514	Scaffold_1531	167180514
1531_167180619	Scaffold_1531	167180619
1531_167229046	Scaffold_1531	167229046
1531_167389953	Scaffold_1531	167389953
1531_167390080	Scaffold_1531	167390080
1531_167412211	Scaffold_1531	167412211
1531_167412347	Scaffold_1531	167412347
1531_167444926	Scaffold_1531	167444926
1531_167512348	Scaffold_1531	167512348
1531_167512464	Scaffold_1531	167512464
1531_167580718	Scaffold_1531	167580718
1531_167580825	Scaffold_1531	167580825
1531_167583488	Scaffold_1531	167583488
1531_167583643	Scaffold_1531	167583643
1531_167583796	Scaffold_1531	167583796
1531_167602075	Scaffold_1531	167602075
1531_167718129	Scaffold_1531	167718129
1531_167950448	Scaffold_1531	167950448
1531_168086024	Scaffold_1531	168086024
1531_168224845	Scaffold_1531	168224845
1531_168246374	Scaffold_1531	168246374
1531_168306501	Scaffold_1531	168306501
1531_168467036	Scaffold_1531	168467036
1531_168522733	Scaffold_1531	168522733
1531_168733670	Scaffold_1531	168733670
1531_168733807	Scaffold_1531	168733807
1531_169001592	Scaffold_1531	169001592
1531_169105128	Scaffold_1531	169105128
1531_169378588	Scaffold_1531	169378588
1531_169459440	Scaffold_1531	169459440
1531_169484944	Scaffold_1531	169484944
1531_169485045	Scaffold_1531	169485045
1531_169558976	Scaffold_1531	169558976
1531_169559091	Scaffold_1531	169559091
1531_169566243	Scaffold_1531	169566243
1531_169638255	Scaffold_1531	169638255
1531_169638381	Scaffold_1531	169638381
1531_169721097	Scaffold_1531	169721097
1531_169843839	Scaffold_1531	169843839
1531_169843996	Scaffold_1531	169843996
1531_170101119	Scaffold_1531	170101119
1531_170132492	Scaffold_1531	170132492
1531_170245521	Scaffold_1531	170245521
1531_170432420	Scaffold_1531	170432420
1531_170556351	Scaffold_1531	170556351
1531_170572273	Scaffold_1531	170572273
1531_171303153	Scaffold_1531	171303153
1531_171338923	Scaffold_1531	171338923
1531_171423504	Scaffold_1531	171423504
1531_171517389	Scaffold_1531	171517389
1531_171812757	Scaffold_1531	171812757
1531_171844005	Scaffold_1531	171844005
1531_171897308	Scaffold_1531	171897308
1531_172095092	Scaffold_1531	172095092
1531_172098607	Scaffold_1531	172098607
1531_172143718	Scaffold_1531	172143718
1531_172143831	Scaffold_1531	172143831
1531_172204658	Scaffold_1531	172204658
1531_174191224	Scaffold_1531	174191224
1531_174389444	Scaffold_1531	174389444
1531_174721143	Scaffold_1531	174721143
1531_174746092	Scaffold_1531	174746092
1531_174813813	Scaffold_1531	174813813
1531_174817077	Scaffold_1531	174817077
1531_174867893	Scaffold_1531	174867893
1531_174875008	Scaffold_1531	174875008
1531_175044892	Scaffold_1531	175044892
1531_175091671	Scaffold_1531	175091671
1531_175091802	Scaffold_1531	175091802
1531_175099340	Scaffold_1531	175099340
1531_175141242	Scaffold_1531	175141242
1531_175583791	Scaffold_1531	175583791
1531_175662673	Scaffold_1531	175662673
1531_176226461	Scaffold_1531	176226461
1531_176882299	Scaffold_1531	176882299
1531_177036117	Scaffold_1531	177036117
1531_177036224	Scaffold_1531	177036224
1531_177107268	Scaffold_1531	177107268
1531_177139627	Scaffold_1531	177139627
1531_177235875	Scaffold_1531	177235875
1531_177451308	Scaffold_1531	177451308
1531_177469661	Scaffold_1531	177469661
1531_177469799	Scaffold_1531	177469799
1531_177525085	Scaffold_1531	177525085
1531_177525283	Scaffold_1531	177525283
1531_177554789	Scaffold_1531	177554789
1531_177940273	Scaffold_1531	177940273
1531_178055063	Scaffold_1531	178055063
1531_178205611	Scaffold_1531	178205611
1531_178254678	Scaffold_1531	178254678
1531_178254781	Scaffold_1531	178254781
1531_178380016	Scaffold_1531	178380016
1531_178747820	Scaffold_1531	178747820
1531_178838652	Scaffold_1531	178838652
1531_178841032	Scaffold_1531	178841032
1531_178841165	Scaffold_1531	178841165
1531_179003649	Scaffold_1531	179003649
1531_179003756	Scaffold_1531	179003756
1531_179086751	Scaffold_1531	179086751
1531_179136462	Scaffold_1531	179136462
1531_179136568	Scaffold_1531	179136568
1531_179136692	Scaffold_1531	179136692
1531_179142724	Scaffold_1531	179142724
1531_179258474	Scaffold_1531	179258474
1531_179274626	Scaffold_1531	179274626
1531_179274743	Scaffold_1531	179274743
1531_179373417	Scaffold_1531	179373417
1531_179575071	Scaffold_1531	179575071
1531_179682085	Scaffold_1531	179682085
1531_179851264	Scaffold_1531	179851264
1531_179918185	Scaffold_1531	179918185
1531_179933474	Scaffold_1531	179933474
1531_179950906	Scaffold_1531	179950906
1531_179951012	Scaffold_1531	179951012
1531_179976314	Scaffold_1531	179976314
1531_180063917	Scaffold_1531	180063917
1531_180064040	Scaffold_1531	180064040
1531_180429803	Scaffold_1531	180429803
1531_180441457	Scaffold_1531	180441457
1531_180441557	Scaffold_1531	180441557
1531_180559018	Scaffold_1531	180559018
1531_180654597	Scaffold_1531	180654597
1531_180742838	Scaffold_1531	180742838
1531_180742956	Scaffold_1531	180742956
1531_180873180	Scaffold_1531	180873180
1531_180909450	Scaffold_1531	180909450
1531_180909574	Scaffold_1531	180909574
1531_180984416	Scaffold_1531	180984416
1531_180986652	Scaffold_1531	180986652
1531_181060210	Scaffold_1531	181060210
1531_181085301	Scaffold_1531	181085301
1531_181679678	Scaffold_1531	181679678
1531_181827080	Scaffold_1531	181827080
1531_181827182	Scaffold_1531	181827182
1531_181827306	Scaffold_1531	181827306
1531_181919685	Scaffold_1531	181919685
1531_182277286	Scaffold_1531	182277286
1531_182283081	Scaffold_1531	182283081
1531_183383630	Scaffold_1531	183383630
1531_183471455	Scaffold_1531	183471455
1531_183471601	Scaffold_1531	183471601
1531_183584075	Scaffold_1531	183584075
1531_183639884	Scaffold_1531	183639884
1531_183640006	Scaffold_1531	183640006
1531_183659704	Scaffold_1531	183659704
1531_183659833	Scaffold_1531	183659833
1531_183712593	Scaffold_1531	183712593
1531_184007741	Scaffold_1531	184007741
1531_184387895	Scaffold_1531	184387895
1531_184430592	Scaffold_1531	184430592
1531_184687399	Scaffold_1531	184687399
1531_184779489	Scaffold_1531	184779489
1531_184779796	Scaffold_1531	184779796
1531_184851841	Scaffold_1531	184851841
1531_184851961	Scaffold_1531	184851961
1531_184863945	Scaffold_1531	184863945
1531_184991042	Scaffold_1531	184991042
1531_185085588	Scaffold_1531	185085588
1531_185085753	Scaffold_1531	185085753
1531_185252435	Scaffold_1531	185252435
1531_185619186	Scaffold_1531	185619186
1531_186322624	Scaffold_1531	186322624
1531_186329920	Scaffold_1531	186329920
1531_189198791	Scaffold_1531	189198791
1531_189200405	Scaffold_1531	189200405
1531_189687093	Scaffold_1531	189687093
1531_189687197	Scaffold_1531	189687197
1531_190138498	Scaffold_1531	190138498
1531_190957013	Scaffold_1531	190957013
1531_190957148	Scaffold_1531	190957148
1531_190957261	Scaffold_1531	190957261
1531_191908681	Scaffold_1531	191908681
1531_191915103	Scaffold_1531	191915103
1531_192623684	Scaffold_1531	192623684
1531_192623837	Scaffold_1531	192623837
1531_192626804	Scaffold_1531	192626804
1531_192931426	Scaffold_1531	192931426
1531_193374913	Scaffold_1531	193374913
1531_193485200	Scaffold_1531	193485200
1531_193486903	Scaffold_1531	193486903
1531_193604356	Scaffold_1531	193604356
1531_193712980	Scaffold_1531	193712980
1531_193824760	Scaffold_1531	193824760
1531_193824960	Scaffold_1531	193824960
1531_193930992	Scaffold_1531	193930992
1531_194009414	Scaffold_1531	194009414
1531_194300797	Scaffold_1531	194300797
1531_194301192	Scaffold_1531	194301192
1531_194496602	Scaffold_1531	194496602
1531_194750322	Scaffold_1531	194750322
1531_194752334	Scaffold_1531	194752334
1531_194876412	Scaffold_1531	194876412
1531_194924859	Scaffold_1531	194924859
1531_194924959	Scaffold_1531	194924959
1531_195031277	Scaffold_1531	195031277
1531_195103851	Scaffold_1531	195103851
1531_195333018	Scaffold_1531	195333018
1531_198403171	Scaffold_1531	198403171
1531_198446085	Scaffold_1531	198446085
1531_198702015	Scaffold_1531	198702015
1531_198808524	Scaffold_1531	198808524
1531_198808630	Scaffold_1531	198808630
1531_198863119	Scaffold_1531	198863119
1531_199041238	Scaffold_1531	199041238
1531_199344897	Scaffold_1531	199344897
1531_199421296	Scaffold_1531	199421296
1531_199421410	Scaffold_1531	199421410
1531_199426771	Scaffold_1531	199426771
1531_199442860	Scaffold_1531	199442860
1531_199508493	Scaffold_1531	199508493
1531_199508626	Scaffold_1531	199508626
1531_199861893	Scaffold_1531	199861893
1531_199862016	Scaffold_1531	199862016
1531_200064221	Scaffold_1531	200064221
1531_200083928	Scaffold_1531	200083928
1531_200242839	Scaffold_1531	200242839
1531_200242959	Scaffold_1531	200242959
1531_201127025	Scaffold_1531	201127025
1531_201703882	Scaffold_1531	201703882
1531_202006843	Scaffold_1531	202006843
1531_202102423	Scaffold_1531	202102423
1531_202120830	Scaffold_1531	202120830
1531_202537254	Scaffold_1531	202537254
1531_202537363	Scaffold_1531	202537363
1531_203210711	Scaffold_1531	203210711
1531_203211591	Scaffold_1531	203211591
1531_203219220	Scaffold_1531	203219220
1531_203253868	Scaffold_1531	203253868
1531_203262551	Scaffold_1531	203262551
1531_203275978	Scaffold_1531	203275978
1531_203462949	Scaffold_1531	203462949
1531_203928968	Scaffold_1531	203928968
1531_204031889	Scaffold_1531	204031889
1531_204031997	Scaffold_1531	204031997
1531_205918103	Scaffold_1531	205918103
1531_205918247	Scaffold_1531	205918247
1531_206577257	Scaffold_1531	206577257
1531_208100544	Scaffold_1531	208100544
1531_208457927	Scaffold_1531	208457927
1531_209117367	Scaffold_1531	209117367
1531_210045010	Scaffold_1531	210045010
1531_210730378	Scaffold_1531	210730378
1531_211348696	Scaffold_1531	211348696
1531_211355098	Scaffold_1531	211355098
1531_211355243	Scaffold_1531	211355243
1531_211355463	Scaffold_1531	211355463
1531_211412110	Scaffold_1531	211412110
1531_211633999	Scaffold_1531	211633999
1531_211752006	Scaffold_1531	211752006
1531_211845310	Scaffold_1531	211845310
1531_211986575	Scaffold_1531	211986575
1531_212115956	Scaffold_1531	212115956
1531_212569952	Scaffold_1531	212569952
1531_212704418	Scaffold_1531	212704418
1531_212781711	Scaffold_1531	212781711
1531_213061817	Scaffold_1531	213061817
1531_213116615	Scaffold_1531	213116615
1531_213147022	Scaffold_1531	213147022
1531_213391167	Scaffold_1531	213391167
1531_213412260	Scaffold_1531	213412260
1531_213432280	Scaffold_1531	213432280
1531_213630454	Scaffold_1531	213630454
1531_213999888	Scaffold_1531	213999888
1531_214187943	Scaffold_1531	214187943
1531_214630843	Scaffold_1531	214630843
1531_215205840	Scaffold_1531	215205840
1531_215544851	Scaffold_1531	215544851
1531_215684277	Scaffold_1531	215684277
1531_215839855	Scaffold_1531	215839855
1531_216506353	Scaffold_1531	216506353
1531_216516041	Scaffold_1531	216516041
1531_216728358	Scaffold_1531	216728358
1531_216834631	Scaffold_1531	216834631
1531_216899820	Scaffold_1531	216899820
1531_217555782	Scaffold_1531	217555782
1531_217942719	Scaffold_1531	217942719
1531_218086178	Scaffold_1531	218086178
1531_218291717	Scaffold_1531	218291717
1531_218880373	Scaffold_1531	218880373
1531_219132829	Scaffold_1531	219132829
1531_221920101	Scaffold_1531	221920101
1531_221925931	Scaffold_1531	221925931
1531_226400654	Scaffold_1531	226400654
1531_226454175	Scaffold_1531	226454175
1531_226456234	Scaffold_1531	226456234
1531_226476483	Scaffold_1531	226476483
1531_227940427	Scaffold_1531	227940427
1531_233363441	Scaffold_1531	233363441
1531_233363541	Scaffold_1531	233363541
1531_233448666	Scaffold_1531	233448666
1531_233702654	Scaffold_1531	233702654
1531_233704290	Scaffold_1531	233704290
1531_233739730	Scaffold_1531	233739730
1531_234123157	Scaffold_1531	234123157
1531_235670126	Scaffold_1531	235670126
1531_236006120	Scaffold_1531	236006120
1531_236388251	Scaffold_1531	236388251
1531_236509682	Scaffold_1531	236509682
1531_237389501	Scaffold_1531	237389501
1531_237446516	Scaffold_1531	237446516
1531_237477135	Scaffold_1531	237477135
1531_237497875	Scaffold_1531	237497875
1531_237500941	Scaffold_1531	237500941
1531_237998190	Scaffold_1531	237998190
1531_238242920	Scaffold_1531	238242920
1531_238656205	Scaffold_1531	238656205
1531_238765835	Scaffold_1531	238765835
1531_239796859	Scaffold_1531	239796859
1531_239796967	Scaffold_1531	239796967
1531_240084912	Scaffold_1531	240084912
1531_240085022	Scaffold_1531	240085022
1531_240422681	Scaffold_1531	240422681
1531_241071444	Scaffold_1531	241071444
1531_241071561	Scaffold_1531	241071561
1531_241231634	Scaffold_1531	241231634
1531_241231754	Scaffold_1531	241231754
1531_241503108	Scaffold_1531	241503108
1531_241644231	Scaffold_1531	241644231
1531_241961535	Scaffold_1531	241961535
1531_242033159	Scaffold_1531	242033159
1531_242034274	Scaffold_1531	242034274
1531_242038706	Scaffold_1531	242038706
1531_242049622	Scaffold_1531	242049622
1531_242227840	Scaffold_1531	242227840
1531_242513720	Scaffold_1531	242513720
1531_242664200	Scaffold_1531	242664200
1531_242664344	Scaffold_1531	242664344
1531_242699724	Scaffold_1531	242699724
1531_242994132	Scaffold_1531	242994132
1531_243146363	Scaffold_1531	243146363
1531_243186870	Scaffold_1531	243186870
1531_243284785	Scaffold_1531	243284785
1531_243321838	Scaffold_1531	243321838
1531_243877358	Scaffold_1531	243877358
1531_244324303	Scaffold_1531	244324303
1531_244801994	Scaffold_1531	244801994
1531_244819884	Scaffold_1531	244819884
1531_244941062	Scaffold_1531	244941062
1531_245265512	Scaffold_1531	245265512
1531_245666191	Scaffold_1531	245666191
1531_245666292	Scaffold_1531	245666292
1531_245894129	Scaffold_1531	245894129
1531_252771098	Scaffold_1531	252771098
1531_252771209	Scaffold_1531	252771209
1531_252994431	Scaffold_1531	252994431
1531_257917830	Scaffold_1531	257917830
1531_257933990	Scaffold_1531	257933990
1531_257934233	Scaffold_1531	257934233
1531_258240145	Scaffold_1531	258240145
1531_258241486	Scaffold_1531	258241486
1531_258246995	Scaffold_1531	258246995
1531_258247195	Scaffold_1531	258247195
1531_258247333	Scaffold_1531	258247333
1531_258247442	Scaffold_1531	258247442
1531_258247555	Scaffold_1531	258247555
1531_258248918	Scaffold_1531	258248918
1531_258251339	Scaffold_1531	258251339
1531_258254689	Scaffold_1531	258254689
1531_258257800	Scaffold_1531	258257800
1531_258288257	Scaffold_1531	258288257
1531_258290021	Scaffold_1531	258290021
1531_258335262	Scaffold_1531	258335262
1531_258375073	Scaffold_1531	258375073
1531_258378987	Scaffold_1531	258378987
1531_258379090	Scaffold_1531	258379090
1531_258388671	Scaffold_1531	258388671
1531_258521257	Scaffold_1531	258521257
1531_258559087	Scaffold_1531	258559087
1531_258559220	Scaffold_1531	258559220
1531_258864863	Scaffold_1531	258864863
1531_260012853	Scaffold_1531	260012853
1531_260338701	Scaffold_1531	260338701
1531_261166336	Scaffold_1531	261166336
1531_261278466	Scaffold_1531	261278466
1531_261288512	Scaffold_1531	261288512
1531_261341901	Scaffold_1531	261341901
1531_261391690	Scaffold_1531	261391690
1531_261486871	Scaffold_1531	261486871
1531_261487027	Scaffold_1531	261487027
1531_261580399	Scaffold_1531	261580399
1531_261613076	Scaffold_1531	261613076
1531_261699923	Scaffold_1531	261699923
1531_261729341	Scaffold_1531	261729341
1531_261813636	Scaffold_1531	261813636
1531_262061993	Scaffold_1531	262061993
1531_262182421	Scaffold_1531	262182421
1531_262635986	Scaffold_1531	262635986
1531_262678427	Scaffold_1531	262678427
1531_262724502	Scaffold_1531	262724502
1531_262869907	Scaffold_1531	262869907
1531_263272605	Scaffold_1531	263272605
1531_263272731	Scaffold_1531	263272731
1531_263305926	Scaffold_1531	263305926
1531_263516930	Scaffold_1531	263516930
1531_263607421	Scaffold_1531	263607421
1531_263608228	Scaffold_1531	263608228
1531_263689572	Scaffold_1531	263689572
1531_263855423	Scaffold_1531	263855423
1531_263904657	Scaffold_1531	263904657
1531_264183521	Scaffold_1531	264183521
1531_264252605	Scaffold_1531	264252605
1531_264294818	Scaffold_1531	264294818
1531_264310401	Scaffold_1531	264310401
1531_264388415	Scaffold_1531	264388415
1531_264445995	Scaffold_1531	264445995
1531_264530615	Scaffold_1531	264530615
1531_264821897	Scaffold_1531	264821897
1531_264822008	Scaffold_1531	264822008
1531_264822118	Scaffold_1531	264822118
1531_264837226	Scaffold_1531	264837226
1531_265041218	Scaffold_1531	265041218
1531_265235596	Scaffold_1531	265235596
1531_265303461	Scaffold_1531	265303461
1531_265464264	Scaffold_1531	265464264
1531_265646834	Scaffold_1531	265646834
1531_265786826	Scaffold_1531	265786826
1531_265972207	Scaffold_1531	265972207
1531_265998436	Scaffold_1531	265998436
1531_266084235	Scaffold_1531	266084235
1531_266087790	Scaffold_1531	266087790
1531_266150168	Scaffold_1531	266150168
1531_266581161	Scaffold_1531	266581161
1531_266744532	Scaffold_1531	266744532
1531_266758990	Scaffold_1531	266758990
1531_266867541	Scaffold_1531	266867541
1531_267040965	Scaffold_1531	267040965
1531_267052658	Scaffold_1531	267052658
1531_267092569	Scaffold_1531	267092569
1531_267170648	Scaffold_1531	267170648
1531_267383239	Scaffold_1531	267383239
1531_267440118	Scaffold_1531	267440118
1531_267574108	Scaffold_1531	267574108
1531_268018912	Scaffold_1531	268018912
1531_268368496	Scaffold_1531	268368496
1531_269312137	Scaffold_1531	269312137
1531_269312247	Scaffold_1531	269312247
1531_269341998	Scaffold_1531	269341998
1531_269479594	Scaffold_1531	269479594
1531_269485155	Scaffold_1531	269485155
1531_269551113	Scaffold_1531	269551113
1531_269573633	Scaffold_1531	269573633
1531_269584255	Scaffold_1531	269584255
1531_269622758	Scaffold_1531	269622758
1531_269622887	Scaffold_1531	269622887
1531_269625521	Scaffold_1531	269625521
1531_269629587	Scaffold_1531	269629587
1531_269715108	Scaffold_1531	269715108
1531_269715210	Scaffold_1531	269715210
1531_269922297	Scaffold_1531	269922297
1531_271582504	Scaffold_1531	271582504
1531_271648052	Scaffold_1531	271648052
1531_271660639	Scaffold_1531	271660639
1531_271769035	Scaffold_1531	271769035
1531_271772073	Scaffold_1531	271772073
1531_271847598	Scaffold_1531	271847598
1531_271984096	Scaffold_1531	271984096
1531_271992752	Scaffold_1531	271992752
1531_271996711	Scaffold_1531	271996711
1531_271996919	Scaffold_1531	271996919
1531_272055159	Scaffold_1531	272055159
1531_272099637	Scaffold_1531	272099637
1531_272099808	Scaffold_1531	272099808
1531_272099935	Scaffold_1531	272099935
1531_272165168	Scaffold_1531	272165168
1531_272165270	Scaffold_1531	272165270
1531_272167431	Scaffold_1531	272167431
1531_272452698	Scaffold_1531	272452698
1531_273008408	Scaffold_1531	273008408
1531_273009504	Scaffold_1531	273009504
1531_273164438	Scaffold_1531	273164438
1531_273164549	Scaffold_1531	273164549
1531_273974234	Scaffold_1531	273974234
1531_274075185	Scaffold_1531	274075185
1531_274256635	Scaffold_1531	274256635
1531_274760750	Scaffold_1531	274760750
1531_275608504	Scaffold_1531	275608504
1531_275608606	Scaffold_1531	275608606
1531_275626618	Scaffold_1531	275626618
1531_275845505	Scaffold_1531	275845505
1531_275958019	Scaffold_1531	275958019
1531_275992085	Scaffold_1531	275992085
1531_276058357	Scaffold_1531	276058357
1531_276212792	Scaffold_1531	276212792
1531_276225374	Scaffold_1531	276225374
1531_276225509	Scaffold_1531	276225509
1531_276246846	Scaffold_1531	276246846
1531_276246997	Scaffold_1531	276246997
1531_276283721	Scaffold_1531	276283721
1531_276283853	Scaffold_1531	276283853
1531_276294716	Scaffold_1531	276294716
1531_276376816	Scaffold_1531	276376816
1531_276402159	Scaffold_1531	276402159
1531_276402263	Scaffold_1531	276402263
1531_276421904	Scaffold_1531	276421904
1531_276422007	Scaffold_1531	276422007
1531_276425743	Scaffold_1531	276425743
1531_276467291	Scaffold_1531	276467291
1531_276585378	Scaffold_1531	276585378
1531_276608484	Scaffold_1531	276608484
1531_276872313	Scaffold_1531	276872313
1531_276953289	Scaffold_1531	276953289
1531_277006451	Scaffold_1531	277006451
1531_277317118	Scaffold_1531	277317118
1531_277538328	Scaffold_1531	277538328
1531_277950804	Scaffold_1531	277950804
1531_277950915	Scaffold_1531	277950915
1531_278013604	Scaffold_1531	278013604
1531_278110651	Scaffold_1531	278110651
1531_278201068	Scaffold_1531	278201068
1531_278203775	Scaffold_1531	278203775
1531_278215942	Scaffold_1531	278215942
1531_278223501	Scaffold_1531	278223501
1531_278305520	Scaffold_1531	278305520
1531_278359102	Scaffold_1531	278359102
1531_278433546	Scaffold_1531	278433546
1531_278487158	Scaffold_1531	278487158
1531_278896898	Scaffold_1531	278896898
1531_279569758	Scaffold_1531	279569758
1531_279569874	Scaffold_1531	279569874
1531_279954896	Scaffold_1531	279954896
1531_279976164	Scaffold_1531	279976164
1531_280102110	Scaffold_1531	280102110
1531_280159780	Scaffold_1531	280159780
1531_280162565	Scaffold_1531	280162565
1531_280184394	Scaffold_1531	280184394
1531_280567692	Scaffold_1531	280567692
1531_280893620	Scaffold_1531	280893620
1531_281271632	Scaffold_1531	281271632
1531_281272321	Scaffold_1531	281272321
1531_281315939	Scaffold_1531	281315939
1531_281323695	Scaffold_1531	281323695
1531_281353099	Scaffold_1531	281353099
1531_281597454	Scaffold_1531	281597454
1531_282162492	Scaffold_1531	282162492
1531_282385350	Scaffold_1531	282385350
1531_282390511	Scaffold_1531	282390511
1531_282498677	Scaffold_1531	282498677
1531_282870278	Scaffold_1531	282870278
1531_283141064	Scaffold_1531	283141064
1531_283248409	Scaffold_1531	283248409
1531_283291999	Scaffold_1531	283291999
1531_283463117	Scaffold_1531	283463117
1531_283463430	Scaffold_1531	283463430
1531_283464063	Scaffold_1531	283464063
1531_283521767	Scaffold_1531	283521767
1531_283523915	Scaffold_1531	283523915
1531_283524030	Scaffold_1531	283524030
1531_283679518	Scaffold_1531	283679518
1531_284090507	Scaffold_1531	284090507
1531_284288413	Scaffold_1531	284288413
1531_284300895	Scaffold_1531	284300895
1531_284309012	Scaffold_1531	284309012
1531_284311619	Scaffold_1531	284311619
1531_284314795	Scaffold_1531	284314795
1531_284380171	Scaffold_1531	284380171
1531_289532060	Scaffold_1531	289532060
1531_289588827	Scaffold_1531	289588827
1531_289808205	Scaffold_1531	289808205
1531_290273629	Scaffold_1531	290273629
1531_290480146	Scaffold_1531	290480146
1531_290746531	Scaffold_1531	290746531
1531_290747946	Scaffold_1531	290747946
1531_290814464	Scaffold_1531	290814464
1531_291016414	Scaffold_1531	291016414
1531_291035464	Scaffold_1531	291035464
1531_291052846	Scaffold_1531	291052846
1531_291226022	Scaffold_1531	291226022
1531_291341876	Scaffold_1531	291341876
1531_291651965	Scaffold_1531	291651965
1531_291799829	Scaffold_1531	291799829
1531_291805294	Scaffold_1531	291805294
1531_291805406	Scaffold_1531	291805406
1531_292226831	Scaffold_1531	292226831
1531_292364341	Scaffold_1531	292364341
1531_293398237	Scaffold_1531	293398237
1531_293472712	Scaffold_1531	293472712
1531_293508990	Scaffold_1531	293508990
1531_293572792	Scaffold_1531	293572792
1531_293684641	Scaffold_1531	293684641
1531_293702374	Scaffold_1531	293702374
1531_293765622	Scaffold_1531	293765622
1531_293777235	Scaffold_1531	293777235
1531_293777335	Scaffold_1531	293777335
1531_293777471	Scaffold_1531	293777471
1531_293804096	Scaffold_1531	293804096
1531_293877933	Scaffold_1531	293877933
1531_293886368	Scaffold_1531	293886368
1531_294234197	Scaffold_1531	294234197
1531_294293025	Scaffold_1531	294293025
1531_294301600	Scaffold_1531	294301600
1531_294338571	Scaffold_1531	294338571
1531_294372372	Scaffold_1531	294372372
1531_294372521	Scaffold_1531	294372521
1531_294717722	Scaffold_1531	294717722
1531_294733346	Scaffold_1531	294733346
1531_294779495	Scaffold_1531	294779495
1531_294883133	Scaffold_1531	294883133
1531_294892667	Scaffold_1531	294892667
1531_294972358	Scaffold_1531	294972358
1531_295015920	Scaffold_1531	295015920
1531_295016035	Scaffold_1531	295016035
1531_295119726	Scaffold_1531	295119726
1531_295274333	Scaffold_1531	295274333
1531_295274451	Scaffold_1531	295274451
1531_296407068	Scaffold_1531	296407068
1531_296424131	Scaffold_1531	296424131
1531_296485024	Scaffold_1531	296485024
1531_296570925	Scaffold_1531	296570925
1531_296688971	Scaffold_1531	296688971
1531_296879350	Scaffold_1531	296879350
1531_297654456	Scaffold_1531	297654456
1531_297685350	Scaffold_1531	297685350
1531_298036122	Scaffold_1531	298036122
1531_298201982	Scaffold_1531	298201982
1531_298640722	Scaffold_1531	298640722
1531_298785218	Scaffold_1531	298785218
1531_298828767	Scaffold_1531	298828767
1531_298892336	Scaffold_1531	298892336
1531_299047761	Scaffold_1531	299047761
1531_299140795	Scaffold_1531	299140795
1531_302539069	Scaffold_1531	302539069
1531_302613680	Scaffold_1531	302613680
1531_302668567	Scaffold_1531	302668567
1531_302683611	Scaffold_1531	302683611
1531_303051564	Scaffold_1531	303051564
1531_303136306	Scaffold_1531	303136306
1531_303159051	Scaffold_1531	303159051
1531_303462607	Scaffold_1531	303462607
1531_303552852	Scaffold_1531	303552852
1531_303622731	Scaffold_1531	303622731
1531_304175643	Scaffold_1531	304175643
1531_304238540	Scaffold_1531	304238540
1531_304281799	Scaffold_1531	304281799
1531_304310599	Scaffold_1531	304310599
1531_304328674	Scaffold_1531	304328674
1531_304328813	Scaffold_1531	304328813
1531_304397360	Scaffold_1531	304397360
1531_304397509	Scaffold_1531	304397509
1531_304397630	Scaffold_1531	304397630
1531_304397759	Scaffold_1531	304397759
1531_304451101	Scaffold_1531	304451101
1531_304709081	Scaffold_1531	304709081
1531_304739628	Scaffold_1531	304739628
1531_304855304	Scaffold_1531	304855304
1531_304855404	Scaffold_1531	304855404
1531_304941120	Scaffold_1531	304941120
1531_305047884	Scaffold_1531	305047884
1531_305380333	Scaffold_1531	305380333
1531_305380569	Scaffold_1531	305380569
1531_305424033	Scaffold_1531	305424033
1531_305831727	Scaffold_1531	305831727
1531_306104978	Scaffold_1531	306104978
1531_306354288	Scaffold_1531	306354288
1531_306455704	Scaffold_1531	306455704
1531_306547195	Scaffold_1531	306547195
1531_306676817	Scaffold_1531	306676817
1531_306715231	Scaffold_1531	306715231
1531_306715331	Scaffold_1531	306715331
1531_306809561	Scaffold_1531	306809561
1531_306884081	Scaffold_1531	306884081
1531_306884279	Scaffold_1531	306884279
1531_307010848	Scaffold_1531	307010848
1531_307032283	Scaffold_1531	307032283
1531_307033208	Scaffold_1531	307033208
1531_307915277	Scaffold_1531	307915277
1531_307917039	Scaffold_1531	307917039
1531_307917142	Scaffold_1531	307917142
1531_308639900	Scaffold_1531	308639900
1531_308640015	Scaffold_1531	308640015
1531_309282568	Scaffold_1531	309282568
1531_309433770	Scaffold_1531	309433770
1531_309502424	Scaffold_1531	309502424
1531_309519446	Scaffold_1531	309519446
1531_309580052	Scaffold_1531	309580052
1531_309580153	Scaffold_1531	309580153
1531_309580298	Scaffold_1531	309580298
1531_310161161	Scaffold_1531	310161161
1531_310161280	Scaffold_1531	310161280
1531_310250761	Scaffold_1531	310250761
1531_310250878	Scaffold_1531	310250878
1531_310254451	Scaffold_1531	310254451
1531_310254564	Scaffold_1531	310254564
1531_310258759	Scaffold_1531	310258759
1531_310258867	Scaffold_1531	310258867
1531_310292188	Scaffold_1531	310292188
1531_310355702	Scaffold_1531	310355702
1531_310355837	Scaffold_1531	310355837
1531_310558111	Scaffold_1531	310558111
1531_310714603	Scaffold_1531	310714603
1531_310907899	Scaffold_1531	310907899
1531_311609017	Scaffold_1531	311609017
1531_311848196	Scaffold_1531	311848196
1531_311937550	Scaffold_1531	311937550
1531_311941042	Scaffold_1531	311941042
1531_312100549	Scaffold_1531	312100549
1531_312238396	Scaffold_1531	312238396
1531_312876541	Scaffold_1531	312876541
1531_312955568	Scaffold_1531	312955568
1531_313157677	Scaffold_1531	313157677
1531_318667548	Scaffold_1531	318667548
1531_318677824	Scaffold_1531	318677824
1531_318745108	Scaffold_1531	318745108
1531_318745262	Scaffold_1531	318745262
1531_319031094	Scaffold_1531	319031094
1531_319368497	Scaffold_1531	319368497
1531_321439918	Scaffold_1531	321439918
1531_321526376	Scaffold_1531	321526376
1531_321535678	Scaffold_1531	321535678
1531_321568971	Scaffold_1531	321568971
1531_321569092	Scaffold_1531	321569092
1531_321575866	Scaffold_1531	321575866
1531_321603029	Scaffold_1531	321603029
1531_322100352	Scaffold_1531	322100352
1531_322213856	Scaffold_1531	322213856
1531_322302628	Scaffold_1531	322302628
1531_322367674	Scaffold_1531	322367674
1531_322382265	Scaffold_1531	322382265
1531_322382369	Scaffold_1531	322382369
1531_322595578	Scaffold_1531	322595578
1531_322890340	Scaffold_1531	322890340
1531_322975439	Scaffold_1531	322975439
1531_323001521	Scaffold_1531	323001521
1531_323058332	Scaffold_1531	323058332
1531_323634763	Scaffold_1531	323634763
1531_323789791	Scaffold_1531	323789791
1531_323789896	Scaffold_1531	323789896
1531_323801313	Scaffold_1531	323801313
1531_323801439	Scaffold_1531	323801439
1531_323801659	Scaffold_1531	323801659
1531_323845724	Scaffold_1531	323845724
1531_323881076	Scaffold_1531	323881076
1531_323881194	Scaffold_1531	323881194
1531_323915257	Scaffold_1531	323915257
1531_324013389	Scaffold_1531	324013389
1531_324023046	Scaffold_1531	324023046
1531_324339349	Scaffold_1531	324339349
1531_324543544	Scaffold_1531	324543544
1531_325380563	Scaffold_1531	325380563
1531_325380695	Scaffold_1531	325380695
1531_325438199	Scaffold_1531	325438199
1531_325496463	Scaffold_1531	325496463
1531_325724612	Scaffold_1531	325724612
1531_326799832	Scaffold_1531	326799832
1531_326800131	Scaffold_1531	326800131
1531_327237311	Scaffold_1531	327237311
1531_327504778	Scaffold_1531	327504778
1531_327663489	Scaffold_1531	327663489
1531_327762568	Scaffold_1531	327762568
1531_328411254	Scaffold_1531	328411254
1531_331406580	Scaffold_1531	331406580
1531_331662749	Scaffold_1531	331662749
1531_331766651	Scaffold_1531	331766651
1531_331766839	Scaffold_1531	331766839
1531_333055071	Scaffold_1531	333055071
1531_333284870	Scaffold_1531	333284870
1531_333318050	Scaffold_1531	333318050
1531_333722923	Scaffold_1531	333722923
1531_334445816	Scaffold_1531	334445816
1531_334445938	Scaffold_1531	334445938
1531_334936404	Scaffold_1531	334936404
1531_334936916	Scaffold_1531	334936916
1531_334937036	Scaffold_1531	334937036
1531_334941614	Scaffold_1531	334941614
1531_334971473	Scaffold_1531	334971473
1531_335133694	Scaffold_1531	335133694
1531_335141316	Scaffold_1531	335141316
1531_335141449	Scaffold_1531	335141449
1531_335164007	Scaffold_1531	335164007
1531_335195233	Scaffold_1531	335195233
1531_335628341	Scaffold_1531	335628341
1531_335873919	Scaffold_1531	335873919
1531_335874956	Scaffold_1531	335874956
1531_336258122	Scaffold_1531	336258122
1531_336394788	Scaffold_1531	336394788
1531_336394902	Scaffold_1531	336394902
1531_336538228	Scaffold_1531	336538228
1531_336644507	Scaffold_1531	336644507
1531_336700221	Scaffold_1531	336700221
1531_337568908	Scaffold_1531	337568908
1531_337684745	Scaffold_1531	337684745
1531_337899118	Scaffold_1531	337899118
1531_337899227	Scaffold_1531	337899227
1531_338002513	Scaffold_1531	338002513
1531_338002613	Scaffold_1531	338002613
1531_338080025	Scaffold_1531	338080025
1531_338080132	Scaffold_1531	338080132
1531_338158173	Scaffold_1531	338158173
1531_338388353	Scaffold_1531	338388353
1531_338430937	Scaffold_1531	338430937
1531_338638920	Scaffold_1531	338638920
1531_339416508	Scaffold_1531	339416508
1531_339446774	Scaffold_1531	339446774
1531_339723540	Scaffold_1531	339723540
1531_339726751	Scaffold_1531	339726751
1531_339795202	Scaffold_1531	339795202
1531_339896421	Scaffold_1531	339896421
1531_339896539	Scaffold_1531	339896539
1531_339897812	Scaffold_1531	339897812
1531_339924797	Scaffold_1531	339924797
1531_339985561	Scaffold_1531	339985561
1531_340009656	Scaffold_1531	340009656
1531_340063304	Scaffold_1531	340063304
1531_340928965	Scaffold_1531	340928965
1531_341241495	Scaffold_1531	341241495
1531_341607449	Scaffold_1531	341607449
1531_341649908	Scaffold_1531	341649908
1531_341704213	Scaffold_1531	341704213
1531_342448511	Scaffold_1531	342448511
1531_342856005	Scaffold_1531	342856005
1531_343417019	Scaffold_1531	343417019
1531_343417125	Scaffold_1531	343417125
1531_343451461	Scaffold_1531	343451461
1531_343764450	Scaffold_1531	343764450
1531_343764600	Scaffold_1531	343764600
1531_343764729	Scaffold_1531	343764729
1531_343800412	Scaffold_1531	343800412
1531_343904973	Scaffold_1531	343904973
1531_343917013	Scaffold_1531	343917013
1531_344033344	Scaffold_1531	344033344
1531_344033548	Scaffold_1531	344033548
1531_344034343	Scaffold_1531	344034343
1531_344034523	Scaffold_1531	344034523
1531_344249871	Scaffold_1531	344249871
1531_345520879	Scaffold_1531	345520879
1531_345602337	Scaffold_1531	345602337
1531_345868179	Scaffold_1531	345868179
1531_346474296	Scaffold_1531	346474296
1531_346507850	Scaffold_1531	346507850
1531_346509255	Scaffold_1531	346509255
1531_346662894	Scaffold_1531	346662894
1531_346736255	Scaffold_1531	346736255
1531_346814579	Scaffold_1531	346814579
1531_346884463	Scaffold_1531	346884463
1531_346884566	Scaffold_1531	346884566
1531_346891248	Scaffold_1531	346891248
1531_347020702	Scaffold_1531	347020702
1531_347020812	Scaffold_1531	347020812
1531_347111096	Scaffold_1531	347111096
1531_347170022	Scaffold_1531	347170022
1531_347210527	Scaffold_1531	347210527
1531_347210641	Scaffold_1531	347210641
1531_347486554	Scaffold_1531	347486554
1531_347503033	Scaffold_1531	347503033
1531_347528429	Scaffold_1531	347528429
1531_347528532	Scaffold_1531	347528532
1531_347552392	Scaffold_1531	347552392
1531_348541861	Scaffold_1531	348541861
1531_348590843	Scaffold_1531	348590843
1531_351130342	Scaffold_1531	351130342
1531_354230218	Scaffold_1531	354230218
1531_354413642	Scaffold_1531	354413642
1531_354741336	Scaffold_1531	354741336
1531_355063167	Scaffold_1531	355063167
1531_355101907	Scaffold_1531	355101907
1531_355119957	Scaffold_1531	355119957
1531_355130896	Scaffold_1531	355130896
1531_355261305	Scaffold_1531	355261305
1531_355261414	Scaffold_1531	355261414
1531_355276517	Scaffold_1531	355276517
1531_355587371	Scaffold_1531	355587371
1531_356008548	Scaffold_1531	356008548
1531_356144618	Scaffold_1531	356144618
1531_356178611	Scaffold_1531	356178611
1531_356190445	Scaffold_1531	356190445
1531_356190558	Scaffold_1531	356190558
1531_356212252	Scaffold_1531	356212252
1531_356272507	Scaffold_1531	356272507
1531_357038501	Scaffold_1531	357038501
1531_357039691	Scaffold_1531	357039691
1531_357041787	Scaffold_1531	357041787
1531_357043504	Scaffold_1531	357043504
1531_357083271	Scaffold_1531	357083271
1531_357090202	Scaffold_1531	357090202
1531_357148593	Scaffold_1531	357148593
1531_357160545	Scaffold_1531	357160545
1531_357406465	Scaffold_1531	357406465
1531_357406616	Scaffold_1531	357406616
1531_357482715	Scaffold_1531	357482715
1531_357624476	Scaffold_1531	357624476
1531_357646178	Scaffold_1531	357646178
1531_357646286	Scaffold_1531	357646286
1531_357710079	Scaffold_1531	357710079
1531_357710223	Scaffold_1531	357710223
1531_357877995	Scaffold_1531	357877995
1531_358020752	Scaffold_1531	358020752
1531_358206420	Scaffold_1531	358206420
1531_358214331	Scaffold_1531	358214331
1531_359335036	Scaffold_1531	359335036
1531_360162067	Scaffold_1531	360162067
1531_360238113	Scaffold_1531	360238113
1531_360408230	Scaffold_1531	360408230
1531_360429929	Scaffold_1531	360429929
1531_360673320	Scaffold_1531	360673320
1531_360729155	Scaffold_1531	360729155
1531_360816200	Scaffold_1531	360816200
1531_360938548	Scaffold_1531	360938548
1531_360938650	Scaffold_1531	360938650
1531_361437758	Scaffold_1531	361437758
1531_361598791	Scaffold_1531	361598791
1531_361629964	Scaffold_1531	361629964
1531_361630205	Scaffold_1531	361630205
1531_361631055	Scaffold_1531	361631055
1531_361677272	Scaffold_1531	361677272
1531_361677384	Scaffold_1531	361677384
1531_361678552	Scaffold_1531	361678552
1531_361936761	Scaffold_1531	361936761
1531_362088379	Scaffold_1531	362088379
1531_362170151	Scaffold_1531	362170151
1531_362439375	Scaffold_1531	362439375
1531_362445338	Scaffold_1531	362445338
1531_362457191	Scaffold_1531	362457191
1531_362595463	Scaffold_1531	362595463
1531_362808020	Scaffold_1531	362808020
1531_363141156	Scaffold_1531	363141156
1531_363191118	Scaffold_1531	363191118
1531_363191265	Scaffold_1531	363191265
1531_363194870	Scaffold_1531	363194870
1531_363209294	Scaffold_1531	363209294
1531_363245359	Scaffold_1531	363245359
1531_363343184	Scaffold_1531	363343184
1531_363400027	Scaffold_1531	363400027
1531_363479006	Scaffold_1531	363479006
1531_363479240	Scaffold_1531	363479240
1531_363502127	Scaffold_1531	363502127
1531_363505781	Scaffold_1531	363505781
1531_363638424	Scaffold_1531	363638424
1531_363747260	Scaffold_1531	363747260
1531_363837574	Scaffold_1531	363837574
1531_364043754	Scaffold_1531	364043754
1531_364256726	Scaffold_1531	364256726
1531_364348885	Scaffold_1531	364348885
1531_364388243	Scaffold_1531	364388243
1531_364735670	Scaffold_1531	364735670
1531_364747281	Scaffold_1531	364747281
1531_364760916	Scaffold_1531	364760916
1531_364939865	Scaffold_1531	364939865
1531_365009811	Scaffold_1531	365009811
1531_365009923	Scaffold_1531	365009923
1531_365097067	Scaffold_1531	365097067
1531_365097182	Scaffold_1531	365097182
1531_365160960	Scaffold_1531	365160960
1531_365659689	Scaffold_1531	365659689
1531_365786785	Scaffold_1531	365786785
1531_365810715	Scaffold_1531	365810715
1531_365811395	Scaffold_1531	365811395
1531_365827139	Scaffold_1531	365827139
1531_366007495	Scaffold_1531	366007495
1531_366217055	Scaffold_1531	366217055
1531_366217158	Scaffold_1531	366217158
1531_366217261	Scaffold_1531	366217261
1531_366304115	Scaffold_1531	366304115
1531_366304216	Scaffold_1531	366304216
1531_366412839	Scaffold_1531	366412839
1531_366461215	Scaffold_1531	366461215
1531_366575784	Scaffold_1531	366575784
1531_366575903	Scaffold_1531	366575903
1531_366883825	Scaffold_1531	366883825
1531_366957372	Scaffold_1531	366957372
1531_367083345	Scaffold_1531	367083345
1531_367287458	Scaffold_1531	367287458
1531_367588656	Scaffold_1531	367588656
1531_367662019	Scaffold_1531	367662019
1531_367807066	Scaffold_1531	367807066
1531_367875959	Scaffold_1531	367875959
1531_368235343	Scaffold_1531	368235343
1531_368298152	Scaffold_1531	368298152
1531_368817565	Scaffold_1531	368817565
1531_369209891	Scaffold_1531	369209891
1531_370287449	Scaffold_1531	370287449
1531_370648982	Scaffold_1531	370648982
1531_370658999	Scaffold_1531	370658999
1531_370659099	Scaffold_1531	370659099
1531_370659212	Scaffold_1531	370659212
1531_370697482	Scaffold_1531	370697482
1531_370733168	Scaffold_1531	370733168
1531_370792695	Scaffold_1531	370792695
1531_370897243	Scaffold_1531	370897243
1531_370915199	Scaffold_1531	370915199
1531_371332113	Scaffold_1531	371332113
1531_372816591	Scaffold_1531	372816591
1531_372971323	Scaffold_1531	372971323
1531_373829286	Scaffold_1531	373829286
1531_373877204	Scaffold_1531	373877204
1531_373878810	Scaffold_1531	373878810
1531_373878911	Scaffold_1531	373878911
1531_373951818	Scaffold_1531	373951818
1531_373951940	Scaffold_1531	373951940
1531_373952965	Scaffold_1531	373952965
1531_373953080	Scaffold_1531	373953080
1531_374097863	Scaffold_1531	374097863
1531_374325201	Scaffold_1531	374325201
1531_374325302	Scaffold_1531	374325302
1531_374407200	Scaffold_1531	374407200
1531_374495612	Scaffold_1531	374495612
1531_374573299	Scaffold_1531	374573299
1531_374904706	Scaffold_1531	374904706
1531_374904817	Scaffold_1531	374904817
1531_374982720	Scaffold_1531	374982720
1531_374984146	Scaffold_1531	374984146
1531_375004197	Scaffold_1531	375004197
1531_375063276	Scaffold_1531	375063276
1531_375301267	Scaffold_1531	375301267
1531_375373061	Scaffold_1531	375373061
1531_375373288	Scaffold_1531	375373288
1531_375383664	Scaffold_1531	375383664
1531_375397915	Scaffold_1531	375397915
1531_375446525	Scaffold_1531	375446525
1531_375446672	Scaffold_1531	375446672
1531_375446868	Scaffold_1531	375446868
1531_375446977	Scaffold_1531	375446977
1531_375747094	Scaffold_1531	375747094
1531_375747209	Scaffold_1531	375747209
1531_375787041	Scaffold_1531	375787041
1531_375974953	Scaffold_1531	375974953
1531_375975058	Scaffold_1531	375975058
1531_375983581	Scaffold_1531	375983581
1531_376992411	Scaffold_1531	376992411
1531_377068245	Scaffold_1531	377068245
1531_377297835	Scaffold_1531	377297835
1531_377407286	Scaffold_1531	377407286
1531_377409270	Scaffold_1531	377409270
[truncated: 18,862 more rows]
