# Supplementary material for: Association mapping for hop cone chemistry and morphology identifies natural beneficial allele stacks
Source: Plant Genome. 2026 Apr 28;19:e70238. doi: 10.1002/tpg2.70238 (PMC13125966; doi:10.1002/tpg2.70238)
Supplement: Supplementary file 4 — Supplemental File S3: phenotypic data [file TPG2-19-e70238-s005.txt]

Taxa	BLUP.AA	BLUP.BA	BLUP.TO	BLUE.AA2023	BLUE.BA2023	BLUE.TO2023	BLUE.AA2024	BLUE.BA2024	BLUE.TO2024	BLUPboxcox.AA	BLUPboxcox.BA	BLUPboxcox.TO	BLUEboxcox.AA2023	BLUEboxcox.BA2023	BLUEboxcox.TO2023	BLUEboxcox.AA2024	BLUEboxcox.BA2024	BLUEboxcox.TO2024
2010008-008	8.798191881	4.756288727	2.603162865	8.8	4.25	2.55	11.5	5.35	2.2	4.548121624	2.186993936	1.422310355	4.393670532	1.997063856	1.444253835	5.112143234	2.351538592	1.042087064
Alpharoma	10.79667529	4.111767056	2.098105952	7.67403169	3.673626761	1.857288732	15.5	4.15	1.415	5.232438755	1.915757602	0.981215927	3.91876312	1.747415393	0.823071367	6.3326287	1.893309354	0.370770247
PI684735	6.661852644	4.522472668	2.603162865	5	4.1	2.75	10.5	4.95	2	3.557292792	2.084856023	1.417064454	2.673514574	1.930597522	1.620695965	4.775603456	2.187067844	0.872497005
PI684736	7.997064667	4.798800737	3.016281541	6	4.65	3.15	12.5	5.05	2.7	4.11764809	2.210039095	1.759676473	3.114771641	2.165520596	1.966695199	5.435585119	2.244901662	1.440291772
PI558728	8.998473684	6.988169284	2.359047284	8.25	7.75	2.15	12.5	7.1	1.95	4.607005589	2.977955123	1.214539134	4.165182073	3.255492256	1.083753214	5.423993347	2.91477113	0.83448743
PI617391	6.010736543	3.056108157	1.79479756	6.25	3.3	1.3	7.198248082	1.599745547	1.435381679	3.306855933	1.342562935	0.719508289	3.278708405	1.55452089	0.294669225	3.564448808	0.518445066	0.405907643
PI684766	4.800920645	5.815679433	1.967208422	0.42596831	6.426373239	1.742711268	9.05	6	1.235	2.171986105	2.536866534	0.851781909	-1.118092186	2.837588751	0.71028075	4.227151906	2.473062312	0.174216098
Comet	11.33509472	4.479960658	3.316731487	12	4.2	3.8	14	4.75	2.85	5.545108793	2.075601455	1.985741896	5.605976664	1.973212392	2.51753535	5.880944783	2.12766528	1.535346368
PI559280	9.131737975	5.91168105	2.165339243	9.67403169	7.373626761	2.157288732	11.45	5.5	1.4	4.668248805	2.605326593	1.044980477	4.724817539	3.135942131	1.096120969	5.081449287	2.387143108	0.378920307
PI558711	5.037344683	3.310880366	1.664256784	3.4	2.5	1.1	8.45	3.7	1.15	2.760948764	1.501864264	0.589756437	1.788794944	1.074810556	0.093979923	4.038213093	1.699127738	0.144138584
PI558713	5.715154284	5.399612388	2.311371833	8.37403169	6.173626761	2.657288732	6.05	5.2	1.45	3.09232982	2.306359564	1.160667204	4.209475835	2.740843493	1.540731481	2.854242348	2.042883507	0.406140367
PI684738	6.273146011	4.514134264	2.109912075	3.97403169	3.873626761	1.857288732	9.998248082	4.899745547	1.435381679	3.355334824	2.081930641	0.998234278	2.158958446	1.8387769	0.823071367	4.620455853	2.192967485	0.405907643
PI684758	3.459041273	6.532798452	1.992605582	1.17403169	5.873626761	1.457288732	5.9	7.55	1.4	1.896074525	2.823718539	0.890199017	0.311813579	2.635414634	0.449865453	2.991233176	3.053621893	0.364383528
PI684740	6.083260767	3.757256477	2.283934797	5.9	3.95	1.8	8.3	3.3	2.1	3.33217455	1.733512168	1.153841889	3.107939904	1.860501472	0.761556523	3.95113355	1.468283726	0.975555129
PI558756	2.73855465	5.967881029	2.340269162	1.485	7.15	2.35	5.2	5.3	1.7	1.438298677	2.630792131	1.19983641	0.412425	3.067597609	1.265396532	2.659325637	2.328687417	0.63719277
PI558761	1.743821692	7.349521374	2.640719108	1.8	8.65	2.65	2.65	7.05	2.2	0.891495974	3.087885917	1.451583662	0.700779234	3.528097231	1.530295511	1.275045907	2.902573361	1.042087064
PI558793	3.342929046	6.31387614	2.785497479	NA	NA	NA	4.7	6.95	2.45	2.01199231	2.741798544	1.57466316	NA	NA	NA	2.411293999	2.875259883	1.247881463
PI684722	3.476356405	5.826677742	1.834045752	2.62596831	6.726373239	1.542711268	5.5	5.85	1.05	1.954902187	2.588566365	0.738550826	1.219500264	2.940164958	0.52223288	2.768803509	2.51704348	0.032308111
PI684723	4.325231604	4.905080764	2.753387838	4.05	4.35	3	6.2	5.6	2.15	2.38643221	2.215506334	1.540712184	1.972320896	1.969559295	1.828999178	3.126362963	2.440040596	1.015513141
PI684730	7.737602198	6.768195809	2.638421477	7.67403169	4.773626761	2.757288732	9.901751918	9.900254453	1.964618321	4.092213634	2.843838566	1.449368021	3.91876312	2.220385816	1.628293023	4.552055066	3.672154496	0.857924655
PI684731	11.0550038	4.275576996	2.294840905	NA	NA	NA	15.00175192	4.000254453	1.364618321	5.291937454	1.966008404	1.153048743	NA	NA	NA	6.18062097	1.826887807	0.351932971
PI617409	7.462979858	4.246144599	2.002262973	8.6	3.8	1.75	8.7	4.6	1.4	3.984382464	1.973968222	0.903656996	4.294909621	1.792620121	0.720555484	4.129462995	2.072353999	0.364383528
PI684757	6.871866654	5.537407671	2.635137198	NA	NA	NA	9.1	5.9	2.2	3.518368792	2.452753782	1.445332036	NA	NA	NA	4.038885464	2.508883846	1.042087064
PI635264	3.547630329	8.410986426	2.700599054	2.77403169	9.373626761	2.157288732	4.501751918	9.600254453	2.764618321	2.002535715	3.387267247	1.500083623	1.459131073	3.720495013	1.096120969	2.314335101	3.59840626	1.470599145
Mt.Hood	4.013682132	6.818121242	2.509272257	5.35	9	2.6	4.2	5.45	1.9	2.300859781	2.879965231	1.338909168	2.852192658	3.627691738	1.48534557	2.148465921	2.352378247	0.796029733
PI264597	5.907031964	4.666951996	2.141000864	5.57403169	4.473626761	1.957288732	7.501751918	4.700254453	1.164618321	3.259221507	2.150164076	1.02489667	2.975801071	2.098043895	0.914676902	3.652404299	2.110126954	0.170646695
PI302781	7.507486925	4.224888594	2.734609716	6.9	4.35	3.4	10.5	4	1.7	3.972449167	1.968827073	1.510230151	3.554761181	2.037421924	2.180279603	4.775603456	1.830264912	0.625033166
PI558604	3.130216843	3.587208435	2.002262973	2.415	3.15	1.6	5.15	3.7	1.55	1.64914483	1.661562484	0.902122659	0.887319498	1.450999424	0.580459198	2.633695322	1.699499676	0.487777565
PI558646	9.405455078	5.698471686	2.358622382	11.67403169	5.873626761	2.157288732	10.00175192	6.000254453	1.664618321	4.785520424	2.545874746	1.217511521	5.466294315	2.635414634	1.096120969	4.587247172	2.57381923	0.611136582
PI558651	5.593683026	5.415224891	2.43415977	6.7	5.4	2.4	6.4	5.75	1.9	3.131933885	2.444394692	1.281118752	3.495101878	2.453477495	1.307668676	3.212389275	2.492082885	0.809718742
PI558666	5.187146141	4.245454111	2.581163851	6.62596831	4.026373239	2.642711268	6.4	4.35	2.1	2.927199616	1.950909402	1.406029387	3.456699068	1.890178638	1.525110373	3.173150402	1.929306246	0.973305234
PI558670	10.35593924	5.117640817	2.456693516	12.5	4.95	3.15	11.3	5.5	1.21	5.175455463	2.327149295	1.271750471	5.787850945	2.288204286	1.967413558	5.028170413	2.387143108	0.194296094
PI558676	10.44495338	4.161120578	1.989118288	12.5	3.8	2.65	11.5	4.4	0.465	5.21844784	1.940001653	0.820536925	5.787850945	1.795436693	1.53161049	5.112143234	1.994412768	-0.643248038
PI558677	2.139882134	6.757572409	2.30434458	NA	NA	NA	3.2	7.55	1.65	1.282683264	2.877136601	1.16534341	NA	NA	NA	1.561292943	3.04440419	0.599165251
PI558678	3.443142327	5.079287768	2.339955173	NA	NA	NA	3.898248082	5.299745547	1.735381679	2.005908997	2.299949929	1.193454404	NA	NA	NA	2.034863321	2.339587522	0.67515181
PI558681	5.052765855	5.545653954	2.358622382	3.92596831	5.326373239	2.442711268	7.698248082	6.399745547	1.735381679	2.782007343	2.485759716	1.214097956	2.054076365	2.435232154	1.347776189	3.76516816	2.710558574	0.67515181
PI558682	3.079033716	5.904113013	2.227600433	2.4	6.25	2.2	5.05	6.05	1.55	1.708443775	2.621934261	1.104371308	1.08054431	2.765048421	1.132035485	2.599923111	2.591670842	0.511875921
PI558683	8.60143204	4.768521083	2.011396441	6.52596831	5.526373239	0.792711268	12.55	4.5	1.85	4.281297631	2.19425487	0.897890073	3.409882902	2.511799935	-0.218367993	5.271929152	2.035124543	0.766538232
PI558687	4.306178773	8.024328266	1.620058949	7.32596831	9.926373239	1.042711268	4.45	8.25	0.85	2.459090736	3.2687897	0.536315769	3.776184504	3.898577254	0.036183714	2.240988529	3.219349237	-0.154687945
PI558692	4.814648899	3.41004232	2.339955173	NA	NA	NA	5.901751918	2.600254453	1.464618321	2.740041355	1.526140493	1.193454404	NA	NA	NA	2.97738321	1.150896164	0.439890862
PI558693	12.65980216	4.59054313	2.700599054	16.67403169	2.573626761	2.457288732	13.00175192	6.400254453	2.464618321	6.001290286	2.044826782	1.502608709	7.123106921	1.186917813	1.364308782	5.577634827	2.703804363	1.247494051
PI558947	12.25300877	4.552338697	2.793865419	13.32596831	4.026373239	2.942711268	15.99824808	5.099745547	2.635381679	5.861523965	2.094886789	1.576978105	6.109407576	1.890178638	1.787812219	6.501562836	2.26716346	1.406735848
PI558948	16.41603882	4.908837957	2.965929816	NA	NA	NA	21	5.05	2.75	7.104976201	2.231140475	1.716268097	NA	NA	NA	7.814992446	2.22899245	1.465468769
PI559069	NA	6.72059772	2.484776917	NA	NA	NA	NA	7.5	1.95	NA	2.871354389	1.322145844	NA	NA	NA	NA	3.037671591	0.849676754
PI684764	8.900815074	4.137771246	2.661645303	6.12596831	3.926373239	2.142711268	13.3	4.2	2.55	4.406617812	1.900113137	1.468118961	3.219405942	1.84416065	1.078050119	5.566195531	1.861086167	1.308471309
PI684755	5.43790829	4.798800737	2.5468285	4.45	4.35	2.75	8.3	5.35	1.85	2.977692093	2.198696777	1.37185083	2.346127164	2.040835891	1.616491876	3.95113355	2.335351608	0.769199205
PI558783	5.378200563	4.361316532	1.83011298	5.52596831	3.326373239	0.842711268	6.898248082	5.299745547	1.635381679	2.997835135	1.995101276	0.735981572	2.923153009	1.552160019	-0.166664803	3.440967161	2.339587522	0.587193919
PI558784	8.063036906	3.94106777	1.985556922	4.02596831	2.326373239	1.242711268	14.99824808	5.199745547	1.735381679	3.990735328	1.763090756	0.88706528	2.112574119	0.984718128	0.233736744	6.21382965	2.303590049	0.67515181
PI604554	5.704950694	7.392033385	3.035059662	4.15	8.9	3.15	9.2	6.9	2.75	3.057004925	3.096886229	1.774899025	2.109527429	3.601546234	1.967413558	4.311861844	2.854073324	1.476677072
PI684760	6.6891849	4.629999582	2.50914009	8	4.9	2.55	6.198248082	4.099745547	2.035381679	3.361464025	2.120368635	1.343459641	3.579473665	2.239787642	1.443340651	3.142967304	1.875881688	0.929911207
PI617404	12.04668642	5.760687887	2.873229032	13.67403169	4.673626761	3.557288732	14.5	6.75	2.2	5.7915608	2.552415748	1.632334818	6.158047705	2.180096863	2.315244442	6.048928303	2.812603516	1.042087064
PI684762	3.991428598	5.69155296	1.970340166	4.4	6.1	1.9	5.1	5.7	1.165	1.961525378	2.544828977	0.867593081	1.545691824	2.716590907	0.851200419	2.594048463	2.467049218	0.154564623
PI558705	7.040162717	2.736968222	2.246378554	7.8	2.15	2.25	8.55	2.7	1.55	3.774439443	1.194176139	1.120238792	3.96825613	0.902437744	1.177254624	4.014961729	1.168242878	0.511875921
Wuerttemberger	5.460161823	2.949528275	2.415381649	6	2.55	2.1	6.8	2.8	2.15	2.955350152	1.314082114	1.269596214	2.913991722	1.149060493	1.041582649	3.377616258	1.201582646	1.014422895
PI558730	5.638190093	5.882857008	3.222840878	5.3	6.6	3.05	7.9	5.65	3.35	3.119535409	2.612927708	1.910428504	2.811619538	2.886479482	1.881575936	3.810881777	2.458957689	1.868803241
PI558708	12.67030675	5.500248912	2.997503419	11	4.9	2.45	18	6.45	3.35	5.937970366	2.458323632	1.739305606	5.132331245	2.239787642	1.353171571	7.006108878	2.721216653	1.906863665
PI558753	7.009059414	4.646520429	2.74598358	NA	NA	NA	9.098248082	4.599745547	2.635381679	3.742234601	2.126877446	1.536870533	NA	NA	NA	4.297686141	2.078088515	1.406735848
PI558757	9.643092393	3.289462933	2.842458414	10.15	2.95	2.85	11.99824808	2.999745547	2.835381679	4.892588455	1.50837268	1.617174321	4.901304776	1.362133943	1.707650826	5.293535411	1.369929292	1.557922246
2015024	2.63841007	6.698797497	2.336426312	2.72596831	8.526373239	1.742711268	3.95	6.5	2.05	1.459938058	2.875034232	1.1982752	1.289701478	3.505622858	0.71028075	1.903500888	2.72669215	0.928036168
2003035-002	6.598580719	4.170294368	2.482977535	7.37403169	4.373626761	2.657288732	7.401751918	3.500254453	1.564618321	3.59130333	1.92957805	1.317294114	3.79096215	2.056246147	1.540731481	3.612265212	1.605274986	0.526251882
2006015-002	8.921356204	3.987568499	2.303252619	9.4	3.95	2.15	11.00175192	3.600254453	1.664618321	4.611928021	1.83475626	1.168794262	4.636509456	1.819542938	1.081511848	4.930751058	1.651087562	0.611136582
2008007-003	5.468311923	3.355901017	2.093840187	NA	NA	NA	7.35	2.95	1.3	3.062715873	1.527747127	0.972181053	NA	NA	NA	3.582141295	1.32458786	0.284079263
2012004-003	14.70796526	5.253075744	3.138951502	16.5	4.9	3.45	17.00175192	6.200254453	2.664618321	6.77806012	2.381898802	1.848462977	7.112365096	2.266638024	2.223286489	6.748021763	2.639457824	1.397017235
2012012-004	9.666079696	5.181408833	3.429400216	7.75	4.95	3.25	14.5	5.65	3.7	4.844235473	2.358644604	2.080520417	3.958006732	2.287276922	2.052570321	6.048928303	2.458582385	2.151575384
2012012-006	7.65160434	2.938595326	2.303272501	7.27403169	2.173626761	2.257288732	10.1	2.75	1.65	4.036608322	1.314296255	1.168239545	3.747905423	0.950671881	1.186020851	4.610185715	1.223811042	0.599165251
2012025-008	4.727331147	4.323112099	2.265356017	4.62596831	4.426373239	2.142711268	6.198248082	4.099745547	1.735381679	2.659153032	2.003561486	1.136489675	2.450679601	2.067761663	1.078050119	3.142967304	1.875881688	0.67515181
2012043-003	6.165905738	3.111441172	2.496612851	6.15	2.95	2.25	7.898248082	2.399745547	2.535381679	3.383307187	1.4110801	1.334659958	3.23855133	1.371639706	1.175676556	3.843789477	1.043900733	1.329820454
2012046-003	9.732840297	2.885760259	2.302712919	8.9	2.4	2.25	13.5	2.8	1.7	4.906427006	1.294950952	1.165974865	4.430562439	1.05363682	1.177254624	5.747435232	1.253347939	0.625033166
2012063-006	10.17791097	4.883824758	2.584384743	8.9	4.4	2.35	14.5	5.5	2.35	5.068848948	2.236030226	1.406560405	4.428954508	2.055282227	1.259321219	6.048928303	2.40520414	1.170339827
2013015-008	5.352603696	6.250418462	2.325923905	2.62596831	6.226373239	2.342711268	8.85	6.95	1.7	2.846154179	2.727107067	1.188766285	1.219500264	2.767633299	1.258388278	4.185990673	2.860055133	0.643144196
2013032-015	11.95819367	3.523440419	3.053837784	9.9	2.7	2.55	17.5	4	3.4	5.717492274	1.621349416	1.786851875	4.831981717	1.229851061	1.444253835	6.879417598	1.818368563	1.945343984
2014005-019	5.994246633	5.64904095	3.692293919	5.05	6.1	3.6	8.95	5.6	4.05	3.276470157	2.530626634	2.276525533	2.700579853	2.717759886	2.347559501	4.215518325	2.434875949	2.383176737
2020014-042	8.73143128	6.329233119	3.072615905	7.15	6.1	3.5	13	7.2	2.5	4.468655656	2.766270054	1.796933721	3.68280796	2.717759886	2.260991046	5.594239168	2.950836254	1.287310754
21292	11.11255939	3.268368355	2.978725297	12	3.2	2.8	13.5	2.9	2.95	5.458477065	1.509083027	1.728852692	5.5872932	1.503326753	1.663656558	5.73707819	1.306323016	1.617375212
21513	12.89284208	5.160152827	2.5468285	13.5	4.55	2.95	16	6	1.65	6.119955023	2.339801203	1.368037743	6.133727641	2.123929263	1.795007481	6.468770593	2.568814557	0.600701846
21523	4.465428866	5.925369019	2.133709824	0.115	6.6	1.95	10.45	5.75	1.55	1.707811089	2.620557954	1.023936982	-1.227155045	2.888106019	0.903200859	4.506944977	2.472877985	0.51354239
21668	5.727204228	3.395904387	2.208822311	5	3.05	1.9	8.4	3.35	1.8	3.131071634	1.547501206	1.091603595	2.674579427	1.356831351	0.857981721	3.948270532	1.533025931	0.728081544
21736	7.79420262	6.572698964	2.755425423	NA	NA	NA	10.25	7.3	2.4	4.080919174	2.824731024	1.536961893	NA	NA	NA	4.686801214	2.979267154	1.18109161
31031	5.638190093	3.92730452	2.039819216	4.45	3.4	1.5	8.75	4.25	1.75	3.016591104	1.758981684	0.934083924	2.30576097	1.433889117	0.482283481	4.044779739	1.932830251	0.664462457
31036	6.684106178	3.183344334	2.190044189	6.7	3.8	1.85	8.85	2.1	1.8	3.631915514	1.42952114	1.074234919	3.492850269	1.795436693	0.811162802	4.184843695	0.843314598	0.726018695
31078	9.755093831	4.479960658	2.621940987	10.95	5.7	2.65	11.5	3.25	2.15	4.945577623	2.016111699	1.438625025	5.222108775	2.532544378	1.530295511	5.112143234	1.464182226	1.012235356
31093	9.243262555	6.903145263	2.809722203	9.9	8.15	3.3	11.4	6.5	2	4.721077491	2.944636337	1.585511917	4.831981717	3.377243044	2.096270539	5.035463168	2.72926616	0.893917931
63019	8.486642409	5.69155296	3.110172149	7.1	5.25	2.45	12.5	6.55	3.65	4.372440637	2.542238317	1.826910701	3.659082446	2.403568793	1.354609938	5.435585119	2.752820959	2.117887322
64009	4.626938923	7.716285554	2.200139645	4.67403169	9.073626761	2.757288732	6.1	8	1.15	2.651623436	3.197409603	1.058621792	2.529569858	3.637665326	1.628293023	3.069215342	3.182252767	0.14659513
8553-065	7.618754594	4.458704652	2.552461937	10.7	3.7	2.85	6.95	5.2	1.765	3.910936819	2.033211512	1.324316757	4.916653494	1.703349665	1.704016567	3.380613119	2.286367006	0.51808394
9605-004	7.974811133	7.753385475	3.147728392	7.45	7.35	3.6	11	9.3	2.6	4.182716061	3.206856833	1.851520211	3.815322573	3.130011272	2.351273988	4.940391292	3.526517195	1.337206053
PI558775	11.60213936	4.132089935	2.482977535	9.72596831	2.826373239	2.142711268	18.00175192	5.200254453	2.164618321	5.555205339	1.877556029	1.323381807	4.782370034	1.28366307	1.078050119	7.020305551	2.296835838	1.016699261
Bramling	11.03262862	4.361316532	2.514066324	9.67403169	3.573626761	2.657288732	16.00175192	4.800254453	1.664618321	5.380991635	2.013632789	1.344575789	4.724817539	1.700694748	1.540731481	6.468354156	2.148414308	0.611136582
Chocolate	4.904811441	3.035279881	2.039933223	4.57403169	1.973626761	1.557288732	6.65	3.05	1.45	2.78949727	1.365789292	0.936561647	2.478006696	0.82361057	0.544275484	3.317813818	1.391704759	0.419238768
CanadianRedWine	4.359754964	6.10974067	2.221487138	4.62596831	5.226373239	2.442711268	6	7.25	1.415	2.491085736	2.658613339	1.048618814	2.450679601	2.39631171	1.347776189	2.99997404	2.937031168	0.260305685
Cashmere	11.76664951	7.019204394	2.300869427	14.32596831	6.626373239	3.342711268	14	8.2	1.1	5.689448673	2.976241814	1.132514191	6.44976886	2.906276898	2.132624373	5.895732239	3.23231959	0.09729759
Columbia	11.70171776	4.026422279	2.855005535	11.32596831	3.726373239	2.742711268	15.5	4.1	2.65	5.631946358	1.872026783	1.632655568	5.394266907	1.749986539	1.613098908	6.341091903	1.864588038	1.401876542
Fuggle	4.305778574	3.23529826	2.342500811	3.42596831	3.426373239	2.042711268	6.55	2.75	1.9	2.435212751	1.487048992	1.206197064	1.750852228	1.602893519	0.987044329	3.27625004	1.234738085	0.811641555
H23AR16N	9.999852393	6.555478008	2.470274344	9.67403169	5.073626761	3.457288732	13	8.05	1.365	5.002403958	2.807779661	1.275067885	4.724817539	2.338486897	2.230570472	5.588781183	3.184368071	0.318851852
Horizon	10.89002405	5.989137034	3.466956459	11.5	6.4	3.95	13.5	6.1	3.1	5.381562565	2.654494999	2.107658495	5.430280611	2.823560195	2.645107045	5.73707819	2.608688402	1.73320614
Magnum	19.79143754	6.988169284	4.142968838	21.5	7.95	4.5	23.5	6.9	4.35	8.41132247	2.981695008	2.612333877	8.592201984	3.321662115	3.100527713	8.424892511	2.862263567	2.584615786
Nugget	16.45340748	4.735032721	3.410622095	17	4.25	3.65	20.5	5.3	3.25	7.346163928	2.180213984	2.06673764	7.268967499	1.997653045	2.392699537	7.688301166	2.336210416	1.840064135
Olympic	13.72690787	5.30361077	3.161622789	13.67403169	4.973626761	3.257288732	17.5	5.7	3	6.355109184	2.400978798	1.875231093	6.158047705	2.299566453	2.060256946	6.879417598	2.474494061	1.66071788
Saaz72	7.660261907	5.469951284	2.418554356	8.32596831	6.926373239	2.442711268	9.9	5.05	1.85	4.043494085	2.455159002	1.2691238	4.210484275	3.007064909	1.347776189	4.532460047	2.238575375	0.770523895
Tahoma	6.117761116	5.592640029	3.027739196	6.92596831	6.726373239	3.442711268	7.9	5.4	2.65	3.373504026	2.459673572	1.759285227	3.595333778	2.940164958	2.217945605	3.810881777	2.277595031	1.378962891
Teamaker	4.403196927	9.221489436	2.339955173	NA	NA	NA	5.298248082	11.99974555	1.735381679	2.531228489	3.529589517	1.193454404	NA	NA	NA	2.736306124	4.160232544	0.67515181
Tettnanger	5.610027304	4.136261435	2.282626048	5.75	4.35	2.05	6.798248082	3.399745547	2.035381679	3.111535055	1.908704038	1.155100311	3.044065461	2.020127402	0.995779881	3.399266475	1.565402822	0.929911207
TriplePerle	9.755093831	3.28962436	2.452937892	8.95	2.3	2.9	13.5	3.85	1.45	4.900359057	1.4964849	1.265197618	4.44646279	0.992030408	1.751431597	5.716156947	1.765580131	0.352792177
Triumph	12.1798115	4.438481752	2.539910709	9.47403169	4.073626761	2.757288732	17	4.55	1.9	5.763927297	2.058063575	1.36761209	4.64742474	1.927544427	1.628293023	6.760934194	2.054520868	0.809718742
U2006009-074	9.588721395	4.301128594	2.411380693	13.32596831	4.126373239	3.542711268	10.65	4.4	1.235	4.860921132	1.996757719	1.226766478	6.109407576	1.935522158	2.302937899	4.815475135	1.991028163	0.219714946
U200810-008	8.418525953	3.736710082	2.511184806	8.42596831	3.626373239	2.542711268	11.2	3.6	2	4.356049493	1.739884406	1.347316043	4.252641698	1.701767907	1.436676209	4.9922298	1.648218581	0.892119105
U200822-062	5.678226228	5.039219826	2.278596264	5.37403169	6.273626761	2.157288732	7.6	4.45	1.65	3.166003297	2.291152729	1.146676129	2.879223684	2.775342057	1.096120969	3.705927601	2.013809092	0.596075109
UKSerebrianka	3.864249374	4.79791389	2.54492103	NA	NA	NA	5.35	4.9	2.05	2.26188073	2.190787277	1.37526383	NA	NA	NA	2.687511954	2.177934643	0.935035592
W1007-218	7.997064667	5.967881029	2.959947176	6.5	5.15	3.1	12	7.3	2.6	4.161013226	2.630520095	1.714679628	3.398261848	2.364784441	1.924582822	5.270797283	2.981255506	1.363418844
W1030-228	11.11255939	3.162088328	2.528050378	13	2.6	2.35	12.5	3.25	2.2	5.47391025	1.451961741	1.362220304	5.958031587	1.177590795	1.26689852	5.435585119	1.489441524	1.046945791
W1106-052	11.55763006	3.502184413	2.959947176	12	3.2	3.3	14.5	3.45	2.4	5.630169175	1.629128852	1.709094736	5.605976664	1.499630643	2.094907307	6.039598832	1.580324069	1.204581882
W1108-015	7.15619547	5.054225707	2.280621097	7.67403169	5.973626761	2.257288732	9	4.65	1.6	3.851558034	2.288846286	1.141593466	3.91876312	2.670888042	1.186020851	4.242012394	2.065312442	0.537075105
W1121-050	8.887206016	7.519569417	2.640719108	7.5	7.35	2.45	13	8.75	2.4	4.534865943	3.142253679	1.454792143	3.826745262	3.134504324	1.356042486	5.588781183	3.382911586	1.200255176
W1121-051	11.06805232	9.517633916	2.603162865	9.4	9.35	2.6	16	11.45	2.15	5.397275185	3.689987273	1.419961989	4.635115266	3.724046717	1.486916535	6.468770593	4.021683584	0.998906554
W1121-053	19.8568492	5.750821463	2.974317174	23	5.8	3.25	22.00175192	6.300254453	2.364618321	8.433883977	2.569651812	1.719697608	9.005520811	2.611083203	2.053263654	8.046342633	2.671788434	1.171474901
W1121-059	3.323822586	5.861601003	2.790944081	3.25	5.45	2.45	4.75	6.75	2.8	1.909407373	2.600337694	1.578374494	1.68602985	2.481865259	1.354609938	2.454103702	2.806645686	1.511155757
W1130-022	6.996564092	2.953601207	2.005132821	6.12596831	2.126373239	1.042711268	9.9	2.95	1.7	3.660051017	1.313091171	0.901184418	3.219405942	0.854203607	0.036183714	4.424908481	1.330062628	0.640922089
W1130-089	5.157525542	2.85362717	1.857232511	NA	NA	NA	6.398248082	1.699745547	0.665381679	2.908047205	1.16432235	0.719723692	NA	NA	NA	3.22960471	0.591906762	-0.393877798
W1130-179	8.935445339	2.73789401	2.198493053	7.72596831	2.626373239	1.642711268	12.5	2.25	1.8	4.54044817	1.196300187	1.080562202	3.952802851	1.168263778	0.616642911	5.423993347	0.93425274	0.728081544
W1311-027	5.371147688	4.33116862	2.452937892	3.8	4.15	2.25	8.8	4.45	2.1	2.923720327	2.015252264	1.29485342	2.004237998	1.95388101	1.175676556	4.156378349	2.012147998	0.954927609
W1312-015	10.83996312	4.684200712	2.896258678	10.32596831	3.226373239	2.542711268	14.5	5.65	2.85	5.303888352	2.121991628	1.665866185	5.016538694	1.500505244	1.436676209	6.039598832	2.45783128	1.551438664
PI617392	4.478262903	4.141095881	2.157239911	4.27403169	4.473626761	1.757288732	6.05	3.75	1.6	2.570731134	1.922385598	1.043822503	2.320638598	2.098043895	0.730830218	3.048501908	1.710644934	0.557521336
YakimaGold	12.65004807	4.590840791	2.634565992	16.32596831	4.226373239	3.042711268	14.5	4.9	2	6.007932629	2.11866127	1.443143608	7.10162327	1.980217594	1.874570171	6.039598832	2.189354191	0.884855658
Zeus	15.34073079	4.246144599	3.804962649	17	3.9	3.9	18	4.5	4.05	6.981273383	1.977980993	2.363958406	7.265195965	1.841806009	2.603073689	7.03351289	2.035124543	2.386551205
19120	7.90849994	3.736368614	3.149095549	12.67403169	4.073626761	3.757288732	7.65	3.2	2.7	4.149787582	1.737413714	1.858954902	5.817686421	1.927544427	2.483676791	3.713076176	1.464288951	1.436630915
19137	7.192679164	3.540774463	2.905785704	NA	NA	NA	9.5	3.2	2.65	3.794720979	1.634637948	1.669726305	NA	NA	NA	4.37136038	1.464288951	1.394338647
2001022-080	7.841289931	4.139864573	2.43415977	8.55	3.9	2.5	9.6	4.25	1.8	4.146237637	1.926870944	1.281379405	4.286666092	1.840456171	1.400492496	4.445397879	1.922027524	0.726018695
2011002-022	6.226375303	4.130887988	2.175821767	5.45	2.4	2.25	9.398248082	6.799745547	1.235381679	3.390401061	1.822151778	1.052342218	2.898546042	1.059467829	1.17672944	4.406824773	2.835629017	0.216225554
2011007-041	8.264107072	5.01136079	2.903612811	8.1	4.15	2.8	11	6.05	2.75	4.322389547	2.257752115	1.668567901	4.104090801	1.904646657	1.659322612	4.947355398	2.593352852	1.476677072
2011036-030	7.885796999	3.374648382	2.302712919	8.7	2.75	1.85	9.55	3.6	2.1	4.146845436	1.537592758	1.158601121	4.338810195	1.245433195	0.811162802	4.391939742	1.614492339	0.927833515
2011045-029	4.771152761	6.476099563	2.881706606	3.57403169	7.873626761	2.857288732	6.95	6.3	2.6	2.672351682	2.804893569	1.638262462	1.935918949	3.289763323	1.715444792	3.402813411	2.665038935	1.32086974
20153	12.88679715	4.356461609	2.724450687	14.32596831	4.926373239	3.342711268	16	4.05	2.035	6.084922216	2.001017881	1.492854538	6.44976886	2.27684212	2.132624373	6.484958496	1.807707921	0.851536294
21014	9.68349723	5.32658339	2.700869312	NA	NA	NA	12.99824808	5.699745547	2.535381679	4.797633444	2.392975573	1.500205372	NA	NA	NA	5.610843508	2.479537322	1.329820454
21040	5.643729362	4.653847481	1.906427872	5.72596831	4.526373239	0.642711268	7.7	4.85	1.7	3.074416321	2.147449987	0.797454224	3.023404873	2.110655377	-0.376361484	3.613780546	2.170210513	0.63719277
21045	4.185061884	4.465141689	1.784098008	NA	NA	NA	5.75	4.45	0.785	2.4606144	2.054339737	0.66854893	NA	NA	NA	2.919083685	2.003788581	-0.223939253
21051	8.395726076	7.460091501	2.033696074	NA	NA	NA	11	8.5	1.2	4.275661357	3.001366116	0.890148494	NA	NA	NA	4.883393831	3.191886203	0.132166807
21084	4.951799556	4.461048713	2.475297975	NA	NA	NA	6.098248082	4.299745547	2.035381679	2.807858762	2.048059892	1.311622713	NA	NA	NA	3.099172401	1.958494723	0.929911207
21085	9.812248463	5.010791893	2.274682654	11.32596831	4.526373239	3.142711268	11.99824808	5.799745547	0.765381679	4.951027047	2.280340419	1.094013851	5.394266907	2.110655377	1.960949129	5.293535411	2.513572441	-0.276522385
21112	8.938389143	4.586240684	2.139343261	6.615	4.9	1.565	14	4.3	1.95	4.125961193	2.117974148	1.020155117	2.489103166	2.257148099	0.530987071	5.900631296	1.954825901	0.852161093
21187	12.44777141	4.416192642	2.43415977	14	4.25	2.9	14.5	4.55	1.4	5.968278593	2.052803728	1.266651688	6.303908283	1.997063856	1.749852923	6.039598832	2.055053499	0.378920307
21215	8.523914142	4.724527846	2.334401479	6.17403169	4.073626761	1.557288732	12.25	5.1	2.1	4.285822134	2.16995309	1.196370161	3.257696719	1.927544427	0.544275484	5.216817371	2.258233285	0.970478518
21253	13.78298343	4.798800737	2.809722203	15.5	4.65	2.65	16	5.05	2.65	6.419807928	2.210229483	1.596123894	6.795050629	2.165520596	1.532920927	6.419270478	2.245351661	1.402708149
21277	8.485749901	4.345319364	2.089265816	11.1	5.95	1.95	6.401751918	1.300254453	1.164618321	4.355351616	1.789386795	0.984089	5.260316754	2.564698622	0.905057848	3.196396029	0.272652777	0.170646695
21294	11.49086946	4.479960658	2.828500324	10.85	4.2	2.8	15.5	4.75	2.55	5.566502434	2.052370874	1.609915328	5.183249325	1.931468294	1.662628956	6.289665374	2.114562307	1.32711495
21373HO	11.02354525	6.903145263	3.485734581	12.3	8.45	4.35	13	6.2	2.75	5.396628686	2.934448558	2.113335492	5.635089147	3.447676593	2.975731859	5.572290354	2.642188902	1.477469741
21405	10.1334039	5.776576981	2.959947176	8.8	5.45	3.25	14.5	6.55	2.45	5.040075713	2.57497832	1.699653154	4.395680407	2.479872084	2.034154866	6.020778587	2.753708725	1.241372837
21453	9.759179242	4.871863268	2.605065142	NA	NA	NA	12.7	5	2.15	4.800455378	2.227988651	1.424654822	NA	NA	NA	5.437589464	2.226002178	1.012235356
21455	4.992837615	5.946625024	2.415381649	4.15	6.15	2.55	7.6	6.25	1.7	2.767922234	2.639237183	1.255062929	2.170184301	2.733534937	1.441966594	3.707000417	2.659000234	0.616462408
21457	9.039341031	6.080516016	2.638421477	4.77403169	3.973626761	1.857288732	16.00175192	8.900254453	2.864618321	4.45516057	2.609400717	1.44534508	2.580707662	1.883472336	0.823071367	6.468354156	3.420618507	1.543441377
21486	11.55763006	5.393968886	2.978725297	12	5.45	3.4	14.5	5.65	2.35	5.630169175	2.439647146	1.725083529	5.605976664	2.47827426	2.181597423	6.039598832	2.458582385	1.172288264
21524	6.801977412	6.00410715	2.141000864	6.87403169	6.473626761	1.657288732	8.398248082	6.199745547	1.735381679	3.681337889	2.65255712	1.029202755	3.573280547	2.843419701	0.637913323	4.036476515	2.646212035	0.67515181
21536	8.308614139	6.669329204	2.597529428	9.2	6.65	3.2	10	7.45	1.535	4.340590941	2.8732162	1.387729197	4.527674302	2.88919517	2.010074174	4.595847667	3.02541616	0.447847042
21537	9.999788625	6.572698964	2.815569535	NA	NA	NA	13	7.3	2.5	4.934957631	2.826676243	1.600572203	NA	NA	NA	5.588781183	2.981876002	1.289105374
21610	5.756133822	7.158217326	2.903612811	0.965	8.05	2.95	12.5	7.2	2.6	2.607035296	3.02844179	1.669835472	-0.181489382	3.352537141	1.79384719	5.400538411	2.934428146	1.363418844
21612	6.283542571	4.224888594	2.528050378	5.15	3.85	2.8	9.5	4.5	1.75	3.264030836	1.966466664	1.341228102	2.701658833	1.814656167	1.66427185	4.134521319	2.035124543	0.63179644
21650VFFU	4.239789086	4.507602458	2.294797419	2.92596831	4.326373239	2.042711268	NA	NA	NA	2.209172502	2.069027476	1.161025656	1.426567115	2.024289685	0.987044329	NA	NA	NA
21678	12.89284208	5.032616796	2.640719108	14	4.85	2.85	15.5	5.4	2	6.117775734	2.301422811	1.441770424	6.298942781	2.248613968	1.707650826	6.315574529	2.368556152	0.854621444
31018	1.382439363	10.29402503	2.378605124	1.62596831	10.12637324	3.042711268	2.3	12.5	1.435	0.524800387	3.873211568	1.168110455	0.429462698	3.952008117	1.874570171	0.728003607	4.262345503	0.255601988
31027	7.885796999	6.73309722	1.996629537	9.35	7.1	2.3	8.9	7.15	0.835	4.159310181	2.901096287	0.850697888	4.616697931	3.050502817	1.219893637	4.165008766	2.937218064	-0.270347755
31034	2.115455706	6.648073199	2.584384743	1.485	7.35	2.6	3.8	6.7	2.1	1.08623822	2.85376546	1.407339007	0.397797004	3.1067216	1.48534557	1.958839281	2.780673077	0.973305234
31039	16.67594282	4.841312748	3.373065851	18	4.15	4.2	20	5.65	2.6	7.411860233	2.216931184	2.027092707	7.571150933	1.95388101	2.853308808	7.535227508	2.45783128	1.363418844
31042	8.508895943	5.734064971	2.283934797	8.65	6.9	1.5	11	5	2.4	4.428658163	2.547534422	1.147805517	4.333699937	2.980539106	0.482283481	4.940391292	2.226916968	1.210297839
31049	7.903637559	4.879528581	2.624441827	7.27403169	6.173626761	2.457288732	10.55	4.2	2.25	4.129372822	2.226113611	1.443021687	3.747905423	2.740843493	1.364308782	4.749572978	1.9138111	1.091810714
31056	4.725795211	4.182376583	1.801337072	3.25	3.25	1.015	7.9	5	1.6	2.591328626	1.899198914	0.719066705	1.695508954	1.52915414	0.014518205	3.785875463	2.149212081	0.5567229
31090	11.24986352	4.553155354	2.517259305	16.32596831	5.326373239	2.842711268	12	4.2	1.85	5.495912922	2.10448081	1.348721783	7.10162327	2.435232154	1.70066045	5.270797283	1.912901295	0.770523895
62051	9.242737724	3.788250038	2.078823287	12.32596831	4.226373239	1.842711268	9.598248082	2.899745547	1.435381679	4.717599296	1.745671197	0.971272399	5.75801547	1.980217594	0.803197646	4.478706	1.318580005	0.405907643
64107	9.999788625	4.206318865	3.056145985	NA	NA	NA	13	4.1	2.9	4.922009934	1.950997505	1.787290609	NA	NA	NA	5.572290354	1.872189519	1.574775659
6691-004	11.66889773	4.458704652	3.12895027	13	3.35	3.1	13.75	5.55	3.05	5.644387794	2.039321687	1.846960583	5.963546999	1.576873263	1.924765415	5.731578461	2.418549181	1.686661759
8254-181	6.239035503	5.032616796	2.152487946	7.25	4.9	1.9	7.3	5.35	1.65	3.413982419	2.247585829	1.041976793	3.681538848	2.146120904	0.858937274	3.58646332	2.345350197	0.599165251
8658-009	2.945512513	5.117640817	2.114931703	1.45	6.65	2	5.7	3.8	1.45	1.558130824	2.282751193	1.004179794	0.412343308	2.881743664	0.946025836	2.903307979	1.730854964	0.424716465
8679-011	7.326782206	4.749849099	2.552059707	11.67403169	5.473626761	3.357288732	7.15	4.35	1.6	3.89054742	2.182382229	1.349604616	5.466294315	2.490006514	2.145578178	3.486886346	1.971884486	0.516399045
8688-010	9.977629168	5.69155296	3.373065851	9.45	5.65	3.65	13.5	6.15	3.15	4.989271354	2.525099983	2.035381891	4.598838202	2.539743324	2.389037112	5.747435232	2.586338332	1.768269118
9839-024	5.015091149	7.200729337	2.43415977	4.6	7.8	2.65	7.2	7.55	1.65	2.817173574	3.050209384	1.277575558	2.457843461	3.276838425	1.532920927	3.547329621	3.052680602	0.599165251
PI684746	12.00270074	4.437448647	2.847278446	12.5	4.45	2.75	15	4.4	2.65	5.800571204	2.054035765	1.622681971	5.787850945	2.063482643	1.620695965	6.192794896	1.995256603	1.390108507
PI250809	5.415654756	4.373680631	2.471716014	6.85	5.1	2.55	5.85	3.6	1.85	2.991696497	2.021576154	1.30543859	3.49180311	2.347718125	1.431727296	2.923074136	1.654075884	0.766538232
PI684741	6.845651573	3.889363403	2.339911687	6.07403169	3.073626761	2.057288732	NA	NA	NA	3.667556463	1.776082178	1.199103969	3.211487317	1.455414761	1.005682692	NA	NA	NA
PI684765	5.42821036	3.466825084	2.454704861	NA	NA	NA	7.3	3.1	1.9	3.063799645	1.596528454	1.296827181	NA	NA	NA	3.587978526	1.414874696	0.809718742
U9725-082	15.11819546	5.542760923	3.016281541	18	5.95	3.1	16.5	5.5	2.75	6.90626934	2.494961686	1.759790161	7.571150933	2.664839178	1.923119314	6.6247923	2.406185316	1.477469741
W0823-23	2.382048069	4.991901955	1.946581851	2.52596831	4.526373239	1.842711268	3.6	5.5	1.135	1.334372515	2.276728203	0.833644719	1.148023057	2.110655377	0.803197646	1.781215379	2.40520414	0.09001691
W1017-022	15.91468856	6.593612393	2.682251992	16.5	6.85	3.15	21.00175192	7.300254453	1.364618321	7.183856816	2.856145928	1.473580195	7.112365096	2.973537985	1.967413558	7.798388106	2.978994998	0.351932971
W1108-141	9.399037291	5.415224891	2.65949723	10.9	6.1	3.1	10.75	5.05	1.8	4.787699235	2.427245769	1.452316814	5.202720105	2.719094038	1.924582822	4.826008462	2.203340572	0.693850227
W1108-396	5.193119419	2.864504254	2.021041095	5.15	2.4	1.65	7.05	2.75	1.55	2.880439126	1.289770332	0.922078235	2.652571526	1.060192839	0.62276492	3.485572639	1.235940815	0.508522113
W1108-408	3.590864991	6.031649045	2.490494135	3.15	6.3	2.7	5.45	6.3	1.75	2.045225386	2.665845287	1.321394809	1.627857701	2.779025379	1.574989466	2.778628073	2.675008199	0.671874161
W1121-054	10.91227758	6.456769151	2.715831595	9.05	6.4	2.3	16	7.2	2.75	5.336783082	2.810537723	1.518423749	4.493160912	2.821239772	1.221948579	6.484958496	2.951725279	1.477469741
W1127-055	7.259552668	5.688983116	3.046340934	7.27403169	6.973626761	3.157288732	9.4	5.3	2.8	3.889351283	2.535513734	1.781037899	3.747905423	3.008578738	1.974595473	4.388035719	2.330993375	1.50489806
W1127-295	5.637552842	2.297212021	2.294840905	NA	NA	NA	7.101751918	0.800254453	1.364618321	3.13523307	0.662973001	1.153048743	NA	NA	NA	3.490344073	-0.217231506	0.351932971
W1130-041	7.191487143	5.484130291	2.266049143	6.85	6.2	1.85	10.00175192	4.700254453	2.064618321	3.848029454	2.456883044	1.139614588	3.550655069	2.743947991	0.812478826	4.587247172	2.110126954	0.937840679
W1131-106	8.917303015	3.55902344	2.482977535	8.12596831	3.326373239	2.042711268	12.99824808	3.199745547	2.535381679	4.552821165	1.642236721	1.322628343	4.125509067	1.552160019	0.987044329	5.610843508	1.469549356	1.329820454
W1305-011	4.3612171	6.156924882	2.420799959	2.52596831	6.226373239	2.442711268	7.398248082	7.099745547	1.935381679	2.349223042	2.702341031	1.269004072	1.148023057	2.767633299	1.347776189	3.645473893	2.926485541	0.84639753
W1423-016	3.924667997	5.542760923	2.452937892	3.75	4.1	1.85	5.6	7.35	2.5	2.190445875	2.449737846	1.294874106	1.989221796	1.924015217	0.812478826	2.712646195	2.994544693	1.277793953
W1512	5.431826856	3.595514036	2.791097847	NA	NA	NA	6.798248082	2.899745547	2.735381679	3.03894279	1.630154774	1.57322582	NA	NA	NA	3.399266475	1.318580005	1.482754999
2010009-003	9.039341031	3.520819007	2.731687842	7.42596831	3.326373239	3.242711268	13.99824808	3.099745547	2.135381679	4.571771176	1.622458237	1.520338995	3.820722625	1.552160019	2.0469629	5.917235636	1.420234436	1.012146528
21049	5.441343751	3.933062358	2.571039686	6.07403169	4.473626761	2.057288732	6.8	3.35	2.35	3.069655603	1.827322203	1.399815022	3.211487317	2.098043895	1.005682692	3.382522287	1.535660999	1.172288264
21056	5.526922424	4.437448647	2.340269162	4.65	3.95	2.3	8.3	4.9	1.75	3.052242608	2.051556361	1.199348516	2.483004354	1.862492217	1.221948579	3.980085482	2.177934643	0.671874161
21194	12.44777141	6.01039304	3.504512703	13	6.95	4.45	15.5	5.6	2.7	5.940649095	2.653642769	2.122014277	5.958031587	3.007821824	3.059548296	6.289665374	2.434875949	1.425510757
21199	8.286360605	3.863536504	2.697053473	8.65	3.5	3.15	10.5	4	1.85	4.333683433	1.805143747	1.492159403	4.316922174	1.651794133	1.967772301	4.775603456	1.829937018	0.766538232
21200	9.288938162	3.253970244	2.605840089	9.82596831	3.226373239	2.742711268	12	2.9	2.1	4.730167058	1.498243001	1.406082127	4.821818896	1.500505244	1.613098908	5.276931071	1.312994163	0.91590061
21248	14.16953536	3.010749045	2.704525155	15	2.3	2.6	17.99824808	3.199745547	2.735381679	6.591462708	1.352912223	1.50418723	6.629835488	0.999044509	1.48534557	7.053514232	1.469549356	1.482754999
31006	5.092179711	3.952075811	2.245820695	4.82596831	3.826373239	1.742711268	7.2	3.9	1.85	2.856499292	1.837711096	1.122476975	2.558965397	1.797440006	0.71028075	3.529158878	1.774971041	0.770523895
31037	7.541753968	3.655031408	2.682271875	7.37403169	3.273626761	1.957288732	9.85	3.5	2.65	3.988620716	1.682296778	1.487580957	3.79096215	1.556004109	0.914676902	4.512747445	1.566747564	1.394338647
31045	20.68157889	4.522472668	3.166506514	21.5	4.15	3.4	25.5	4.9	2.85	8.666751547	2.0895357	1.872386672	8.575918051	1.952044379	2.180279603	8.888243105	2.177934643	1.535346368
31046	15.34073079	4.607496689	2.847278446	16	4.05	3.55	19	5.2	1.85	6.963285643	2.117444831	1.594618943	6.951653031	1.905675063	2.309091171	7.273952735	2.282649506	0.720145886
31082	13.33791276	5.032616796	2.753387838	14	4.35	3.05	16.5	5.9	2.1	6.280890458	2.277817293	1.538855281	6.298942781	2.040267916	1.881575936	6.617067601	2.508883846	0.954927609
56008	5.296841886	6.386151479	2.94930936	4.62596831	6.926373239	2.642711268	7.598248082	6.999745547	3.435381679	2.93041588	2.781581257	1.698841355	2.450679601	3.007064909	1.525110373	3.725509526	2.896467521	1.993096859
66051	7.129176852	4.203632589	2.978725297	5.55	4.1	3.2	11	4.2	2.55	3.774782713	1.95842977	1.72657886	2.943944799	1.926843076	2.010603038	4.947355398	1.911382521	1.31831349
BitterGold	12.67030675	5.245176849	3.429400216	15	5.3	3.95	14	5.45	3	6.031089141	2.376336367	2.076840102	6.629835488	2.425351375	2.64260165	5.855990751	2.367214152	1.661071851
Mt.Rainier	9.599319095	8.029713544	2.77216596	9.1	9.65	2.85	13	7.65	2.35	4.864490608	3.284017427	1.559653156	4.516286173	3.794879384	1.707650826	5.594239168	3.083462982	1.158498338
PI558949	7.262698054	3.332136371	1.833259879	8.7	2.8	1.5	8.15	3.45	1.2	3.901934891	1.540621496	0.752594368	4.350566577	1.286011882	0.48563378	3.920945506	1.585338904	0.193436125
PI635392	6.529032114	3.657337942	2.294840905	NA	NA	NA	8.398248082	2.999745547	1.635381679	3.536067678	1.663439158	1.153048743	NA	NA	NA	4.036476515	1.369929292	0.587193919
PI635433	7.574884844	5.316427356	2.265356017	3.82596831	5.926373239	1.342711268	13.99824808	5.199745547	2.535381679	3.794672284	2.404620058	1.128885926	1.994901665	2.660177715	0.330852938	5.917235636	2.303590049	1.329820454
PI635453	5.027194722	3.725647908	2.394560749	NA	NA	NA	6.8	3.45	1.8	2.87437144	1.660671704	1.24540273	NA	NA	NA	3.379160545	1.491848719	0.728081544
PI651841	4.07414934	4.742674116	1.281836696	3.15	4.65	0.45	NA	NA	NA	2.188414058	2.173383464	0.169099254	1.631158403	2.156250452	-0.599126741	NA	NA	NA
PI684720	6.803333428	5.079287768	2.294840905	NA	NA	NA	8.798248082	5.299745547	1.635381679	3.654630402	2.299949929	1.153048743	NA	NA	NA	4.18689938	2.339587522	0.587193919
W1007-220	7.974795681	5.511985761	2.710619537	8.62596831	4.526373239	3.442711268	10.3	6.5	1.95	4.193568446	2.458465891	1.490750675	4.336315237	2.110655377	2.217945605	4.704728529	2.733489605	0.817443476
W1012-044	8.353121207	4.735032721	2.466082577	10.2	4.85	3.25	9.1	4.7	1.135	4.372274603	2.180391903	1.271901291	4.942457893	2.248135522	2.053263654	4.280990264	2.101028349	0.115463897
W1103-314	10.57847458	4.947592774	2.959947176	9.3	4.7	2.9	15	5.35	2.8	5.22536808	2.268778533	1.714352426	4.592546859	2.187443007	1.750840305	6.192794896	2.354001101	1.508425932
W1108-028	4.458752806	5.032616796	2.133709824	4.3	5	2.2	6.25	5.25	1.3	2.538564869	2.302365376	1.013130691	2.298213254	2.304921915	1.131226545	3.146201569	2.31821168	0.271175356
0719-025	16.67594282	4.990104785	3.542068946	17.5	5.15	4	20.5	5	3.25	7.417957426	2.286294349	2.164182952	7.414548531	2.364784441	2.684938635	7.688301166	2.226688367	1.839425595
0835-016	6.20906017	4.005899015	2.869159484	5.85	3.7	2.8	8.601751918	4.100254453	2.764618321	3.396485938	1.858467982	1.635121119	3.094191393	1.730896015	1.659322612	4.078876831	1.869127477	1.470599145
2003053-011	7.874281502	4.013011214	2.294797419	8.22596831	3.526373239	2.042711268	NA	NA	NA	4.144361404	1.838495491	1.161025656	4.168108041	1.652749366	0.987044329	NA	NA	NA
2007005-051	2.729575725	9.048663124	3.138951502	2.6	11	3.45	3.101751918	8.300254453	2.664618321	1.466312859	3.556724996	1.849102768	1.261104557	4.155376938	2.224258039	1.548324678	3.261237367	1.397017235
2010014-028	5.015091149	3.714744466	2.096153581	4.8	3.65	2	7	3.5	1.4	2.799398354	1.734852688	0.989253567	2.526592123	1.723091373	0.950560743	3.442896091	1.604981529	0.378920307
2011036-034	4.46577283	3.24497695	2.214128412	NA	NA	NA	6.1	2.8	1.5	2.574420267	1.477726061	1.081464387	NA	NA	NA	3.03975163	1.260412728	0.461681118
2012077-006	9.020727218	3.225856344	2.603162865	10.5	3.1	2.4	10.3	2.9	2.35	4.651276746	1.49061063	1.424274821	5.059542223	1.451648337	1.31134853	4.704728529	1.314651411	1.163464221
2012077-018	7.195937453	4.671264705	2.528050378	8.4	4.95	2.3	8.3	4.45	2.25	3.76912987	2.151490068	1.359247368	3.994053542	2.271825025	1.212862771	3.96903245	2.015466633	1.093872554
2013012-002	11.9804472	5.096384812	2.541195064	10.95	4.55	3.05	16.5	5.85	1.535	5.734220914	2.305899078	1.315210462	5.163077873	2.089827141	1.871032535	6.617067601	2.526678276	0.363105557
2013013-004	7.819036397	7.285753358	3.729850162	7.6	8.65	4.25	10.5	6.9	3.5	4.095199824	3.046687509	2.292712138	3.823985274	3.475595778	2.874366778	4.760635503	2.861583836	2.004707302
21180	7.350851722	5.342086624	2.464215523	7.35	4.9	3.05	9.598248082	6.499745547	0.935381679	3.929688333	2.414038891	1.271385951	3.779862788	2.268523108	1.880458698	4.478706	2.742267732	-0.088799902
21227	8.298915229	3.998566809	2.636570943	7.75	3.8	2.45	11.99824808	3.899745547	2.735381679	4.323557044	1.849820613	1.45006638	3.93722747	1.766780164	1.354609938	5.293535411	1.790746559	1.482754999
21287	2.963115027	4.151929185	1.812118244	NA	NA	NA	3.198248082	3.799745547	0.565381679	1.716877813	1.909320749	0.667889731	NA	NA	NA	1.640895186	1.747167913	-0.517949392
21406	10.44495338	3.629720445	2.090520145	9.5	2.9	1.8	14.5	4.05	1.585	5.186562235	1.682079561	0.971130113	4.675872517	1.345328039	0.765659907	6.048928303	1.844930128	0.486777164
21686	6.313825349	5.507449521	2.545155112	2.07403169	7.573626761	2.157288732	12.00175192	3.800254453	2.264618321	3.195532108	2.421335361	1.375125048	0.997980323	3.19815873	1.096120969	5.26032673	1.740413702	1.094559506
21701	6.679939396	6.806400242	2.731687842	5.62596831	7.726373239	2.742711268	9.998248082	7.299745547	2.635381679	3.577250075	2.916941399	1.527591247	2.973474796	3.263913526	1.613098908	4.620455853	2.985749209	1.406735848
31025	6.186155471	4.893816051	2.56552651	NA	NA	NA	7.901751918	5.000254453	1.964618321	3.384852146	2.227494018	1.388185536	NA	NA	NA	3.810580797	2.223539862	0.857924655
31041	3.590864991	6.584305183	2.246378554	1.85	7.95	2.3	6.75	5.95	1.5	1.934058237	2.841527735	1.11916981	0.738700475	3.321662115	1.222204565	3.357423053	2.555341206	0.468695411
31043	4.680648514	3.190622086	2.066634294	3.92596831	3.626373239	1.842711268	6.95	2.55	1.4	2.619056157	1.426616527	0.960812234	2.054076365	1.701767907	0.803197646	3.407591478	1.061860026	0.378920307
50024	8.152839403	3.842280498	2.509272257	8.15	3.3	2.6	10.7	4.15	1.9	4.273829267	1.792142214	1.344848146	4.12647287	1.554082064	1.488034606	4.833575752	1.893309354	0.811641555
56012	9.598772987	4.095394798	2.153984299	NA	NA	NA	12.5	3.95	1.4	4.779039131	1.896727447	1.026101386	NA	NA	NA	5.423993347	1.802094884	0.371238718
60039	7.974811133	6.095417061	1.96470673	9.35	6.4	2	9.1	6.35	1.05	4.180758743	2.673448851	0.864338354	4.614062773	2.823096571	0.950860616	4.201647017	2.647878413	0.04929754
62013	9.161379047	4.323112099	2.94930936	7.07403169	3.473626761	2.357288732	14.00175192	4.800254453	3.364618321	4.628785548	1.995462975	1.695645537	3.661081696	1.653241281	1.275408762	5.884026955	2.148414308	1.89759111
64007	1.97303309	6.860633252	2.049208277	1.215	6.75	2.15	3.75	7.8	1.125	0.96067755	2.941609145	0.934907748	0.167479943	2.942039158	1.087085544	1.906149782	3.125279249	0.104626675
66056	11.96011076	4.646856744	2.684296708	9.67403169	3.373626761	2.057288732	16.5	5.35	2.6	5.692819487	2.125315914	1.487669725	4.724817539	1.605022649	1.005682692	6.617067601	2.354001101	1.34958897
8254-267	5.885596972	5.311313229	2.385025954	4.67403169	5.373626761	2.157288732	NA	NA	NA	3.183029515	2.394890702	1.236799428	2.529569858	2.452726763	1.096120969	NA	NA	NA
8627-042	5.439446158	7.472956876	2.651142897	8.57403169	5.273626761	2.657288732	5.45	9.7	2.2	3.028302617	3.071867156	1.464739081	4.290737568	2.415054677	1.540731481	2.735510543	3.613200921	1.054942432
8685-068	5.749457762	7.349521374	2.47734945	5.8	6.7	2.85	7.65	9	1.565	3.174260954	3.026076831	1.27855271	3.033992627	2.872026682	1.701983228	3.713076176	3.367025887	0.426808127
8692-001	5.704950694	8.497345661	2.809722203	4.75	10.5	2.55	8.6	7.9	2.75	3.126915955	3.406877609	1.590938915	2.532743687	4.032805461	1.444709577	4.07584799	3.129503579	1.460600089
8692-031	3.969175064	8.369809629	2.715831595	3.15	10.5	3.15	6.3	7.6	1.9	2.24227782	3.374382815	1.497532101	1.63362389	4.032805461	1.967772301	3.1659239	3.059963236	0.769443426
8695-023	6.016500166	7.923433518	2.415381649	2.5	8.9	2.95	11.55	8.15	1.3	2.978918236	3.22680929	1.244441387	1.203706143	3.597126747	1.79384719	4.923597082	3.135476151	0.278760668
8915-014	9.314363402	6.176847906	2.836168629	9.67403169	6.773626761	3.157288732	NA	NA	NA	4.758302277	2.699307765	1.596499467	4.724817539	2.94334507	1.974595473	NA	NA	NA
8935-041	3.791146794	7.179473332	2.922390933	3.05	7.5	2.85	6	7.8	2.75	2.139732468	3.034477594	1.685910467	1.555277221	3.160449392	1.708052621	3.032388124	3.125836682	1.475088613
9504-011	8.313665771	4.443962678	2.803608346	9.5	4.2	3.2	8.798248082	4.699745547	2.035381679	4.34008947	2.060998511	1.578145384	4.656515014	1.974716138	2.010074174	4.18689938	2.116881164	0.929911207
9605-016	7.462979858	5.776576981	2.997503419	6.3	5.7	3.45	11	6.3	2.35	3.946498933	2.571212107	1.73679632	3.310224837	2.575092114	2.223934408	4.947355398	2.655921041	1.163464221
U2000012-364	8.412166178	2.934587754	2.183940981	8.77403169	2.773626761	1.957288732	10.65	2.4	1.55	4.375582726	1.314304861	1.062416114	4.371246467	1.297493379	0.914676902	4.815475135	1.028428847	0.503437956
U2001006-084	12.89284208	4.373680631	2.584384743	15	4.25	2.85	14.5	4.45	1.85	6.088762139	2.034515231	1.402298668	6.629835488	1.997653045	1.708052621	5.953125595	2.013809092	0.762517299
U200814-022	2.887042711	4.38061452	2.10546448	1.75	3.85	1.55	5.201751918	5.100254453	1.964618321	1.508578624	2.018965158	0.996840422	0.660140531	1.79927457	0.530841578	2.656036655	2.260409249	0.857924655
U200850-032	8.275421384	5.16766078	2.875713648	NA	NA	NA	10.85	5.4	2.6	4.270193548	2.342695738	1.649210778	NA	NA	NA	4.887358995	2.371791785	1.364698573
W0227-152	4.643853857	5.147244159	2.167364076	2.22596831	5.926373239	2.342711268	7.8	5	1.35	2.46859508	2.343574479	1.044009359	0.925057145	2.660177715	1.258388278	3.731183419	2.226002178	0.332079312
W0311-036	10.95926587	2.862397578	3.068972457	12.5	2.3	3.35	11.99824808	2.699745547	2.835381679	5.41915709	1.270455523	1.794691159	5.787850945	0.995937174	2.139101276	5.293535411	1.212508101	1.557922246
W1007-177	7.307205122	6.520537167	2.396603527	6.6	6.65	2.85	10.35	7.1	1.35	3.852301078	2.825578095	1.232082747	3.370708585	2.906842399	1.708052621	4.704958449	2.904242624	0.321941178
W1007-223	8.820445415	5.840344997	2.847278446	10.1	6.05	3.5	10.25	6.1	1.9	4.506996808	2.578267841	1.587200648	4.783965304	2.648339991	2.258892772	4.667354414	2.604194066	0.743348987
W1017-028	6.397664625	5.407286063	2.71909711	4.97403169	5.673626761	2.657288732	9.1	5.5	2.35	3.452164381	2.443125581	1.521647	2.681753641	2.563432457	1.540731481	4.247599933	2.406969434	1.173259857
W1103-432	9.446134416	6.997422407	3.198019667	8.42596831	8.726373239	3.642711268	13.99824808	6.799745547	3.235381679	4.758562107	2.969628042	1.892753113	4.252641698	3.5639565	2.387611869	5.917235636	2.835629017	1.850836614
W1108-145	4.605293131	6.462560345	2.234267229	3.02596831	6.526373239	1.842711268	7.501751918	7.600254453	1.664618321	2.510694227	2.80305975	1.111390545	1.493360192	2.872087315	0.803197646	3.652404299	3.066043492	0.611136582
W1108-333	3.991428598	4.798800737	2.265156676	3.85	3.95	1.7	5.65	5.75	2.15	2.290043587	2.194221729	1.139491087	2.051321013	1.862492217	0.673736565	2.880907036	2.493177776	1.015513141
W1108-538	6.061007234	3.565952429	2.283934797	4.8	3.1	1.95	9.35	3.7	1.95	3.295818033	1.657338075	1.154121742	2.570964806	1.44434286	0.905057848	4.369477223	1.696145314	0.840876712
W1118-006	9.933122101	3.799768488	2.884834689	9.85	3.8	2.9	13	3.55	2.6	5.003933242	1.771033103	1.654137131	4.812673988	1.783035069	1.751628506	5.588781183	1.629168651	1.358271502
W1121-057	6.261289037	7.562081427	2.866056568	4.8	6.35	2.4	9.8	9.85	3.05	3.373350923	3.13033753	1.631423259	2.563719544	2.79987311	1.31134853	4.521418285	3.663164875	1.671700169
W1125-047	12.44777141	5.032616796	1.908372365	12.5	4.95	1.55	16	5.3	1.35	5.94713962	2.301311443	0.822730919	5.776157306	2.284023041	0.533254182	6.468770593	2.335377894	0.332079312
W1130-149	7.94285683	2.776533104	2.11434035	7.67403169	1.273626761	1.557288732	NA	NA	NA	4.174884297	1.067426504	1.004372836	3.91876312	0.313299257	0.544275484	NA	NA	NA
W1130-220	7.59650106	2.061027253	2.021041095	8.9	1.26	1.65	8.7	2	1.55	4.046168702	0.69430035	0.924331433	4.435751055	0.117387282	0.625031721	4.118834023	0.79007295	0.511875921
W1131-097	6.736934914	3.623509835	1.704191943	6.2	3.25	1.1	9.701751918	3.600254453	1.164618321	3.636171924	1.663860748	0.616289221	3.253934111	1.487480783	0.076681446	4.481182579	1.651087562	0.170646695
W1131-193	9.364775739	4.97258746	2.545155112	9.57403169	6.573626761	2.357288732	11.99824808	3.399745547	2.335381679	4.768636833	2.225078712	1.375125048	4.68620208	2.877013407	1.275408762	5.293535411	1.565402822	1.173101627
W1301-004	7.485233392	4.947592774	2.509272257	10.25	4.1	2.5	7.1	5.95	2	3.858625388	2.251969945	1.339269614	4.684433756	1.931533292	1.388896559	3.500494696	2.555341206	0.889106045
W1306-069	8.957982354	4.59054313	2.327533594	10.67403169	3.573626761	2.257288732	9.898248082	5.399745547	1.735381679	4.608667947	2.103597551	1.188470446	5.102545752	1.700694748	1.186020851	4.585263747	2.375168891	0.67515181
2015034	12.05737655	4.816721985	2.700825826	14.32596831	4.826373239	2.942711268	NA	NA	NA	5.807596774	2.200430263	1.49148908	6.44976886	2.236066948	1.787812219	NA	NA	NA
2015037	12.89284208	7.328265369	3.880075135	13.5	7.05	4.5	16	8.6	3.65	6.127232157	3.082590957	2.417476894	6.133727641	3.039913839	3.100168272	6.484958496	3.340488878	2.118436811
2001006-084A	8.767556593	4.059758675	2.235318288	9.02596831	3.926373239	2.342711268	11.5	4.05	1.5	4.507882364	1.889631608	1.10715915	4.50119699	1.84416065	1.258388278	5.09904534	1.844930128	0.468695411
2005008-028	2.411427704	9.113769815	2.452937892	1.85	8.55	2.3	4.1	11.3	2.05	1.277578646	3.569465231	1.299336418	0.729918318	3.480293428	1.222204565	2.035670794	3.984809467	0.928036168
2007007-008	8.305275004	6.174562183	2.945213029	8.3	6.9	2.75	10.99824808	5.799745547	3.435381679	4.332699848	2.709569257	1.696233803	4.160075659	2.986765441	1.619439477	4.963959739	2.513572441	1.993096859
2007009-004	10.23752968	6.790306138	2.603795373	11.75	7	2.65	11.00175192	7.700254453	1.964618321	5.074080128	2.904340509	1.41879956	5.403118346	2.993807613	1.526322796	4.930751058	3.094588148	0.857924655
2008002-071	13.11537742	3.884792509	3.035059662	14.5	3.7	3.1	15.5	3.85	2.8	6.207699874	1.809840013	1.773687809	6.459654846	1.730896015	1.92183469	6.341091903	1.765580131	1.513098188
2011003-003	5.020374885	7.552243987	2.74598358	NA	NA	NA	6.201751918	9.300254453	2.364618321	2.841455369	3.099413234	1.536870533	NA	NA	NA	3.109758623	3.523223931	1.171474901
2011022-001	5.134124532	3.750045605	1.820786344	5.92596831	4.426373239	1.842711268	5.898248082	2.599745547	0.605381679	2.883497394	1.715004131	0.706925659	3.122130332	2.067761663	0.803197646	3.010591891	1.157650375	-0.467402042
2011022-013	10.30153322	3.522027291	2.361102549	11.32596831	2.026373239	1.842711268	13	4.1	2.05	5.119926651	1.536461598	1.221930479	5.394266907	0.786118274	0.803197646	5.572290354	1.775359482	0.933875943
2011035-010	8.089241636	4.149452493	2.185965814	10.67403169	2.573626761	2.057288732	9.05	4.85	1.5	4.215571106	1.88742486	1.066223971	5.102545752	1.186917813	1.005682692	4.179749566	2.148782395	0.469563445
2011045-018	6.773120313	3.96981653	2.828500324	5.8	3.95	2.65	9.95	3.8	2.7	3.636919275	1.850172608	1.605514777	3.065062768	1.857839013	1.530295511	4.577383715	1.734832055	1.425510757
2011059-037	11.49086946	4.309912615	2.490494135	9.85	3.75	2.1	16.5	4.8	2.35	5.454105028	1.99861032	1.319307176	4.576876747	1.772427699	1.017969744	6.601515486	2.145664017	1.173259857
2012046-001	7.863543465	4.373680631	3.016281541	5.7	5.45	2.95	12.5	3.25	2.9	4.036942153	1.975594629	1.760363246	2.951768134	2.411374654	1.795007481	5.423993347	1.490359372	1.584893205
2013030-026	8.820445415	3.736000472	2.5468285	7.35	3.65	2.35	13	3.55	2.25	4.513899948	1.744226482	1.376906719	3.784807562	1.725340644	1.263887905	5.588781183	1.623561122	1.088702629
2014005-024	5.393401222	5.819088992	2.302712919	4.5	5.45	2	8.15	6.65	1.95	2.983851788	2.590142192	1.171758831	2.404173883	2.481865259	0.950860616	3.918140792	2.784994229	0.845925535
2014006-046	5.637552842	5.32658339	2.74598358	NA	NA	NA	7.101751918	5.700254453	2.364618321	3.13523307	2.392975573	1.536870533	NA	NA	NA	3.490344073	2.472783111	1.171474901
2014007-001	8.51050963	6.347947046	3.260197244	7.47403169	7.273626761	3.757288732	11.99824808	6.299745547	3.235381679	4.397764345	2.765845371	1.939303716	3.833787912	3.104475346	2.483676791	5.293535411	2.678542645	1.850836614
2014008-016	5.037344683	3.60846444	2.43415977	6	4.5	2.55	5.85	2.4	1.75	2.854046541	1.64061831	1.278197528	3.166808825	2.102193274	1.444253835	2.968099303	1.028428847	0.677712307
21231	2.811991311	6.626817194	2.5468285	2.35	6.8	2.65	4.5	7.2	1.95	1.527906842	2.863307959	1.36931096	1.036382021	2.957427818	1.532920927	2.263049769	2.940101194	0.826700847
21285	6.477480314	5.29926173	2.941183245	6.72596831	6.526373239	3.642711268	8.65	4.95	2.35	3.53193779	2.392578964	1.692686252	3.503208473	2.872087315	2.387611869	4.107118027	2.198436389	1.170339827
21296	12.67030675	3.268368355	3.072615905	12.5	2.05	2.95	16.5	4.05	3.05	5.955426451	1.345008537	1.799163522	5.602476582	0.550542262	1.78681636	6.6247923	1.844930128	1.690173055
21505	6.528331442	2.992040286	2.359047284	5.65	2.7	2.2	9.55	2.75	1.9	3.515758048	1.361722891	1.217166826	2.972369132	1.229851061	1.129873788	4.426131094	1.235940815	0.80194659
21664	4.17847967	7.786965919	2.920934915	0.77403169	8.873626761	2.557288732	7.4	8.25	2.85	2.148019537	3.218700852	1.685843069	-0.047839192	3.581578278	1.452742945	3.555286654	3.250380271	1.551438664
21689	6.819617581	5.593322967	2.519284138	3.12596831	5.326373239	2.942711268	11.2	6.2	1.8	3.462933703	2.467358915	1.346340158	1.559136297	2.435232154	1.787812219	4.960251735	2.568559527	0.722559287
31003	3.443142327	7.304948365	2.92644065	NA	NA	NA	3.901751918	8.900254453	2.764618321	2.005908997	3.029808046	1.680570647	NA	NA	NA	2.00165464	3.420618507	1.470599145
31077	0.713483081	6.116673066	1.927150487	0.75	6.15	1.9	1.385	6.65	1.05	-0.078647157	2.665726769	0.831209887	-0.446013033	2.735843241	0.857981721	0.217735058	2.709766645	0.04929754
56013	5.816218363	6.839377247	2.959947176	3.25	6.85	2.75	10.35	7.65	2.95	3.06832195	2.936193133	1.715751591	1.693150823	2.97520499	1.620695965	4.704958449	3.08300293	1.622476829
63021	16.23087214	4.267400605	3.12895027	17.5	3.55	3.4	19.5	4.9	2.75	7.27246542	1.97352625	1.845220886	7.414548531	1.6727967	2.181103671	7.425951169	2.183664731	1.46949581
8153-020	8.197346471	4.394936636	2.565606622	8.6	4.45	2.25	10.35	4.3	2.4	4.287725804	2.030915106	1.394035685	4.294909621	2.052738064	1.17409087	4.704958449	1.953950086	1.211717555
9816-012	9.879180063	5.340954738	3.145045883	9.92596831	4.826373239	3.642711268	13	6	2.8	4.950479693	2.398652507	1.848299174	4.861096156	2.236066948	2.387611869	5.588781183	2.556349408	1.482468106
Cascade	8.864952482	6.626817194	3.072615905	10.75	5.95	3.3	9.7	8.05	2.7	4.582906978	2.851506994	1.803403731	5.144056605	2.662407039	2.096270539	4.497453218	3.186508755	1.438667497
Glacier	6.127767835	8.050969549	2.640719108	4.9	7.8	2.65	9.4	9.55	2.2	3.320509713	3.290336659	1.456045296	2.621895804	3.275479644	1.532484616	4.367672211	3.572328407	1.053353017
PI558561	7.874281502	5.125841513	2.520368757	7.57403169	5.073626761	2.457288732	NA	NA	NA	4.144361404	2.324007565	1.347788965	3.876386886	2.338486897	1.364308782	NA	NA	NA
PI558621	8.130585869	5.989137034	1.827626442	6.8	4.6	1.65	12	7.9	1.035	4.22410242	2.609258768	0.742743409	3.531603676	2.129607664	0.627278117	5.270797283	3.151644548	0.030984968
PI558715	8.952493672	5.054225707	2.575089352	5.27403169	5.973626761	2.257288732	13.5	4.65	2.25	4.475439067	2.303307107	1.403266364	2.830409177	2.670888042	1.186020851	5.73707819	2.093593501	1.093872554
PI617292	8.108332336	4.671264705	2.340269162	8.95	5.7	2.3	9.8	3.7	1.75	4.264288492	2.129397608	1.19983641	4.451533649	2.563331357	1.219893637	4.521418285	1.690143188	0.677712307
PI632858	12.22523607	7.221985342	3.222840878	15.5	8.45	3.65	12.5	6.95	2.75	5.877243591	3.048477897	1.914396121	6.786437891	3.466284657	2.393610974	5.435585119	2.873912519	1.460600089
PI684728	6.083260767	5.075128806	2.002262973	6.35	5.65	1.7	7.85	4.7	1.45	3.358599858	2.311497635	0.908416435	3.332271615	2.548896423	0.673736565	3.804177659	2.109451986	0.424716465
Perle	10.73424931	5.606528939	3.166506514	14	6.7	3.3	10.65	4.9	2.95	5.310243265	2.487006339	1.878823366	6.298942781	2.87763714	2.09644066	4.815475135	2.18959038	1.624650735
Sterling	6.417063773	5.904113013	3.110172149	6.25	6.45	2.65	8.7	5.85	3.45	3.477708107	2.624004431	1.829585601	3.270229332	2.839893424	1.528535049	4.080177884	2.526678276	1.980433317
StyrianGolding	6.917148602	4.344438894	2.482458902	8.27403169	6.473626761	2.157288732	8.25	3	2.1	3.741090464	1.959459936	1.325064811	4.168555023	2.843419701	1.096120969	3.93699355	1.364461443	0.973305234
Vanguard	5.971993099	6.414257141	2.396603527	4.5	7.05	2.05	9.45	6.45	2.15	3.233706017	2.78951563	1.25304364	2.392880041	3.01979421	0.994609248	4.407713756	2.722126813	1.015513141
W0310-106	12.44777141	3.714744466	2.978725297	11	3.4	3.15	17.5	3.75	2.6	5.924265293	1.7163913	1.727432723	5.241416505	1.561237794	1.964171675	6.900767997	1.717265149	1.363418844
W0835-16	7.574247526	6.307977114	3.35428773	7.55	7.9	3.65	10	5.35	3.1	4.02671256	2.738848788	2.019333154	3.871407361	3.307380786	2.389037112	4.595847667	2.342446402	1.727756678
W1020-095	8.508895943	3.587208435	2.340269162	8.7	2.8	2.4	10.95	4.05	1.65	4.428992231	1.653856199	1.201217657	4.353780852	1.281990115	1.31134853	4.922795238	1.841681751	0.600701846
W1108-053	4.505874394	4.206318865	1.853263737	NA	NA	NA	6.15	4.1	0.9	2.614863601	1.939870044	0.720817165	NA	NA	NA	3.089794704	1.856908565	-0.147264585
W1108-403	4.488951461	5.463302015	2.377301213	4.12596831	5.326373239	2.642711268	6.5	5.95	1.65	2.554708663	2.46000907	1.229211529	2.170420663	2.435232154	1.525110373	3.252117635	2.560188365	0.600701846
W1127-062	9.771569125	2.871343647	2.078823287	16.67403169	3.173626761	2.057288732	5.898248082	1.299745547	1.135381679	4.763571849	1.19212879	0.961746578	7.123106921	1.506148261	1.005682692	3.010591891	0.279406988	0.117630474
W1127-074	9.120699708	4.017476636	2.638421477	12.32596831	3.226373239	2.342711268	9.298248082	4.499745547	2.735381679	4.665962065	1.852515078	1.451579267	5.75801547	1.500505244	1.258388278	4.37062354	2.038772695	1.482754999
W1127-103	10.36925052	4.893816051	2.74598358	NA	NA	NA	13.99824808	4.999745547	2.635381679	5.048087516	2.227494018	1.536870533	NA	NA	NA	5.917235636	2.230294073	1.406735848
W1127-184	9.405455078	3.100570245	2.856042995	8.32596831	2.126373239	2.642711268	13.99824808	3.199745547	3.135381679	4.740287026	1.37499095	1.626585906	4.210484275	0.854203607	1.525110373	5.917235636	1.469549356	1.778702325
W1130-104	6.261289037	3.077064307	1.96470673	8.6	4.65	1.7	6	1	1.35	3.389336634	1.190631042	0.873099275	4.256214327	2.138445727	0.673736565	2.994555439	-0.052348993	0.332079312
W1130-195	6.376420908	5.014240042	2.529786544	7.87403169	4.173626761	2.257288732	7.5	5.6	2.15	3.471332622	2.264253703	1.359754311	4.002862963	1.971016405	1.186020851	3.590559738	2.403602271	0.998906554
W1130-237	5.22583839	3.788718463	2.058534962	5.17403169	3.373626761	1.357288732	6.9	3.7	1.6	2.952632365	1.765768518	0.955282501	2.781232306	1.605022649	0.354624649	3.419423293	1.696145314	0.5567229
W1130-297	5.404815893	2.897585255	2.321874239	6.97403169	2.473626761	2.057288732	6.25	2.5	1.8	3.054284803	1.299166821	1.187799598	3.617305654	1.129857209	1.005682692	3.14493371	1.095290415	0.728767056
W1304-014	11.22382706	3.884792509	2.43415977	9.75	3.15	2.4	16	4.4	1.9	5.373129582	1.687480315	1.278948932	4.615500583	1.212675688	1.305441793	6.419270478	1.981643015	0.806496244
W1306-037	5.42821036	5.315559536	2.965929816	NA	NA	NA	7.3	5.6	2.75	3.039639673	2.397330038	1.708235239	NA	NA	NA	3.55572165	2.440993561	1.448249438
0715-013	3.435090255	4.586240684	2.678275351	2.15	4	2.8	6.1	5.2	2.15	1.893215661	2.114195589	1.484362624	0.961518734	1.885852539	1.662628956	3.07994429	2.294832138	1.012235356
2006004-027	6.305796105	3.119576318	2.096153581	5.8	2.45	1.85	8.9	3.3	1.55	3.440113083	1.422501043	0.991950532	3.062451818	1.08581797	0.813134506	4.205046304	1.510508427	0.511875921
2007001-115	11.55763006	3.991072536	3.091394027	12.5	3.5	3.35	14	4.3	2.7	5.63943835	1.856921388	1.818296391	5.787850945	1.651794133	2.139101276	5.895732239	1.944545028	1.439886117
2011005-018	6.565686771	4.553155354	2.115986768	4.97403169	5.073626761	1.957288732	9.4	4.2	1.4	3.52848501	2.104944437	1.00238467	2.681753641	2.338486897	0.914676902	4.367672211	1.9138111	0.376058257
2011006-010	8.591868307	4.705156429	2.980398149	7.67403169	3.673626761	2.757288732	11.99824808	5.599745547	3.335381679	4.434572734	2.150185641	1.724686954	3.91876312	1.747415393	1.628293023	5.293535411	2.445132266	1.922292359
2011007-057	7.005374104	4.705156429	2.119238712	3.42596831	5.426373239	2.342711268	13.00175192	4.100254453	0.794618321	3.541968743	2.159003455	0.992059591	1.750852228	2.473724004	1.258388278	5.577634827	1.869127477	-0.188370713
21016	5.088950213	3.162746698	1.812118244	NA	NA	NA	6.301751918	2.200254453	0.294618321	2.874850053	1.376056978	0.667889731	NA	NA	NA	3.153233606	0.917394311	-0.75321034
21050	10.15565744	4.926336769	3.016281541	6.85	4.65	2.7	16.5	5.35	3.15	4.959999666	2.251966451	1.759676473	3.54485398	2.159352245	1.576915194	6.617067601	2.342446402	1.766937334
21077	6.319836909	5.223345073	1.973493989	5.95	5.3	1.6	NA	NA	NA	3.42999405	2.371555193	0.885253704	3.136197155	2.425351375	0.580459198	NA	NA	NA
21078	7.307205122	5.967881029	2.978725297	7.15	6.25	3.3	9.8	6.2	2.45	3.890642226	2.637616578	1.727480978	3.691602893	2.766984912	2.096270539	4.492918128	2.623079229	1.250647677
21083	9.109741353	4.522472668	2.452937892	7	4.1	2.1	14	4.95	2.25	4.55273455	2.086615576	1.297574243	3.504536303	1.916423115	1.034692928	5.895732239	2.205460913	1.094900444
21097	8.99171952	4.909881812	3.231601834	10.32596831	5.126373239	3.442711268	11.2	5	3.1	4.610370662	2.250846173	1.929650702	5.016538694	2.356949353	2.217945605	4.9922298	2.223251597	1.732866868
21114	17.34354883	4.6500087	3.466956459	18	4.05	4	21.5	5.3	3.05	7.634774188	2.142557238	2.097516698	7.571150933	1.908861533	2.686995384	7.93896971	2.336210416	1.665178104
21116	7.329458656	4.798800737	3.185284635	5.65	5.15	3.1	11.35	4.55	3.2	3.836594535	2.206504496	1.893567737	2.956783682	2.364784441	1.924582822	5.046013044	2.049710775	1.80335845
21139	2.789737777	7.179473332	2.002262973	3.7	7.75	2.05	3.1	7.55	1.1	1.588619636	3.043701531	0.89815556	1.939887447	3.260539094	0.995779881	1.553883831	3.053621893	0.09729759
21159	2.069945485	7.341911518	2.309347	4.27403169	7.373626761	2.557288732	1.75	8.25	1.5	1.135699935	3.084817915	1.167609261	2.320638598	3.135942131	1.452742945	0.648089383	3.250990966	0.468695411
21170	2.894539698	5.141111673	2.159498103	NA	NA	NA	3.101751918	5.400254453	1.064618321	1.673736123	2.323575144	1.028166228	NA	NA	NA	1.548324678	2.36841468	0.076964705
21186	7.353085419	5.611357049	2.574993086	NA	NA	NA	9.7	6	2.1	3.869009421	2.500424363	1.387916341	NA	NA	NA	4.452900311	2.571046195	0.947258597
21188	3.28262836	4.627501822	2.829951057	3.37403169	4.973626761	3.657288732	4.4	4.4	2.05	1.933051183	2.136532683	1.586284041	1.820852964	2.299566453	2.399610078	2.277831804	1.993004321	0.901462439
21203	4.944698696	2.876379053	1.341793937	3	1.3	0.665	9.701751918	4.500254453	0.494618321	2.651668424	1.153538701	0.265325849	1.538024207	0.260069014	-0.34395181	4.481182579	2.032018484	-0.511783333
21213	3.95780954	4.529648924	1.747469919	2.8	4.65	1.25	6.798248082	4.199745547	1.335381679	2.14130905	2.093570524	0.658404946	1.339739493	2.161928069	0.223354941	3.399266475	1.917491231	0.312225653
21226	12.44777141	3.268368355	2.77216596	13	3.2	2.95	15.5	2.9	2.25	5.940649095	1.511188223	1.548729286	5.958031587	1.499630643	1.795007481	6.289665374	1.3152029	1.046469527
21245	6.232466672	4.170294368	2.94930936	7.62596831	5.326373239	3.442711268	6.898248082	2.799745547	2.635381679	3.420714464	1.898943288	1.697424719	3.909026809	2.435232154	2.217945605	3.440967161	1.26612774	1.406735848
21247	13.33791276	3.842280498	2.734609716	14	3.3	2.7	16.5	4.15	2.4	6.286551551	1.790804275	1.534100732	6.303908283	1.552763947	1.576915194	6.6247923	1.891453565	1.210297839
21280	8.426214133	7.069020025	3.879616861	6.9	7.65	4.05	14.00175192	7.500254453	4.564618321	4.344428608	2.994933231	2.401463417	3.574544921	3.206241981	2.724680248	5.884026955	3.037266463	2.692414053
21282	9.798394988	4.502620328	2.570641563	9.35	3.4	2.25	13.99824808	6.299745547	2.835381679	4.954814698	2.048088563	1.394598519	4.614062773	1.597648652	1.175676556	5.917235636	2.678542645	1.557922246
21283	7.626237372	4.09010528	2.610640777	NA	NA	NA	9.998248082	3.699745547	2.335381679	3.99879302	1.880331693	1.425880995	NA	NA	NA	4.620455853	1.702876781	1.173101627
21284	8.194363026	3.699707583	2.202542719	6.47403169	3.073626761	1.757288732	11.5	3.7	1.7	4.238292934	1.706828301	1.071522957	3.394588794	1.455414761	0.730830218	5.09904534	1.668731022	0.60609499
21369	5.348675112	4.077406253	2.118011601	5.67403169	5.573626761	2.057288732	6.85	3	1.35	3.003793039	1.862823677	1.001439089	3.023580774	2.526904915	1.005682692	3.369786979	1.361838744	0.328058208
21372	12.48931391	3.623509835	3.081121455	12	3.25	3.05	17.99824808	3.599745547	3.435381679	5.977330874	1.683917397	1.80467594	5.605976664	1.52645228	1.881203846	7.053514232	1.657841773	1.993096859
21452	15.78580147	4.33116862	3.955187622	18	4.35	4.15	18	4.25	4.2	7.131407614	2.015396859	2.475544752	7.571150933	2.040267916	2.811831197	7.03351289	1.931040431	2.486867168
21497	6.761298073	4.896178594	2.420799959	6.32596831	5.426373239	2.142711268	9.498248082	4.599745547	2.235381679	3.638254062	2.24116237	1.271401036	3.315301929	2.473724004	1.078050119	4.44285137	2.078088515	1.093185603
21527	7.685515195	5.69155296	2.287690422	5.6	5.8	2.35	12.2	6	1.56	3.955570745	2.54881279	1.137649421	2.964607159	2.611083203	1.266398589	5.252415336	2.574468315	0.459523803
21529-031	7.513491674	5.426483604	2.042717691	NA	NA	NA	9.9	5.75	1.215	3.941811294	2.413531947	0.907734978	NA	NA	NA	4.532460047	2.459323056	0.167307099
31013	13.33791276	4.841312748	3.635959554	14	4.5	4.1	16.5	5.3	3.4	6.267310048	2.22050207	2.235267396	6.283958793	2.097863126	2.769154809	6.601515486	2.330993375	1.94293081
31021	5.816218363	6.180441082	2.452937892	5.65	5.95	2.1	7.95	7	2.25	3.159824906	2.675165273	1.300197142	2.956783682	2.653315681	1.039303204	3.738143428	2.806140562	1.094900444
31022	3.079033716	7.434545395	2.246378554	3.7	7.8	2.25	3.75	8.1	1.55	1.76652835	3.122744777	1.118451035	1.92628648	3.277290949	1.17409087	1.935988398	3.209810113	0.511875921
31044	14.16953536	4.718668994	2.702500322	15	4.5	2.65	18.00175192	5.100254453	2.364618321	6.591462708	2.173888523	1.50464959	6.629835488	2.100301705	1.532484616	7.020305551	2.260409249	1.171474901
31079	14.69376909	8.678417457	2.856042995	17.32596831	9.926373239	3.642711268	17.99824808	9.999745547	2.135381679	6.718196088	3.459569896	1.615136274	7.414828076	3.898577254	2.387611869	7.053514232	3.703184953	1.012146528
31080	17.34354883	5.202664838	2.997503419	18.5	5	3.2	21	5.65	2.6	7.637355965	2.366287406	1.743671313	7.717281519	2.304921915	2.009191346	7.814992446	2.458957689	1.365124525
31081	7.565295477	8.549102582	2.53383621	6.52596831	7.926373239	2.542711268	10.7	10.4	2.05	3.973060514	3.393856337	1.338879814	3.409882902	3.325663577	1.436676209	4.833575752	3.747058982	0.85156512
31083	6.461570841	5.500248912	2.302712919	6.15	4.8	2.15	8.9	6.55	1.8	3.520408198	2.464247214	1.172537658	3.233771128	2.219672181	1.08653259	4.205046304	2.752820959	0.728767056
31094	9.351972317	8.347484037	2.161632258	14.67403169	NA	2.757288732	9.15	9.7	1.065	4.747792175	3.334055817	1.020437728	6.488477987	NA	1.628293023	4.292806213	3.613200921	0.06192747
61021	5.49302235	5.127889238	2.200517886	6.52596831	7.526373239	1.742711268	7	4.05	1.75	3.087114391	2.29466434	1.082215901	3.409882902	3.201220603	0.71028075	3.457175993	1.837764888	0.684901034
65009	8.219600004	5.181408833	3.241619	7.5	4.25	3.75	11.5	6.35	2.7	4.288733102	2.339945312	1.927757789	3.848554755	1.994111266	2.476943205	5.112143234	2.690241	1.425510757
65101	9.265516089	4.267400605	2.190044189	8.85	3.45	2.2	12.5	5	1.45	4.729351108	1.963549172	1.066285706	4.411008349	1.605603749	1.129873788	5.435585119	2.224857238	0.413681068
65102	8.311990658	5.264759484	2.38506944	NA	NA	NA	10.99824808	5.599745547	1.835381679	4.273932429	2.370080987	1.233327536	NA	NA	NA	4.963959739	2.445132266	0.76151283
66050	5.789124433	2.801280682	2.274272524	NA	NA	NA	7.75	2.2	1.6	3.2206979	1.218119733	1.137817574	NA	NA	NA	3.757823981	0.920771416	0.554318271
8669-030	16.00833681	5.819088992	3.12895027	18	5.9	4.25	18.5	6.2	1.9	7.204979976	2.594373518	1.800231358	7.574629238	2.645157757	2.892096	7.163117995	2.64283493	0.743348987
8693-016	15.78580147	5.393968886	2.997503419	16.5	5.15	4	19.5	5.95	1.8	7.126765389	2.438332111	1.709086692	7.112365096	2.366092875	2.686584656	7.432004782	2.560188365	0.693850227
8971-008	7.885796999	8.497345661	3.053837784	6.25	9.2	3.85	12	9.2	2.1	4.107763812	3.429739852	1.763878602	3.285567425	3.684641871	2.561748843	5.270797283	3.499842743	0.938253394
9204-043	12.44777141	4.756288727	2.471716014	13	4.4	2.55	15.5	5.2	1.85	5.963685928	2.175222308	1.313466909	5.958031587	2.027810141	1.444709577	6.341091903	2.296773287	0.769199205
9216-022	15.34073079	5.521504918	3.053837784	15.5	4.85	3.75	19.5	6.55	2.2	6.963285643	2.474224251	1.77036033	6.795050629	2.24140817	2.477532669	7.413786539	2.754595616	1.028896532
9602-051	9.421290825	6.924401268	2.790944081	8.7	6.5	2.8	13	8.2	2.45	4.775208287	2.924074117	1.568226633	4.349102891	2.813290403	1.643437218	5.572290354	3.203494658	1.24972713
PI558654	4.064433915	4.304794698	1.919880781	2.62596831	4.226373239	1.642711268	6.55	4.35	1.185	2.234270114	2.000604681	0.824014997	1.219500264	1.980217594	0.616642911	3.213210306	1.973607996	0.174867967
PI558691	13.78298343	3.629720445	2.997503419	15.5	3.45	3.2	16	3.5	2.6	6.424450153	1.67813171	1.73626716	6.74274463	1.605603749	1.99936235	6.480925707	1.58843238	1.358271502
PI558718	1.114046688	6.031649045	1.658623348	0.535	5.45	1.085	2.5	7.15	1.15	0.265510033	2.655947336	0.581097156	-0.647070906	2.481068535	0.073905434	1.186300353	2.928709153	0.144138584
PI684711	10.25824539	4.973229971	3.27487981	9.32596831	4.726373239	3.342711268	14	5.35	3.25	5.075563124	2.273155495	1.963551128	4.622805792	2.194789152	2.132624373	5.895732239	2.352770758	1.839425595
PI684733	7.493526167	5.813084985	2.265356017	11.67403169	5.473626761	2.257288732	5.301751918	6.700254453	1.264618321	3.902725584	2.582705907	1.132084678	5.466294315	2.490006514	1.186020851	2.703097444	2.798041592	0.262239012
PI684752	5.405569672	3.703891686	1.75342621	4.62596831	3.026373239	0.842711268	NA	NA	NA	2.921824228	1.678095694	0.661416015	2.450679601	1.394238637	-0.166664803	NA	NA	NA
U200810-004	5.660443627	5.521504918	2.246378554	6.1	4.8	1.7	7.15	6.6	2.1	3.154537452	2.473566634	1.123623603	3.200715143	2.228226382	0.673736565	3.527136416	2.765031701	0.975555129
W1017-041	10.24467157	3.332136371	2.509272257	12.85	3.6	2.9	10.7	2.65	1.6	5.1067092	1.503827442	1.326729595	5.855053225	1.633901477	1.744479375	4.833575752	1.168814373	0.537075105
W1118-001	15.78580147	5.606528939	3.260397122	17.5	6.05	3.4	18.5	5.55	3.1	7.132949813	2.516440232	1.951609834	7.421798368	2.696445861	2.181761892	7.169654784	2.423976001	1.731848002
W1127-170	5.134124532	3.902863337	2.296444805	4.57403169	4.173626761	2.057288732	6.598248082	2.999745547	1.835381679	2.874009975	1.799731479	1.164114116	2.478006696	1.971016405	1.005682692	3.315019927	1.369929292	0.76151283
W1502	6.684106178	6.37174513	2.43415977	5.9	7.2	2.75	9.65	6.2	1.55	3.597223932	2.778280483	1.27235126	3.104694393	3.082864292	1.619439477	4.464558156	2.638789457	0.508522113
W1504	3.732718407	2.927597017	2.219119624	2.82596831	2.126373239	1.542711268	5.85	2.9	1.9	2.119381855	1.300262036	1.097915309	1.358701284	0.854203607	0.52223288	2.970541693	1.306323016	0.811641555
1012-044	10.66748871	5.69155296	2.809722203	12.5	6.4	3.85	12	5.4	1.45	5.290769676	2.541012099	1.537167829	5.752508341	2.811117394	2.557444887	5.276931071	2.370984052	0.352792177
19028	1.550461508	8.504084938	2.374555458	0.97403169	8.573626761	2.757288732	2.6	9.8	1.535	0.7632014	3.412428829	1.208661969	0.137741543	3.496085317	1.628293023	1.194731916	3.639951778	0.461422954
2011009-053	7.47339011	4.02144542	2.30434458	NA	NA	NA	9.85	3.85	1.65	3.944780347	1.867469005	1.161858733	NA	NA	NA	4.540170613	1.764882294	0.591396612
2011020-002	4.191710401	5.415224891	2.045452653	4.6	5.2	2	5.35	5.95	1.265	2.392915102	2.444946504	0.936303333	2.418305708	2.383424317	0.950560743	2.743031222	2.55846035	0.234652664
21003	9.68349723	3.904633563	2.971554917	NA	NA	NA	12.99824808	3.399745547	3.135381679	4.797633444	1.790554571	1.715819286	NA	NA	NA	5.610843508	1.565402822	1.778702325
21041	5.637552842	5.264759484	3.061783452	NA	NA	NA	7.098248082	5.599745547	3.335381679	3.13523307	2.370080987	1.785581034	NA	NA	NA	3.523552753	2.445132266	1.922292359
21057	10.57847458	6.881889257	2.452937892	9.8	6.75	2.3	14.5	7.85	2.05	5.242669285	2.948395217	1.297986058	4.792956847	2.941755014	1.222204565	6.048928303	3.140329558	0.923313355
21081	5.911854156	4.09010528	2.294840905	NA	NA	NA	7.498248082	3.699745547	1.635381679	3.261287161	1.880331693	1.153048743	NA	NA	NA	3.685612979	1.702876781	0.587193919
21082	7.072374473	3.318926328	2.665209254	NA	NA	NA	9.35	2.9	2.25	3.784948359	1.499899821	1.475130111	NA	NA	NA	4.370358688	1.287618042	1.091810714
21094	7.685515195	5.904113013	1.96470673	7.65	5.25	2.15	10.15	7.05	0.9	4.067011121	2.565985537	0.846576006	3.893891852	2.291912021	1.071218434	4.650687299	2.908099426	-0.103215188
21113	3.457343789	5.967881029	2.283934797	3.15	5.9	2.25	5.15	6.55	1.65	1.760950957	2.616864117	1.15271009	1.251936638	2.582220239	1.17409087	2.488345802	2.750152386	0.600701846
21138	4.717443171	3.721362733	1.644570527	4.97403169	4.373626761	0.937288732	6.1	3	0.915	2.693607822	1.713879125	0.561492052	2.681753641	2.056246147	-0.056210176	3.054506995	1.347494148	-0.087288514
21156	6.350303172	3.119576318	2.096153581	6.4	2.5	1.55	8.4	3.25	1.85	3.473738713	1.424885035	0.992417124	3.339044109	1.113746147	0.533254182	4.019460765	1.489441524	0.770523895
21160	5.638190093	7.328265369	2.114931703	6.85	8.75	2.25	6.35	6.9	1.2	3.142963939	3.058915634	0.997946726	3.558890382	3.509939852	1.17672944	3.170824817	2.856127763	0.193436125
21161	4.478262903	7.121513811	3.060893007	4.27403169	9.873626761	2.757288732	6.05	6.4	3.05	2.570731134	2.996918632	1.796206741	2.320638598	3.85526286	1.628293023	3.048501908	2.704724124	1.695057047
21173	8.22575426	4.284907666	2.451888747	5.77403169	4.073626761	2.257288732	13.00175192	4.100254453	1.864618321	4.224185839	1.986916174	1.297000833	3.071031801	1.927544427	1.186020851	5.577634827	1.869127477	0.776885581
21193	15.78580147	4.501216663	3.35428773	17	3.95	4.05	19	5.05	2.7	7.11484603	2.081132026	2.005727431	7.234751911	1.863816493	2.727121453	7.299259889	2.242647922	1.4064926
21196	7.440726324	4.543728674	2.565606622	6.4	4.4	2.55	10.85	4.7	2.1	3.93543813	2.102122443	1.349709203	3.351934645	2.052182373	1.427929464	4.887358995	2.112492985	0.849984161
21197	4.30297807	3.863536504	2.114931703	5.05	4.05	1.9	5.15	3.45	1.55	2.474617663	1.792684049	1.00861675	2.700579853	1.88035467	0.858937274	2.647646059	1.585338904	0.51354239
21205	3.39314014	2.873395887	1.408660085	3.3	2.15	0.72	3.998248082	2.999745547	0.935381679	1.896736834	1.271790413	0.335330656	1.7223997	0.902437744	-0.287951012	2.088421668	1.369929292	-0.088799902
21207	4.325231604	4.28865661	1.848282376	4.15	3.8	1.6	6.1	4.7	1.14	2.467073496	1.993555775	0.764638472	2.213815358	1.795436693	0.580459198	3.082404272	2.113251412	0.134109036
21210	7.668555516	4.569426363	2.204568884	7.27403169	4.173626761	1.757288732	NA	NA	NA	4.051913948	2.096000811	1.083624354	3.747905423	1.971016405	0.730830218	NA	NA	NA
21232	9.33227669	5.01136079	3.110172149	9	5.6	3.2	12.5	4.6	2.9	4.760432565	2.28692521	1.83336211	4.476574699	2.537616196	2.007952446	5.435585119	2.065238928	1.588229619
21243	7.863543465	3.480928408	2.415381649	7.9	3.8	2.25	10.3	2.8	2	4.153574637	1.608870962	1.26942523	4.018231741	1.786954962	1.177254624	4.704728529	1.260412728	0.893917931
21250	12.65980216	3.864658904	3.042575725	12.67403169	3.073626761	3.257288732	17.00175192	4.000254453	2.764618321	6.001290286	1.789025129	1.773210751	5.817686421	1.455414761	2.060256946	6.748021763	1.826887807	1.470599145
21255	9.795830397	3.805197698	2.511164923	11.5	3.2	2.5	10.00175192	4.300254453	1.864618321	4.94973823	1.764138476	1.343091367	5.417112558	1.496380353	1.394623536	4.587247172	1.951740512	0.776885581
21403	9.25877008	5.440963928	1.936800367	9.07403169	5.173626761	2.057288732	12	5.85	0.95	4.717008787	2.452155967	0.821931721	4.490648879	2.376978746	1.005682692	5.276931071	2.524902182	-0.070234106
21407	8.797724676	4.219791389	2.618367328	9.12596831	3.326373239	2.242711268	11.5	4.7	2.4	4.52142461	1.948153811	1.438166464	4.541923466	1.552160019	1.168488396	5.09904534	2.113504059	1.207923451
21443	7.024967982	3.82205486	2.630516326	10.02596831	3.826373239	2.842711268	7.85	3.65	2.1	3.80189019	1.78406963	1.44550333	4.900204336	1.797440006	1.70066045	3.807360093	1.676982171	0.973305234
21454	12.56347241	5.080571367	3.225527335	11.67403169	5.273626761	3.057288732	16.5	5.1	3.25	5.945940467	2.319162938	1.92432661	5.466294315	2.415054677	1.888581702	6.6247923	2.262900398	1.836223881
21484	3.134085739	4.702531227	2.087260865	4.27403169	3.473626761	1.657288732	3.65	5.4	1.5	1.853487131	2.147029517	0.980838396	2.320638598	1.653241281	0.637913323	1.879398955	2.366730577	0.468695411
21511	13.98530087	4.542157045	2.641018732	13.32596831	5.026373239	2.242711268	18.5	4.35	2.45	6.431636017	2.102650988	1.457316377	6.109407576	2.317131073	1.168488396	7.163117995	1.974754858	1.247881463
21512	7.283360729	3.348218414	2.069269568	NA	NA	NA	9.498248082	2.499745547	1.135381679	3.857379307	1.489942715	0.941230122	NA	NA	NA	4.44285137	1.101476645	0.117630474
21514	5.519128448	5.162591509	2.59976559	8.37403169	4.673626761	2.357288732	5.7	5.6	2.25	3.090459535	2.346477901	1.423592435	4.209475835	2.180096863	1.275408762	2.885787468	2.440993561	1.093872554
21526	5.510337482	3.729036408	2.761996844	6.67403169	3.873626761	3.657288732	6.6	3.3	1.9	3.100306178	1.737514808	1.539186169	3.484463349	1.8387769	2.399610078	3.286519954	1.514098983	0.811641555
21530	6.841157238	5.297294452	1.913349876	6.6	5.4	1.5	NA	NA	NA	3.689542296	2.39959513	0.830588863	3.447173126	2.463427306	0.48563378	NA	NA	NA
21532	8.311990658	5.079287768	2.520412243	NA	NA	NA	10.99824808	5.299745547	2.135381679	4.273932429	2.299949929	1.350107223	NA	NA	NA	4.963959739	2.339587522	1.012146528
21538	4.926077014	6.180441082	2.058597338	3.05	6.1	1.8	8.55	6.85	1.5	2.604439589	2.678604393	0.955885463	1.51454568	2.717759886	0.761556523	3.951049036	2.753471654	0.469563445
21591	4.46108117	8.08435179	2.899930103	5.42596831	8.726373239	3.842711268	5.75	9.05	2.15	2.529576234	3.300173095	1.622624822	2.872428817	3.5639565	2.556044218	2.83182613	3.45644953	0.922056703
21650	4.948232672	3.944060668	2.208617218	7.87403169	4.773626761	2.057288732	4.95	3.2	1.55	2.807905408	1.826314665	1.08675071	4.002862963	2.220385816	1.005682692	2.54058545	1.465701912	0.51354239
21670	15.78580147	6.137929072	3.598403311	17.5	6.3	4.2	18.5	6.55	3.2	7.114962074	2.689412277	2.202790366	7.421798368	2.785248683	2.853179318	7.130086142	2.718415949	1.792838793
21677	10.66748871	6.159185077	2.77216596	10.5	7.05	3.05	14	5.85	2.15	5.288075037	2.708302947	1.560426307	5.059542223	3.0404447	1.881203846	5.895732239	2.524902182	1.015513141
21680	5.637552842	3.162746698	2.475297975	NA	NA	NA	7.101751918	2.200254453	1.764618321	3.13523307	1.376056978	1.311622713	NA	NA	NA	3.490344073	0.917394311	0.694650259
21688	4.072958081	5.243587246	2.319849407	1.72596831	6.426373239	2.042711268	7.05	4.9	1.85	2.179787017	2.376857496	1.185280398	0.517787276	2.837588751	0.987044329	3.485572639	2.189354191	0.766538232
21698	9.272684636	3.902223722	2.908387794	8.95	3.9	3.05	12.99824808	3.399745547	2.735381679	4.741092803	1.816757524	1.669261344	4.44646279	1.841468775	1.881575936	5.610843508	1.565402822	1.482754999
21700	8.429150953	3.864658904	1.870528405	7.92596831	2.326373239	1.942711268	11.99824808	4.999745547	0.665381679	4.360601479	1.733116466	0.7552417	4.039626578	0.984718128	0.895438794	5.293535411	2.230294073	-0.393877798
21702	8.911770431	3.250987079	2.472334737	7.27403169	1.473626761	1.657288732	12.35	3.75	2.35	4.521921896	1.427732299	1.313015766	3.747905423	0.471765399	0.637913323	5.347506115	1.700973888	1.167403913
31024	8.84534129	2.730903272	2.319849407	10.67403169	1.473626761	1.957288732	10.4	2.75	1.85	4.569771441	1.175545918	1.186192197	5.102545752	0.471765399	0.914676902	4.740330372	1.234738085	0.769199205
31060	3.635372058	3.60846444	1.720591149	2.7	2.65	1.1	6	4.25	1.3	2.008242057	1.662129223	0.646741272	1.339315669	1.205518972	0.098776515	2.953756516	1.932830251	0.287232332
31076	3.034526648	3.438416397	1.470842131	3.5	2.8	0.85	3.85	3.7	0.885	1.711919622	1.590189435	0.391786718	1.843385589	1.286011882	-0.153354932	1.88652989	1.696145314	-0.148377674
31087	8.997743944	6.748533216	2.38506944	NA	NA	NA	11.99824808	7.999745547	1.835381679	4.539865863	2.866311184	1.233327536	NA	NA	NA	5.293535411	3.185629873	0.76151283
60025	5.126358818	5.245176849	2.584384743	5.85	4.9	2.75	6.2	5.85	1.95	2.855320978	2.380023319	1.406094573	3.061191491	2.2678167	1.619439477	3.05326567	2.523478662	0.852161093
63032	7.106923318	4.394936636	2.128076388	7.65	3.85	2.75	8.85	4.9	0.735	3.825386778	2.024535011	0.973147553	3.906873311	1.78716775	1.616491876	4.178324215	2.18959038	-0.28269009
8252-115	8.307112937	3.826454471	3.166930879	8.97403169	3.273626761	2.757288732	10.00175192	3.700254453	3.664618321	4.340486555	1.774669228	1.866034836	4.451025827	1.556004109	1.628293023	4.587247172	1.69612257	2.102922586
8253-229	9.117554223	4.723964512	3.326794491	NA	NA	NA	11.9	4.8	3.35	4.584748665	2.160832651	2.00117394	NA	NA	NA	5.21696832	2.139737008	1.904391339
8254-241	7.671217264	6.40942677	2.416529523	9.47403169	7.473626761	2.257288732	8.95	6.4	1.9	4.062130014	2.788981879	1.262993686	4.64742474	3.167168269	1.186020851	4.185859109	2.703338882	0.796029733
8254-244	6.273146011	5.698471686	2.451888747	5.97403169	6.173626761	2.057288732	8.001751918	5.700254453	2.064618321	3.43300358	2.544695092	1.297516766	3.164977913	2.740843493	1.005682692	3.849552026	2.472783111	0.937840679
8910-042	8.388471614	5.545653954	2.824954207	8.17403169	5.673626761	2.757288732	11.00175192	5.800254453	2.564618321	4.365151813	2.490751153	1.602548019	4.127436673	2.563432457	1.628293023	4.930751058	2.506818231	1.322661299
8910-053	8.827892758	5.306935404	2.846527962	9.22596831	6.026373239	3.442711268	11.5	5.25	2.25	4.541992096	2.400542398	1.616432255	4.582458723	2.696344424	2.217945605	5.112143234	2.309291092	1.088702629
8970-039	10.22241804	5.861601003	2.471716014	12.5	5	2.45	11	7.2	1.95	5.125584805	2.586611456	1.313556908	5.776157306	2.300330945	1.356042486	4.947355398	2.944717118	0.845925535
9212-025	6.239035503	4.118608567	2.096153581	8.05	5.1	2.2	6.5	3	1.2	3.422619561	1.885171825	0.978572393	4.084400397	2.32985216	1.129873788	3.230315009	1.364461443	0.1840159
BF-STERLING	6.194528436	5.606528939	2.809722203	5.3	5.65	3	9.15	5.95	2.3	3.365124087	2.516087927	1.588820613	2.827614219	2.551169947	1.831510316	4.267919271	2.55846035	1.132330252
PI558869	5.307905668	3.947496042	2.214128412	NA	NA	NA	7.15	3.75	1.5	3.003046051	1.830649692	1.078689395	NA	NA	NA	3.520092753	1.717265149	0.455437907
SorachiAce	13.60892936	6.942445854	3.206506266	NA	NA	NA	17.5	7.8	3.15	6.197785757	2.914554653	1.881423688	NA	NA	NA	6.893679087	3.089489851	1.705451193
W1108-407	4.992837615	1.971752031	2.152487946	5.05	1.55	1.9	6.7	1.5	1.65	2.805004526	0.681876613	1.034301605	2.662030718	0.472543532	0.85638194	3.333657566	0.41245435	0.577033117
W1118-015	9.68349723	4.399224807	2.610640777	NA	NA	NA	13.00175192	4.200254453	2.064618321	4.797633444	2.021086557	1.425880995	NA	NA	NA	5.577634827	1.91073702	0.937840679
W1125-048	9.33227669	4.926336769	2.909246247	11.5	5.3	3.75	10	4.7	1.815	4.772827162	2.244856161	1.625961127	5.430280611	2.40834178	2.471607265	4.595847667	2.092772984	0.653037544
W1127-106	8.953966617	4.564984679	2.208822311	10.2	4.4	1.9	10.45	4.75	1.8	4.614335592	2.104850037	1.08865614	4.922066479	2.059769642	0.857981721	4.758007402	2.109975512	0.717670319
W1127-218	7.084669785	6.201697088	3.185284635	7.1	6.15	3.3	9.35	6.85	3	3.795490451	2.725717032	1.893183492	3.632106182	2.736830742	2.0957598	4.36841867	2.844776786	1.66071788
W1130-224	6.566748377	2.383665312	2.305277452	5.95	1.95	2.1	9.598248082	1.699745547	2.035381679	3.528968312	0.959183455	1.173087946	3.087037364	0.765722861	1.039303204	4.478706	0.591906762	0.929911207
2015002	4.391992205	4.947592774	2.302712919	1	5.65	1.85	9.4	4.4	2.1	2.045335219	2.253314425	1.170390514	-0.242378098	2.54318688	0.812478826	4.387073276	1.985353888	0.966493865
19165	7.656243521	6.997422407	2.420799959	6.02596831	6.426373239	2.742711268	11.99824808	9.099745547	1.635381679	3.987019377	2.959298661	1.261676293	3.17094484	2.837588751	1.613098908	5.293535411	3.479022832	0.587193919
2003013-002	4.07646173	4.017476636	1.767935404	2.72596831	3.426373239	1.642711268	6.498248082	4.299745547	0.635381679	2.233785328	1.859085037	0.662764613	1.289701478	1.602893519	0.616642911	3.272461652	1.958494723	-0.430316645
2007001-180	8.330867673	3.799768488	1.951562045	9.45	3.4	2	9.8	3.95	1.015	4.352896161	1.774564871	0.844807791	4.635326896	1.60270065	0.949659307	4.521418285	1.808147695	-0.007141687
2010009-008	9.399037291	4.735032721	1.981607039	12	4.8	2.35	9.65	4.75	0.745	4.792256327	2.182697606	0.858549089	5.612154892	2.228226382	1.26689852	4.464558156	2.125162271	-0.265889012
2011035-011	7.481551203	6.187411772	2.136613339	9.12596831	5.926373239	1.942711268	9.15	7	1.5	3.981655437	2.712408111	1.016655035	4.541923466	2.660177715	0.895438794	4.267919271	2.892957712	0.447258027
2011043-023	3.384912975	4.246703233	2.109912075	3.02596831	3.726373239	1.842711268	4.498248082	4.599745547	1.535381679	1.89543083	1.964045098	1.000098662	1.493360192	1.749986539	0.803197646	2.347543781	2.078088515	0.497499959
2012012-012	9.221009022	5.797832987	2.715831595	8.9	5.1	2.95	12.35	6.95	2.1	4.679835679	2.561158912	1.511310537	4.394427851	2.320775171	1.792683659	5.347506115	2.870400092	0.966493865
2013034-002	8.397628274	4.352424626	2.490494135	6.65	3.15	2.35	12.75	5.5	2.1	4.263577775	1.958825118	1.326770231	3.432942547	1.423950127	1.256241747	5.41120193	2.382919141	0.974993604
2014006-052	6.750866779	3.863536504	2.359047284	6.9	3.75	2.75	8.8	3.75	1.35	3.619154143	1.796335808	1.18877081	3.574544921	1.77170996	1.620695965	4.067723198	1.694957155	0.273404874
2014009-034	6.21678197	5.138896822	2.114931703	5.55	5.95	2.2	8.95	4.55	1.25	3.381059465	2.281992837	0.987078107	2.917708152	2.545446286	1.132304683	4.219106067	2.047025633	0.191767676
21055	14.37355735	3.948409708	3.095693409	18.32596831	3.726373239	3.442711268	16.5	3.95	2.8	6.612537437	1.839339488	1.822182849	7.720489816	1.749986539	2.217945605	6.6247923	1.804791142	1.514260696
21086	6.093819409	5.462277609	2.488533401	3.87403169	7.173626761	2.457288732	9.15	4.75	1.95	3.292310194	2.444944726	1.319425033	2.104034215	3.072762768	1.364308782	4.295541551	2.131156279	0.826700847
21144	3.546357924	6.159185077	2.565606622	3.8	7	2.7	4.7	5.9	1.95	1.98270224	2.70539524	1.384014241	1.855262923	3.013542492	1.576060501	2.430653846	2.543695836	0.826700847
21179	9.198755488	3.565952429	2.866056568	9.65	3.2	3.1	11.55	3.6	2.35	4.696754434	1.653265062	1.634924366	4.719430494	1.50378739	1.92183469	5.090856548	1.629144156	1.167403913
21202	6.791663526	4.723964512	2.08481857	NA	NA	NA	9	4.8	1.285	3.601677989	2.165176085	0.957343432	NA	NA	NA	4.157688325	2.145664017	0.255628556
21220	12.84350931	4.839884385	2.667719802	12.32596831	3.926373239	2.442711268	17	5.55	2.4	6.03860955	2.203980532	1.472238134	5.75801547	1.84416065	1.347776189	6.760934194	2.418549181	1.188544248
21279	7.914507311	3.688673219	2.274272524	NA	NA	NA	10.4	3.4	1.6	4.130856508	1.710072356	1.139252066	NA	NA	NA	4.740330372	1.562025716	0.557521336
21281	5.911854156	3.719161847	2.881326382	NA	NA	NA	7.501751918	3.100254453	2.664618321	3.261287161	1.696090692	1.645063179	NA	NA	NA	3.652404299	1.413480226	1.397017235
21293	14.00551877	3.332136371	3.035059662	15	2.85	2.9	17	3.4	3	6.520509158	1.542597848	1.776078861	6.629835488	1.315181227	1.751628506	6.760934194	1.562025716	1.66071788
21295	10.44495338	2.651944201	2.828500324	11	2.1	2.65	13	2.55	2.7	5.213339826	1.158332025	1.610583983	5.24840633	0.868395077	1.532484616	5.588781183	1.122100235	1.438667497
21371	5.971993099	5.564016928	2.509272257	5.1	6.2	2.35	8.85	5.3	2.15	3.266347649	2.4659384	1.345221776	2.709668072	2.672199879	1.263887905	4.188281486	2.335377894	1.008936215
21389	3.222195621	2.489299317	1.767935404	2.52596831	2.126373239	0.942711268	4.598248082	1.599745547	1.335381679	1.775390268	0.998354059	0.68126327	1.148023057	0.854203607	-0.064499019	2.397767595	0.518445066	0.312225653
21496	4.021546282	4.582484179	2.509159973	3.87403169	5.873626761	2.357288732	5.45	3.8	2.05	2.337657693	2.101091259	1.344922025	2.104034215	2.635414634	1.275408762	2.788336132	1.74236479	0.928036168
21522	4.614527542	5.415224891	1.870816122	5.05	5.95	1.55	5.85	5.2	1.25	2.624503286	2.408375064	0.779526215	2.672900926	2.63843301	0.525113784	2.969495685	2.23572954	0.227994846
21525	6.824213164	4.723844908	2.57951726	5.27403169	5.473626761	1.357288732	9.7	4.3	2.75	3.651133743	2.172952816	1.395946221	2.830409177	2.490006514	0.354624649	4.483613787	1.954825901	1.476677072
21529	8.87694484	5.241610158	2.996001872	NA	NA	NA	11.6	5.5	2.8	4.484281014	2.327269587	1.742995312	NA	NA	NA	5.109135944	2.348328937	1.508425932
21667	3.953597591	5.138896822	2.621940987	3.015	6	2.6	6.4	4.5	2.2	2.04490774	2.330731147	1.440611505	1.104847048	2.677609818	1.488034606	3.207487678	2.031047481	1.053353017
21671	9.405455078	6.080516016	3.042575725	9.67403169	6.773626761	3.357288732	12.00175192	6.100254453	2.664618321	4.785520424	2.677363222	1.772381492	4.724817539	2.94334507	2.145578178	5.26032673	2.60680429	1.397017235
21673	7.673897928	3.614723841	2.424632805	NA	NA	NA	10.1	3.3	1.85	4.013230418	1.63270198	1.270045854	NA	NA	NA	4.610185715	1.458154546	0.766538232
21674	4.445515071	4.75489808	2.159454617	3.22596831	4.726373239	1.742711268	NA	NA	NA	2.345367752	2.174818366	1.044245969	1.623946436	2.194789152	0.71028075	NA	NA	NA
31010	6.95354306	4.79085917	2.93105908	6.72596831	5.426373239	3.142711268	9.5	4.6	2.6	3.726717695	2.202292143	1.692251508	3.503208473	2.473724004	1.960949129	4.406755882	2.070515547	1.364698573
31028	6.439317307	4.501216663	2.452937892	5.75	4.75	2	9.25	4.25	2.35	3.452649726	2.080647879	1.299055041	2.938636171	2.19412446	0.9481508	4.330814635	1.931040431	1.172288264
31066	1.90678013	6.095417061	2.133709824	0.7	6.4	2.05	3.898248082	6.35	1.45	0.720616629	2.687965523	1.021462942	-0.38289233	2.813775422	0.994609248	2.034863321	2.691173504	0.422899252
31088	11.6466442	4.862568753	2.415381649	11.2	4.7	2.6	15.5	5.15	1.65	5.593682205	2.20748449	1.256996704	5.267943174	2.129094102	1.480819901	6.254482642	2.272795463	0.596075109
31089G	4.312805347	5.756680315	2.509159973	8.92596831	5.526373239	2.442711268	3.6	6.4	2.05	2.443974259	2.543677512	1.346134976	4.460276178	2.511799935	1.347776189	1.852305801	2.66702209	0.931548396
31091	13.5604481	4.267400605	2.997503419	16	4.05	3.1	15	4.4	2.7	6.362858108	1.982734813	1.743546934	6.955762693	1.908861533	1.92183469	6.179432636	1.981643015	1.438667497
31095	8.562606391	4.961548724	2.490558234	6.02596831	5.826373239	2.642711268	12.75	4.7	1.9	4.285995066	2.270702361	1.323443797	3.17094484	2.623650173	1.525110373	5.41120193	2.113251412	0.796029733
54003	6.906326644	4.241446539	2.192040313	8.42596831	4.626373239	2.442711268	8.5	4	1.35	3.71251865	1.971741494	1.064335431	4.252641698	2.152991404	1.347776189	3.992900489	1.825001172	0.332079312
60024	6.750866779	3.821024493	2.922390933	5.85	3.45	2.8	9.85	3.95	2.8	3.637086778	1.778228382	1.686153659	3.097603507	1.620657646	1.66427185	4.550982376	1.798710653	1.513098188
63008	7.874281502	5.496784946	3.016625699	7.57403169	5.673626761	3.557288732	NA	NA	NA	4.144361404	2.463580969	1.733329911	3.876386886	2.563432457	2.315244442	NA	NA	NA
64010	4.058189199	5.181408833	1.983484852	4.05	5.7	1.6	5.6	4.9	1.5	2.312687881	2.356803765	0.879616823	2.120444969	2.570630169	0.574206823	2.858515325	2.18959038	0.437011742
64020	6.0387537	4.139864573	2.002262973	6	4.5	1.6	8.1	3.65	1.55	3.327909055	1.901041926	0.904568096	3.166808825	2.041648273	0.580459198	3.894015107	1.674697585	0.496555567
8254-167	6.117580142	5.141111673	2.249726638	NA	NA	NA	7.801751918	5.400254453	1.264618321	3.354184508	2.323575144	1.112067155	NA	NA	NA	3.771384683	2.36841468	0.262239012
8984-007	9.788675815	6.540130659	2.564586946	9.62596831	6.326373239	2.942711268	13	7.45	1.9	4.902000505	2.814343228	1.384456161	4.742746983	2.802773442	1.787812219	5.572290354	2.996889924	0.80194659
9517-032	4.436499272	7.987201533	2.584384743	4.2	7.95	2.85	6.3	9.25	1.85	2.517876022	3.281646534	1.393410581	2.23645418	3.322760581	1.707650826	3.15978841	3.511364534	0.731859803
9605-017	7.240444521	6.839377247	3.053837784	5.35	7.2	3.3	11.45	7.3	2.65	3.795346487	2.906131988	1.784007192	2.831083459	3.076256063	2.092168621	5.081449287	2.920335945	1.394338647
Cascade-032	13.60892936	6.868496476	2.665209254	NA	NA	NA	17.5	7.7	2.25	6.145503129	2.91905037	1.47369999	NA	NA	NA	6.828593071	3.097510144	1.088702629
PI558665	4.000697173	6.814351569	2.503065591	3.9	9.1	2.7	4.898248082	4.099745547	1.735381679	2.238596509	2.84736354	1.334558179	2.044353077	3.652390538	1.576915194	2.545535798	1.875881688	0.67515181
U200811-007	11.60385117	4.871863268	2.665209254	NA	NA	NA	15	5	2.25	5.515351608	2.227147907	1.476079273	NA	NA	NA	6.192794896	2.224857238	1.093872554
W1007-225	5.838471896	7.838409496	2.903612811	6.45	9.05	3.15	7.2	7.8	2.4	3.245782476	3.239476247	1.667198925	3.377481432	3.643479958	1.967772301	3.543202305	3.126170987	1.207923451
W1007-230	9.287769623	6.05290505	3.316731487	8.9	5.2	3.65	12.5	7.45	3	4.73128552	2.656767136	1.992870375	4.425163303	2.384928918	2.391786442	5.423993347	3.019393078	1.66071788
W1017-021	5.749457762	3.332136371	2.039819216	5.8	2.8	1.75	7.65	3.45	1.5	3.197529827	1.542799228	0.940251782	3.073545364	1.291146795	0.720555484	3.728498831	1.585338904	0.461681118
W1103-003	5.037344683	3.778512482	2.43415977	5.35	3.9	2.7	6.5	3.4	1.6	2.811157334	1.747685395	1.27550379	2.767745537	1.813989387	1.576915194	3.243692439	1.546507774	0.554318271
W1108-229	6.973402116	4.097352562	2.128076388	7.2	3.8	2.1	9	4.25	1.385	3.751378103	1.91236799	1.009055749	3.686166322	1.794381719	1.041582649	4.23500394	1.93402113	0.339827745
W1121-061	9.19775735	5.685306427	2.54492103	NA	NA	NA	12	6.1	2.05	4.632196282	2.529991739	1.369912135	NA	NA	NA	5.270797283	2.608688402	0.923313355
W1127-138	7.663261661	6.584305183	2.697053473	7.1	9.2	2.9	10.65	4.7	2.1	3.957698673	2.736956658	1.494301688	3.457788197	3.552093838	1.741866419	4.815475135	2.109451986	0.973305234
W1127-195	6.0387537	4.777544732	2.171266068	6.05	4.85	2.05	8.05	4.8	1.55	3.329927552	2.185944985	1.054756409	3.186323087	2.243817062	0.992844756	3.88092769	2.115830502	0.511875921
W1130-068	8.642955679	3.476668179	2.698470539	11.67403169	3.373626761	2.757288732	9.5	3.1	2.25	4.477129988	1.593867657	1.493272476	5.466294315	1.605022649	1.628293023	4.406755882	1.375518164	1.065317648
W1131-099	4.565366573	3.772202771	2.179871433	3.4	3.65	2.15	7.698248082	3.399745547	1.435381679	2.515058086	1.756992278	1.061478495	1.775835104	1.725340644	1.087085544	3.76516816	1.565402822	0.405907643
W1306-031	4.401896438	4.437725398	1.83011298	3.32596831	4.126373239	1.042711268	6.698248082	4.699745547	1.435381679	2.438265944	2.050891389	0.741623186	1.687837398	1.935522158	0.036183714	3.357286095	2.116881164	0.405907643
