# Supplementary material for: Association mapping for hop cone chemistry and morphology identifies natural beneficial allele stacks
Source: Plant Genome. 2026 Apr 28;19:e70238. doi: 10.1002/tpg2.70238 (PMC13125966; doi:10.1002/tpg2.70238)
Supplement: Supplementary file 5 — Supplemental File S4: candidate genes [file TPG2-19-e70238-s008.txt]

Trait	Markers	Models Identified	Genes			Function
AA	19_94993080	8	HUMLU_CAS0014134.t1.p1	uniprotPlantNonRepeat	Q9SLA8	sp|Q9SLA8|FABI_ARATH Enoyl-[acyl-carrier-protein] reductase [NADH], chloroplastic OS=Arabidopsis thaliana OX=3702 GN=MOD1 PE=1 SV=1
			HUMLU_CAS0014134.t1.p1	pfamNonRepeat	PF13561.7	Enoyl-(Acyl carrier protein) reductase
			HUMLU_CAS0014134.t1.p1	pfamNonRepeat	PF00106.26	short chain dehydrogenase
			HUMLU_CAS0014134.t1.p1	pfamNonRepeat	PF12241.9	Trans-2-enoyl-CoA reductase catalytic region
			HUMLU_CAS0014136.t1.p1	pfamNonRepeat	PF04434.18	SWIM zinc finger
		Significant marker here	HUMLU_CAS0014137.t1.p1	uniprotPlantNonRepeat	Q01417	sp|Q01417|PM1_SOYBN 18 kDa seed maturation protein OS=Glycine max OX=3847 GN=GMPM1 PE=2 SV=1
			HUMLU_CAS0014137.t1.p1	pfamNonRepeat	PF03760.16	Late embryogenesis abundant (LEA) group 1
			HUMLU_CAS0014142.t1.p1	uniprotPlantNonRepeat	Q7X9V2	sp|Q7X9V2|PIE1_ARATH Protein PHOTOPERIOD-INDEPENDENT EARLY FLOWERING 1 OS=Arabidopsis thaliana OX=3702 GN=PIE1 PE=1 SV=1
			HUMLU_CAS0014142.t1.p1	pfamNonRepeat	PF07529.14	HSA
			HUMLU_CAS0014144.t1.p1	No info
			HUMLU_CAS0014147.t1.p1	No info
			HUMLU_CAS0014152.t1.p1	No info
AA, BA	24_341967019	14 (7 in AA, 7 in BA)	HUMLU_CAS0039810.t1.p1	pfamNonRepeat	PF12923.8	Ribosomal RNA-processing protein 7 (RRP7) C-terminal domain
	overlap with AA - 24_341967019, BA - 24_341967019, BA - 24_340839925		HUMLU_CAS0039813.t1.p1	uniprotPlantNonRepeat	Q9SCK0	sp|Q9SCK0|AT13A_ARATH Autophagy-related protein 13a OS=Arabidopsis thaliana OX=3702 GN=ATG13A PE=1 SV=1
			HUMLU_CAS0039814.t1.p1	pfamNonRepeat	PF07910.14	Peptidase family C78
			HUMLU_CAS0039815.t1.p1	uniprotPlantNonRepeat	B9T536	sp|B9T536|TPS10_RICCO Terpene synthase 10 OS=Ricinus communis OX=3988 GN=TPS10 PE=2 SV=1
			HUMLU_CAS0039815.t1.p1	pfamNonRepeat	PF03936.17	Terpene synthase family, metal binding domain
			HUMLU_CAS0039815.t1.p1	pfamNonRepeat	PF19086.1	Terpene synthase family 2, C-terminal metal binding
			HUMLU_CAS0039815.t1.p1	pfamNonRepeat	PF01397.22	Terpene synthase, N-terminal domain
			HUMLU_CAS0039816.t1.p1	uniprotPlantNonRepeat	Q6PWU2	sp|Q6PWU2|ATESY_VITVI (-)-alpha-terpineol synthase OS=Vitis vinifera OX=29760 PE=1 SV=1
			HUMLU_CAS0039816.t1.p1	pfamNonRepeat	PF03936.17	Terpene synthase family, metal binding domain
			HUMLU_CAS0039816.t1.p1	pfamNonRepeat	PF19086.1	Terpene synthase family 2, C-terminal metal binding
			HUMLU_CAS0039816.t1.p1	pfamNonRepeat	PF01397.22	Terpene synthase, N-terminal domain
			HUMLU_CAS0039817.t1.p1	uniprotPlantNonRepeat	Q9C7F2	sp|Q9C7F2|AB14B_ARATH ABC transporter B family member 14 OS=Arabidopsis thaliana OX=3702 GN=ABCB14 PE=3 SV=1
			HUMLU_CAS0039817.t1.p1	pfamNonRepeat	PF00005.28	ABC transporter
			HUMLU_CAS0039817.t1.p1	pfamNonRepeat	PF00664.24	ABC transporter transmembrane region
			HUMLU_CAS0039817.t1.p1	pfamNonRepeat	PF02463.20	RecF/RecN/SMC N terminal domain
			HUMLU_CAS0039817.t1.p1	pfamNonRepeat	PF13191.7	AAA ATPase domain
			HUMLU_CAS0039817.t1.p1	pfamNonRepeat	PF03193.17	RsgA GTPase
			HUMLU_CAS0039817.t1.p1	pfamNonRepeat	PF13555.7	P-loop containing region of AAA domain
			HUMLU_CAS0039817.t1.p1	pfamNonRepeat	PF00004.30	ATPase family associated with various cellular activities (AAA)
			HUMLU_CAS0039817.t1.p1	pfamNonRepeat	PF13401.7	AAA domain
			HUMLU_CAS0039817.t1.p1	pfamNonRepeat	PF09818.10	Predicted ATPase of the ABC class
			HUMLU_CAS0039817.t1.p1	pfamNonRepeat	PF06414.13	Zeta toxin
			HUMLU_CAS0039817.t1.p1	pfamNonRepeat	PF13175.7	AAA ATPase domain
			HUMLU_CAS0039817.t1.p1	pfamNonRepeat	PF13481.7	AAA domain
			HUMLU_CAS0039817.t1.p1	pfamNonRepeat	PF12775.8	P-loop containing dynein motor region
			HUMLU_CAS0039817.t1.p1	pfamNonRepeat	PF13304.7	AAA domain, putative AbiEii toxin, Type IV TA system
			HUMLU_CAS0039817.t1.p1	pfamNonRepeat	PF13558.7	Putative exonuclease SbcCD, C subunit
			HUMLU_CAS0039817.t1.p1	pfamNonRepeat	PF01926.24	50S ribosome-binding GTPase
			HUMLU_CAS0039817.t1.p1	pfamNonRepeat	PF13604.7	AAA domain
			HUMLU_CAS0039817.t1.p1	pfamNonRepeat	PF07728.15	AAA domain (dynein-related subfamily)
			HUMLU_CAS0039818.t1.p1	uniprotPlantNonRepeat	Q5N749	sp|Q5N749|MOR1_ORYSJ Protein MOR1 OS=Oryza sativa subsp. japonica OX=39947 GN=MOR1 PE=2 SV=1
			HUMLU_CAS0039822.t1.p1	uniprotPlantNonRepeat	Q8L5Y6	sp|Q8L5Y6|CAND1_ARATH Cullin-associated NEDD8-dissociated protein 1 OS=Arabidopsis thaliana OX=3702 GN=CAND1 PE=1 SV=1
			HUMLU_CAS0039822.t1.p1	pfamNonRepeat	PF08623.11	TATA-binding protein interacting (TIP20)
			HUMLU_CAS0039822.t1.p1	pfamNonRepeat	PF13646.7	HEAT repeats
			HUMLU_CAS0039822.t1.p1	pfamNonRepeat	PF13513.7	HEAT-like repeat
			HUMLU_CAS0039822.t1.p1	pfamNonRepeat	PF02985.23	HEAT repeat
			HUMLU_CAS0039822.t1.p1	pfamNonRepeat	PF12717.8	non-SMC mitotic condensation complex subunit 1
			HUMLU_CAS0039822.t1.p1	pfamNonRepeat	PF11865.9	Domain of unknown function (DUF3385)
			HUMLU_CAS0039831.t1.p1	uniprotPlantNonRepeat	P93295	sp|P93295|M310_ARATH Uncharacterized mitochondrial protein AtMg00310 OS=Arabidopsis thaliana OX=3702 GN=AtMg00310 PE=4 SV=1
		Significant marker between HUMLU_CAS0039836.t1.p1 and HUMLU_CAS0039843.t1.p1	HUMLU_CAS0039836.t1.p1	uniprotPlantNonRepeat	Q9FFE9	sp|Q9FFE9|AAE6_ARATH Probable acyl-activating enzyme 6 OS=Arabidopsis thaliana OX=3702 GN=AAE6 PE=2 SV=1
			HUMLU_CAS0039836.t1.p1	pfamNonRepeat	PF00501.29	AMP-binding enzyme
			HUMLU_CAS0039836.t1.p1	pfamNonRepeat	PF13193.7	AMP-binding enzyme C-terminal domain
			HUMLU_CAS0039843.t1.p1	uniprotPlantNonRepeat	Q7XA40	sp|Q7XA40|RGA3_SOLBU Putative disease resistance protein RGA3 OS=Solanum bulbocastanum OX=147425 GN=RGA3 PE=2 SV=2
			HUMLU_CAS0039844.t1.p1	uniprotPlantNonRepeat	O65717	sp|O65717|CNGC1_ARATH Cyclic nucleotide-gated ion channel 1 OS=Arabidopsis thaliana OX=3702 GN=CNGC1 PE=1 SV=1
			HUMLU_CAS0039844.t1.p1	pfamNonRepeat	PF00520.32	Ion transport protein
			HUMLU_CAS0039845.t1.p1	uniprotPlantNonRepeat	P17801	sp|P17801|KPRO_MAIZE Putative receptor protein kinase ZmPK1 OS=Zea mays OX=4577 GN=PK1 PE=2 SV=2
			HUMLU_CAS0039845.t1.p1	pfamNonRepeat	PF01453.25	D-mannose binding lectin
			HUMLU_CAS0039845.t1.p1	pfamNonRepeat	PF00954.21	S-locus glycoprotein domain
			HUMLU_CAS0039848.t1.p1	uniprotPlantNonRepeat	P17801	sp|P17801|KPRO_MAIZE Putative receptor protein kinase ZmPK1 OS=Zea mays OX=4577 GN=PK1 PE=2 SV=2
			HUMLU_CAS0039848.t1.p1	pfamNonRepeat	PF00069.26	Protein kinase domain
			HUMLU_CAS0039848.t1.p1	pfamNonRepeat	PF07714.18	Protein tyrosine and serine/threonine kinase
			HUMLU_CAS0039848.t1.p1	pfamNonRepeat	PF12260.9	Protein-kinase domain of FAM69
			HUMLU_CAS0039856.t1.p1	uniprotPlantNonRepeat	O65717	sp|O65717|CNGC1_ARATH Cyclic nucleotide-gated ion channel 1 OS=Arabidopsis thaliana OX=3702 GN=CNGC1 PE=1 SV=1
			HUMLU_CAS0039856.t1.p1	pfamNonRepeat	PF00520.32	Ion transport protein
			HUMLU_CAS0039858.t2.p1	uniprotPlantNonRepeat	O65717	sp|O65717|CNGC1_ARATH Cyclic nucleotide-gated ion channel 1 OS=Arabidopsis thaliana OX=3702 GN=CNGC1 PE=1 SV=1
			HUMLU_CAS0039858.t2.p1	pfamNonRepeat	PF00520.32	Ion transport protein
			HUMLU_CAS0039859.t1.p1	pfamNonRepeat	PF04970.14	Lecithin retinol acyltransferase
			HUMLU_CAS0039860.t1.p1	uniprotPlantNonRepeat	A0A2R6QXF8	sp|A0A2R6QXF8|F3GGT_ACTCC Cyanidin 3-O-galactoside 2''-O-xylosyltransferase FGGT1 OS=Actinidia chinensis var. chinensis OX=1590841 GN=F3GGT1 PE=1 SV=2
			HUMLU_CAS0039860.t1.p1	pfamNonRepeat	PF00201.19	UDP-glucoronosyl and UDP-glucosyl transferase
			HUMLU_CAS0039862.t1.p1	uniprotPlantNonRepeat	I1KEV6	sp|I1KEV6|FG3H_SOYBN UDP-glycosyltransferase 79B30 OS=Glycine max OX=3847 GN=FG3 PE=1 SV=2
			HUMLU_CAS0039862.t1.p1	pfamNonRepeat	PF00201.19	UDP-glucoronosyl and UDP-glucosyl transferase
			HUMLU_CAS0039863.t1.p1	uniprotPlantNonRepeat	F4KFM8	sp|F4KFM8|LEA65_ARATH Late embryogenesis abundant protein At5g17165 OS=Arabidopsis thaliana OX=3702 GN=At5g17165 PE=3 SV=1
			HUMLU_CAS0039866.t1.p1	pfamNonRepeat	PF08378.12	Nuclease-related domain
			HUMLU_CAS0039869.t1.p1	uniprotPlantNonRepeat	Q94BS2	sp|Q94BS2|MET1_ARATH Protein MET1, chloroplastic OS=Arabidopsis thaliana OX=3702 GN=MET1 PE=1 SV=1
			HUMLU_CAS0039869.t1.p1	pfamNonRepeat	PF00595.25	PDZ domain
			HUMLU_CAS0039869.t1.p1	pfamNonRepeat	PF00301.21	Rubredoxin
			HUMLU_CAS0039869.t1.p1	pfamNonRepeat	PF17820.2	PDZ domain
			HUMLU_CAS0039870.t1.p1	uniprotPlantNonRepeat	Q84W41	sp|Q84W41|GLR36_ARATH Glutamate receptor 3.6 OS=Arabidopsis thaliana OX=3702 GN=GLR3.6 PE=2 SV=1
			HUMLU_CAS0039870.t1.p1	pfamNonRepeat	PF01094.29	Receptor family ligand binding region
			HUMLU_CAS0039870.t1.p1	pfamNonRepeat	PF00060.27	Ligand-gated ion channel
			HUMLU_CAS0039870.t1.p1	pfamNonRepeat	PF13458.7	Periplasmic binding protein
			HUMLU_CAS0039870.t1.p1	pfamNonRepeat	PF00497.21	Bacterial extracellular solute-binding proteins, family 3
			HUMLU_CAS0039870.t1.p1	pfamNonRepeat	PF10613.10	Ligated ion channel L-glutamate- and glycine-binding site
			HUMLU_CAS0039872.t1.p1	uniprotPlantNonRepeat	Q9FZB1	sp|Q9FZB1|Y5188_ARATH Probable LRR receptor-like serine/threonine-protein kinase At1g51880 OS=Arabidopsis thaliana OX=3702 GN=At1g51880 PE=2 SV=1
			HUMLU_CAS0039872.t1.p1	pfamNonRepeat	PF07714.18	Protein tyrosine and serine/threonine kinase
			HUMLU_CAS0039872.t1.p1	pfamNonRepeat	PF00069.26	Protein kinase domain
			HUMLU_CAS0039875.t1.p1	uniprotPlantNonRepeat	Q9SZA4	sp|Q9SZA4|CDC21_ARATH Cell division cycle 20.1, cofactor of APC complex OS=Arabidopsis thaliana OX=3702 GN=CDC20-1 PE=1 SV=1
			HUMLU_CAS0039875.t1.p1	pfamNonRepeat	PF00400.33	WD domain, G-beta repeat
			HUMLU_CAS0039875.t1.p1	pfamNonRepeat	PF12894.8	Anaphase-promoting complex subunit 4 WD40 domain
			HUMLU_CAS0039875.t1.p1	pfamNonRepeat	PF16529.6	WD40 region of Ge1, enhancer of mRNA-decapping protein
			HUMLU_CAS0039875.t1.p1	pfamNonRepeat	PF08662.12	Eukaryotic translation initiation factor eIF2A
AA	76_259895702	6	HUMLU_CAS0031919.t1.p1	uniprotPlantNonRepeat	Q9SQL2	sp|Q9SQL2|CB24_PEA Chlorophyll a-b binding protein P4, chloroplastic OS=Pisum sativum OX=3888 GN=lhcA-P4 PE=1 SV=1
			HUMLU_CAS0031919.t1.p1	pfamNonRepeat	PF00504.22	Chlorophyll A-B binding protein
			HUMLU_CAS0031920.t1.p1	uniprotPlantNonRepeat	Q7X9I0	sp|Q7X9I0|AGL65_ARATH Agamous-like MADS-box protein AGL65 OS=Arabidopsis thaliana OX=3702 GN=AGL65 PE=1 SV=1
			HUMLU_CAS0031920.t1.p1	pfamNonRepeat	PF00319.19	SRF-type transcription factor (DNA-binding and dimerisation domain)
			HUMLU_CAS0031921.t1.p1	uniprotPlantNonRepeat	A0A1I9LN01	sp|A0A1I9LN01|LAF3_ARATH Protein LONG AFTER FAR-RED 3 OS=Arabidopsis thaliana OX=3702 GN=LAF3 PE=2 SV=1
			HUMLU_CAS0031930.t1.p1	pfamNonRepeat	PF13395.7	HNH endonuclease
			HUMLU_CAS0031930.t1.p1	pfamNonRepeat	PF01844.24	HNH endonuclease
		Significant marker here (HUMLU_CAS0031935.t1.p1 is reverse)	HUMLU_CAS0031934.t1.p1	uniprotPlantNonRepeat	Q8LFV3	sp|Q8LFV3|CDF3_ARATH Cyclic dof factor 3 OS=Arabidopsis thaliana OX=3702 GN=CDF3 PE=1 SV=2
			HUMLU_CAS0031934.t1.p1	pfamNonRepeat	PF02701.16	Dof domain, zinc finger
			HUMLU_CAS0031937.t1.p1	uniprotPlantNonRepeat	Q6K9C1	sp|Q6K9C1|ATAB2_ORYSJ Protein TAB2 homolog, chloroplastic OS=Oryza sativa subsp. japonica OX=39947 GN=Os02g0610800 PE=2 SV=1
			HUMLU_CAS0031937.t1.p1	pfamBoth	PF06485.12	RNA-binding protein Tab2/Atab2
			HUMLU_CAS0031937.t1.p1	pfamBoth	PF06337.13	DUSP domain
			HUMLU_CAS0031937.t1.p1	pfamBoth	PF00443.30	Ubiquitin carboxyl-terminal hydrolase
			HUMLU_CAS0031944.t1.p2	uniprotPlantNonRepeat	Q5S2C3	sp|Q5S2C3|PIR_ARATH Protein PIR OS=Arabidopsis thaliana OX=3702 GN=PIR PE=1 SV=2
			HUMLU_CAS0031944.t1.p2	pfamNonRepeat	PF05994.12	Cytoplasmic Fragile-X interacting family
			HUMLU_CAS0031945.t3.p1	uniprotPlantNonRepeat	Q93ZD7	sp|Q93ZD7|MRS24_ARATH Magnesium transporter MRS2-4 OS=Arabidopsis thaliana OX=3702 GN=MRS2-4 PE=2 SV=1
			HUMLU_CAS0031951.t1.p1	uniprotPlantNonRepeat	Q9CA68	sp|Q9CA68|GDL31_ARATH GDSL esterase/lipase At1g74460 OS=Arabidopsis thaliana OX=3702 GN=At1g74460 PE=2 SV=1
			HUMLU_CAS0031951.t1.p1	pfamNonRepeat	PF00657.23	GDSL-like Lipase/Acylhydrolase
AA	19_389144853	6	HUMLU_CAS0018894.t1.p1	uniprotPlantNonRepeat	R9WS04	sp|R9WS04|LOX2_TANCI Lipoxygenase 2, chloroplastic OS=Tanacetum cinerariifolium OX=118510 GN=LOX2 PE=2 SV=1
			HUMLU_CAS0018894.t1.p1	pfamNonRepeat	PF00305.20	Lipoxygenase
			HUMLU_CAS0018899.t1.p1	uniprotPlantNonRepeat	Q9ZUZ3	sp|Q9ZUZ3|SAU32_ARATH Auxin-responsive protein SAUR32 OS=Arabidopsis thaliana OX=3702 GN=SAUR32 PE=2 SV=1
			HUMLU_CAS0018899.t1.p1	pfamNonRepeat	PF02519.15	Auxin responsive protein
			HUMLU_CAS0018901.t1.p1	uniprotPlantNonRepeat	Q96305	sp|Q96305|GRXC7_ARATH Glutaredoxin-C7 OS=Arabidopsis thaliana OX=3702 GN=GRXC7 PE=1 SV=2
			HUMLU_CAS0018901.t1.p1	pfamNonRepeat	PF00462.25	Glutaredoxin
			HUMLU_CAS0018905.t1.p1	uniprotPlantNonRepeat	Q9FE20	sp|Q9FE20|PBS1_ARATH Serine/threonine-protein kinase PBS1 OS=Arabidopsis thaliana OX=3702 GN=PBS1 PE=1 SV=1
			HUMLU_CAS0018905.t1.p1	pfamNonRepeat	PF00069.26	Protein kinase domain
			HUMLU_CAS0018905.t1.p1	pfamNonRepeat	PF07714.18	Protein tyrosine and serine/threonine kinase
			HUMLU_CAS0018907.t1.p1	uniprotPlantNonRepeat	P93332	sp|P93332|NOD3_MEDTR Bidirectional sugar transporter N3 OS=Medicago truncatula OX=3880 GN=N3 PE=2 SV=1
			HUMLU_CAS0018907.t1.p1	pfamNonRepeat	PF03083.17	Sugar efflux transporter for intercellular exchange
			HUMLU_CAS0018910.t1.p1	uniprotPlantNonRepeat	Q9FHR8	sp|Q9FHR8|DCI1_ARATH Delta(3,5)-Delta(2,4)-dienoyl-CoA isomerase, peroxisomal OS=Arabidopsis thaliana OX=3702 GN=DCI1 PE=2 SV=1
			HUMLU_CAS0018910.t1.p1	pfamNonRepeat	PF00378.21	Enoyl-CoA hydratase/isomerase
			HUMLU_CAS0018910.t1.p1	pfamNonRepeat	PF16113.6	Enoyl-CoA hydratase/isomerase
			HUMLU_CAS0018915.t1.p1	uniprotPlantNonRepeat	Q9FY93	sp|Q9FY93|NAC83_ARATH NAC domain-containing protein 83 OS=Arabidopsis thaliana OX=3702 GN=NAC083 PE=1 SV=1
			HUMLU_CAS0018915.t1.p1	pfamNonRepeat	PF02365.16	No apical meristem (NAM) protein
		Significant marker here (HUMLU_CAS0018919.t1.p1 is reverse)	HUMLU_CAS0018918.t1.p1	uniprotPlantNonRepeat	Q6Z1G7	sp|Q6Z1G7|ODPB1_ORYSJ Pyruvate dehydrogenase E1 component subunit beta-1, mitochondrial OS=Oryza sativa subsp. japonica OX=39947 GN=Os08g0536000 PE=2 SV=1
			HUMLU_CAS0018918.t1.p1	pfamNonRepeat	PF02779.25	Transketolase, pyrimidine binding domain
			HUMLU_CAS0018918.t1.p1	pfamNonRepeat	PF02780.21	Transketolase, C-terminal domain
			HUMLU_CAS0018922.t1.p1	uniprotPlantNonRepeat	O22799	sp|O22799|Y2349_ARATH Uncharacterized protein At2g33490 OS=Arabidopsis thaliana OX=3702 GN=At2g33490 PE=4 SV=2
			HUMLU_CAS0018925.t1.p1	uniprotPlantNonRepeat	Q9FPJ5	sp|Q9FPJ5|LRR1_ARATH Leucine-rich repeat protein 1 OS=Arabidopsis thaliana OX=3702 GN=LRR1 PE=1 SV=1
			HUMLU_CAS0018925.t1.p1	pfamNonRepeat	PF08263.13	Leucine rich repeat N-terminal domain
			HUMLU_CAS0018925.t1.p1	pfamNonRepeat	PF12799.8	Leucine Rich repeats (2 copies)
			HUMLU_CAS0018925.t1.p1	pfamNonRepeat	PF13855.7	Leucine rich repeat
			HUMLU_CAS0018925.t1.p1	pfamNonRepeat	PF00560.34	Leucine Rich Repeat
			HUMLU_CAS0018927.t1.p1	uniprotPlantNonRepeat	Q9C7E8	sp|Q9C7E8|COL15_ARATH Zinc finger protein CONSTANS-LIKE 15 OS=Arabidopsis thaliana OX=3702 GN=COL15 PE=1 SV=1
			HUMLU_CAS0018927.t1.p1	pfamNonRepeat	PF06203.15	CCT motif
			HUMLU_CAS0018927.t1.p1	pfamNonRepeat	PF00643.25	B-box zinc finger
			HUMLU_CAS0018929.t1.p1	uniprotPlantNonRepeat	O22193	sp|O22193|PUB4_ARATH U-box domain-containing protein 4 OS=Arabidopsis thaliana OX=3702 GN=PUB4 PE=1 SV=3
			HUMLU_CAS0018929.t1.p1	pfamNonRepeat	PF00514.24	Armadillo/beta-catenin-like repeat
			HUMLU_CAS0018929.t1.p1	pfamNonRepeat	PF13513.7	HEAT-like repeat
			HUMLU_CAS0018929.t1.p1	pfamNonRepeat	PF02985.23	HEAT repeat
			HUMLU_CAS0018929.t1.p1	pfamNonRepeat	PF13646.7	HEAT repeats
			HUMLU_CAS0018930.t1.p1	uniprotPlantNonRepeat	Q94CD4	sp|Q94CD4|GILP_ARATH GSH-induced LITAF domain protein OS=Arabidopsis thaliana OX=3702 GN=GILP PE=1 SV=1
			HUMLU_CAS0018930.t1.p1	pfamNonRepeat	PF10601.10	LITAF-like zinc ribbon domain
			HUMLU_CAS0018932.t1.p1	uniprotPlantNonRepeat	Q9LYV6	sp|Q9LYV6|GEML5_ARATH GEM-like protein 5 OS=Arabidopsis thaliana OX=3702 GN=At5g13200 PE=1 SV=1
			HUMLU_CAS0018932.t1.p1	pfamNonRepeat	PF02893.21	GRAM domain
			HUMLU_CAS0018939.t1.p1	uniprotPlantNonRepeat	Q93ZM9	sp|Q93ZM9|TIF9_ARATH Protein TIFY 9 OS=Arabidopsis thaliana OX=3702 GN=TIFY9 PE=1 SV=1
			HUMLU_CAS0018939.t1.p1	pfamNonRepeat	PF06200.15	tify domain
			HUMLU_CAS0018941.t1.p1	uniprotPlantNonRepeat	Q8RXS6	sp|Q8RXS6|INO80_ARATH Chromatin-remodeling ATPase INO80 OS=Arabidopsis thaliana OX=3702 GN=INO80 PE=2 SV=2
			HUMLU_CAS0018941.t1.p1	pfamNonRepeat	PF00176.24	SNF2 family N-terminal domain
			HUMLU_CAS0018942.t1.p1	uniprotPlantNonRepeat	P98205	sp|P98205|ALA2_ARATH Phospholipid-transporting ATPase 2 OS=Arabidopsis thaliana OX=3702 GN=ALA2 PE=1 SV=1
			HUMLU_CAS0018942.t1.p1	pfamNonRepeat	PF13246.7	Cation transport ATPase (P-type)
			HUMLU_CAS0018942.t1.p1	pfamNonRepeat	PF00702.27	haloacid dehalogenase-like hydrolase
AA, TO	1533_193884342	6 (5 in AA, 1 in TO)	HUMLU_CAS0023251.t2.p1	uniprotPlantNonRepeat	Q9LX15	sp|Q9LX15|DFC_ARATH Protein DOWNSTREAM OF FLC OS=Arabidopsis thaliana OX=3702 GN=DFC PE=2 SV=1
			HUMLU_CAS0023251.t2.p1	pfamNonRepeat	PF01190.18	Pollen protein Ole e 1 like
			HUMLU_CAS0023257.t1.p1	uniprotPlantNonRepeat	Q9LM13	sp|Q9LM13|GPMA1_ARATH 2,3-bisphosphoglycerate-dependent phosphoglycerate mutase 1 OS=Arabidopsis thaliana OX=3702 GN=gpmA1 PE=2 SV=1
			HUMLU_CAS0023257.t1.p1	pfamNonRepeat	PF00300.23	Histidine phosphatase superfamily (branch 1)
			HUMLU_CAS0023260.t2.p1	uniprotPlantNonRepeat	Q0WPJ7	sp|Q0WPJ7|RF298_ARATH Putative E3 ubiquitin-protein ligase RF298 OS=Arabidopsis thaliana OX=3702 GN=RF298 PE=2 SV=1
			HUMLU_CAS0023260.t2.p1	pfamNonRepeat	PF13920.7	Zinc finger, C3HC4 type (RING finger)
			HUMLU_CAS0023260.t2.p1	pfamNonRepeat	PF14447.7	Prokaryotic RING finger family 4
			HUMLU_CAS0023265.t1.p1	uniprotPlantNonRepeat	Q84WL9	sp|Q84WL9|AP2S_ARATH AP-2 complex subunit sigma OS=Arabidopsis thaliana OX=3702 GN=AP17 PE=2 SV=1
			HUMLU_CAS0023265.t1.p1	pfamNonRepeat	PF01217.21	Clathrin adaptor complex small chain
			HUMLU_CAS0023266.t1.p1	uniprotPlantNonRepeat	Q6Q8A5	sp|Q6Q8A5|HXK2_TOBAC Hexokinase-2, chloroplastic OS=Nicotiana tabacum OX=4097 GN=HXK2 PE=2 SV=1
			HUMLU_CAS0023266.t1.p1	pfamNonRepeat	PF03727.17	Hexokinase
			HUMLU_CAS0023266.t1.p1	pfamNonRepeat	PF00349.22	Hexokinase
		Significant marker here	HUMLU_CAS0023272.t1.p1	pfamNonRepeat	PF04189.14	Gcd10p family
			HUMLU_CAS0023274.t1.p1	uniprotPlantNonRepeat	Q8LE10	sp|Q8LE10|HA22I_ARATH HVA22-like protein i OS=Arabidopsis thaliana OX=3702 GN=HVA22I PE=2 SV=2
			HUMLU_CAS0023274.t1.p1	pfamNonRepeat	PF03134.20	TB2/DP1, HVA22 family
			HUMLU_CAS0023275.t1.p1	uniprotPlantNonRepeat	K4BVL1	sp|K4BVL1|SPA_SOLLC Protein SPA, chloroplastic OS=Solanum lycopersicum OX=4081 GN=SPA PE=2 SV=1
			HUMLU_CAS0023275.t1.p1	pfamNonRepeat	PF17302.3	Family of unknown function (DUF5351)
			HUMLU_CAS0023275.t1.p1	pfamNonRepeat	PF00684.20	DnaJ central domain
			HUMLU_CAS0023276.t1.p1	uniprotPlantNonRepeat	Q8LCP6	sp|Q8LCP6|GUN10_ARATH Endoglucanase 10 OS=Arabidopsis thaliana OX=3702 GN=At1g75680 PE=2 SV=2
			HUMLU_CAS0023276.t1.p1	pfamNonRepeat	PF00759.20	Glycosyl hydrolase family 9
			HUMLU_CAS0023277.t1.p1	uniprotPlantNonRepeat	Q8RUN2	sp|Q8RUN2|LOG1_ARATH Cytokinin riboside 5'-monophosphate phosphoribohydrolase LOG1 OS=Arabidopsis thaliana OX=3702 GN=LOG1 PE=1 SV=1
			HUMLU_CAS0023277.t1.p1	pfamNonRepeat	PF03641.15	Possible lysine decarboxylase
			HUMLU_CAS0023277.t1.p1	pfamNonRepeat	PF18306.2	SLOG cluster4 family
			HUMLU_CAS0023279.t2.p1	uniprotPlantNonRepeat	Q9FQ03	sp|Q9FQ03|XRN3_ARATH 5'-3' exoribonuclease 3 OS=Arabidopsis thaliana OX=3702 GN=XRN3 PE=1 SV=1
			HUMLU_CAS0023279.t2.p1	pfamBoth	PF00098.24	Zinc knuckle
			HUMLU_CAS0023279.t2.p1	pfamBoth	PF17846.2	Xrn1 helical domain
			HUMLU_CAS0023279.t2.p1	pfamBoth	PF03159.19	XRN 5'-3' exonuclease N-terminus
			HUMLU_CAS0023280.t1.p1	uniprotPlantNonRepeat	Q43870	sp|Q43870|APS2_ARATH ATP sulfurylase 2 OS=Arabidopsis thaliana OX=3702 GN=APS2 PE=1 SV=1
			HUMLU_CAS0023280.t1.p1	pfamNonRepeat	PF01747.18	ATP-sulfurylase
			HUMLU_CAS0023280.t1.p1	pfamNonRepeat	PF14306.7	PUA-like domain
			HUMLU_CAS0023288.t1.p1	uniprotPlantNonRepeat	Q0WSY2	sp|Q0WSY2|FPP4_ARATH Filament-like plant protein 4 OS=Arabidopsis thaliana OX=3702 GN=FPP4 PE=1 SV=1
			HUMLU_CAS0023288.t1.p1	pfamNonRepeat	PF05911.12	Filament-like plant protein, long coiled-coil
			HUMLU_CAS0023293.t1.p1	uniprotPlantNonRepeat	P93024	sp|P93024|ARFE_ARATH Auxin response factor 5 OS=Arabidopsis thaliana OX=3702 GN=ARF5 PE=1 SV=3
			HUMLU_CAS0023293.t1.p1	pfamNonRepeat	PF06507.14	Auxin response factor
			HUMLU_CAS0023293.t1.p1	pfamNonRepeat	PF02362.22	B3 DNA binding domain
			HUMLU_CAS0023293.t1.p1	pfamNonRepeat	PF02309.17	AUX/IAA family
			HUMLU_CAS0023301.t3.p1	pfamNonRepeat	PF07534.17	TLD
			HUMLU_CAS0023302.t1.p1	uniprotPlantNonRepeat	Q39817	sp|Q39817|CALX_SOYBN Calnexin homolog OS=Glycine max OX=3847 PE=2 SV=1
			HUMLU_CAS0023302.t1.p1	pfamNonRepeat	PF00262.19	Calreticulin family
			HUMLU_CAS0023304.t1.p1	pfamNonRepeat	PF00076.23	RNA recognition motif. (a.k.a. RRM, RBD, or RNP domain)
			HUMLU_CAS0023305.t1.p1	uniprotPlantNonRepeat	Q56XU4	sp|Q56XU4|C3H6_ARATH Zinc finger CCCH domain-containing protein 6 OS=Arabidopsis thaliana OX=3702 GN=At1g19860 PE=1 SV=1
			HUMLU_CAS0023305.t1.p1	pfamNonRepeat	PF00642.25	Zinc finger C-x8-C-x5-C-x3-H type (and similar)
AA	19_52775593	5	HUMLU_CAS0013499.t1.p1	uniprotPlantNonRepeat	Q9FNH6	sp|Q9FNH6|NHL3_ARATH NDR1/HIN1-like protein 3 OS=Arabidopsis thaliana OX=3702 GN=NHL3 PE=1 SV=1
			HUMLU_CAS0013499.t1.p1	pfamNonRepeat	PF03168.14	Late embryogenesis abundant protein
			HUMLU_CAS0013502.t1.p1	pfamNonRepeat	PF04434.18	SWIM zinc finger
			HUMLU_CAS0013504.t1.p1	uniprotPlantNonRepeat	Q9SRN0	sp|Q9SRN0|NHL1_ARATH NDR1/HIN1-like protein 1 OS=Arabidopsis thaliana OX=3702 GN=NHL1 PE=2 SV=1
			HUMLU_CAS0013504.t1.p1	pfamNonRepeat	PF03168.14	Late embryogenesis abundant protein
			HUMLU_CAS0013518.t1.p1	uniprotPlantNonRepeat	Q5VRH9	sp|Q5VRH9|PUB12_ORYSJ U-box domain-containing protein 12 OS=Oryza sativa subsp. japonica OX=39947 GN=PUB12 PE=2 SV=1
			HUMLU_CAS0013518.t1.p1	pfamNonRepeat	PF04564.16	U-box domain
			HUMLU_CAS0013518.t1.p1	pfamNonRepeat	PF13445.7	RING-type zinc-finger
			HUMLU_CAS0013518.t1.p1	pfamNonRepeat	PF15227.7	zinc finger of C3HC4-type, RING
			HUMLU_CAS0013518.t1.p1	pfamNonRepeat	PF11789.9	Zinc-finger of the MIZ type in Nse subunit
		Significant marker closest to here	HUMLU_CAS0013523.t1.p1	uniprotPlantNonRepeat	Q9SYM4	sp|Q9SYM4|TPS1_ARATH Alpha,alpha-trehalose-phosphate synthase [UDP-forming] 1 OS=Arabidopsis thaliana OX=3702 GN=TPS1 PE=1 SV=1
			HUMLU_CAS0013523.t1.p1	pfamNonRepeat	PF00982.22	Glycosyltransferase family 20
			HUMLU_CAS0013523.t1.p1	pfamNonRepeat	PF06337.13	DUSP domain
			HUMLU_CAS0013526.t1.p1	uniprotPlantNonRepeat	Q8RWM3	sp|Q8RWM3|MED27_ARATH Mediator of RNA polymerase II transcription subunit 27 OS=Arabidopsis thaliana OX=3702 GN=MED27 PE=1 SV=1
			HUMLU_CAS0013526.t1.p1	pfamNonRepeat	PF11571.9	Mediator complex subunit 27
			HUMLU_CAS0013527.t1.p1	uniprotPlantNonRepeat	Q9SIT1	sp|Q9SIT1|TMK3_ARATH Receptor-like kinase TMK3 OS=Arabidopsis thaliana OX=3702 GN=TMK3 PE=1 SV=1
			HUMLU_CAS0013527.t1.p1	pfamNonRepeat	PF07714.18	Protein tyrosine and serine/threonine kinase
			HUMLU_CAS0013527.t1.p1	pfamNonRepeat	PF00069.26	Protein kinase domain
			HUMLU_CAS0013527.t1.p1	pfamNonRepeat	PF13855.7	Leucine rich repeat
			HUMLU_CAS0013527.t1.p1	pfamNonRepeat	PF08263.13	Leucine rich repeat N-terminal domain
			HUMLU_CAS0013527.t1.p1	pfamNonRepeat	PF12799.8	Leucine Rich repeats (2 copies)
			HUMLU_CAS0013527.t1.p1	pfamNonRepeat	PF00560.34	Leucine Rich Repeat
			HUMLU_CAS0013534.t1.p1	pfamNonRepeat	PF06749.13	Protein of unknown function (DUF1218)
AA	191_143875744	3	HUMLU_CAS0072716.t1.p1	uniprotPlantNonRepeat	F4IAE9	sp|F4IAE9|Y1591_ARATH ATPase family AAA domain-containing protein At1g05910 OS=Arabidopsis thaliana OX=3702 GN=At1g05910 PE=2 SV=1
			HUMLU_CAS0072716.t1.p1	pfamNonRepeat	PF00004.30	ATPase family associated with various cellular activities (AAA)
			HUMLU_CAS0072716.t1.p1	pfamNonRepeat	PF13771.7	PHD-like zinc-binding domain
			HUMLU_CAS0072716.t1.p1	pfamNonRepeat	PF13832.7	PHD-zinc-finger like domain
			HUMLU_CAS0072716.t1.p1	pfamNonRepeat	PF17862.2	AAA+ lid domain
			HUMLU_CAS0072716.t1.p1	pfamNonRepeat	PF13191.7	AAA ATPase domain
			HUMLU_CAS0072718.t1.p1	uniprotPlantNonRepeat	Q8W566	sp|Q8W566|Y3514_ARATH Uncharacterized exonuclease domain-containing protein At3g15140 OS=Arabidopsis thaliana OX=3702 GN=At3g15140 PE=2 SV=1
			HUMLU_CAS0072718.t1.p1	pfamNonRepeat	PF00929.25	Exonuclease
			HUMLU_CAS0072721.t1.p1	uniprotPlantNonRepeat	Q8GYH7	sp|Q8GYH7|NSE2_ARATH E3 SUMO-protein ligase MMS21 OS=Arabidopsis thaliana OX=3702 GN=MMS21 PE=1 SV=1
			HUMLU_CAS0072721.t1.p1	pfamNonRepeat	PF11789.9	Zinc-finger of the MIZ type in Nse subunit
			HUMLU_CAS0072723.t1.p1	pfamNonRepeat	PF18298.2	NusG additional domain
			HUMLU_CAS0072726.t1.p1	uniprotPlantNonRepeat	Q9FHG4	sp|Q9FHG4|LRKS7_ARATH Probable L-type lectin-domain containing receptor kinase S.7 OS=Arabidopsis thaliana OX=3702 GN=LECRKS7 PE=2 SV=1
			HUMLU_CAS0072726.t1.p1	pfamBoth	PF14111.7	Domain of unknown function (DUF4283)
			HUMLU_CAS0072726.t1.p1	pfamBoth	PF00078.28	Reverse transcriptase (RNA-dependent DNA polymerase)
			HUMLU_CAS0072726.t1.p1	pfamBoth	PF00139.20	Legume lectin domain
			HUMLU_CAS0072726.t1.p1	pfamBoth	PF00069.26	Protein kinase domain
			HUMLU_CAS0072726.t1.p1	pfamBoth	PF07714.18	Protein tyrosine and serine/threonine kinase
			HUMLU_CAS0072726.t1.p1	pfamBoth	PF09331.12	Domain of unknown function (DUF1985)
			HUMLU_CAS0072726.t1.p1	pfamBoth	PF18483.2	Bacterial lectin
			HUMLU_CAS0072726.t1.p1	pfamBoth	PF17667.2	Fungal protein kinase
		Significant marker closest to here	HUMLU_CAS0072734.t1.p1	uniprotPlantNonRepeat	F4IV99	sp|F4IV99|CHR5_ARATH Protein CHROMATIN REMODELING 5 OS=Arabidopsis thaliana OX=3702 GN=CHR5 PE=1 SV=1
			HUMLU_CAS0072734.t1.p1	pfamNonRepeat	PF00271.32	Helicase conserved C-terminal domain
			HUMLU_CAS0072741.t1.p1	uniprotPlantNonRepeat	O04017	sp|O04017|NAC98_ARATH Protein CUP-SHAPED COTYLEDON 2 OS=Arabidopsis thaliana OX=3702 GN=NAC098 PE=1 SV=1
			HUMLU_CAS0072741.t1.p1	pfamNonRepeat	PF02365.16	No apical meristem (NAM) protein
			HUMLU_CAS0072743.t3.p1	uniprotPlantNonRepeat	Q9C664	sp|Q9C664|TTM2_ARATH Inorganic pyrophosphatase TTM2 OS=Arabidopsis thaliana OX=3702 GN=TTM2 PE=1 SV=1
			HUMLU_CAS0072744.t1.p1	pfamNonRepeat	PF10508.10	Proteasome non-ATPase 26S subunit
			HUMLU_CAS0072744.t1.p1	pfamNonRepeat	PF14668.7	Rapamycin-insensitive companion of mTOR, domain 5
			HUMLU_CAS0072746.t1.p1	uniprotPlantNonRepeat	Q84M92	sp|Q84M92|ARP4_ARATH Actin-related protein 4 OS=Arabidopsis thaliana OX=3702 GN=ARP4 PE=1 SV=1
			HUMLU_CAS0072746.t1.p1	pfamNonRepeat	PF00022.20	Actin
			HUMLU_CAS0072746.t1.p1	pfamNonRepeat	PF06723.14	MreB/Mbl protein
			HUMLU_CAS0072747.t1.p1	uniprotPlantNonRepeat	P82130	sp|P82130|RR20_SPIOL 30S ribosomal protein S20, chloroplastic OS=Spinacia oleracea OX=3562 GN=RPS20 PE=1 SV=2
			HUMLU_CAS0072747.t1.p1	pfamNonRepeat	PF01649.19	Ribosomal protein S20
			HUMLU_CAS0072751.t1.p1	uniprotPlantNonRepeat	Q9LIL5	sp|Q9LIL5|PP233_ARATH Putative pentatricopeptide repeat-containing protein At3g15200 OS=Arabidopsis thaliana OX=3702 GN=At3g15200 PE=3 SV=1
			HUMLU_CAS0072751.t1.p1	pfamNonRepeat	PF13041.7	PPR repeat family
			HUMLU_CAS0072751.t1.p1	pfamNonRepeat	PF12854.8	PPR repeat
			HUMLU_CAS0072751.t1.p1	pfamNonRepeat	PF01535.21	PPR repeat
			HUMLU_CAS0072751.t1.p1	pfamNonRepeat	PF13812.7	Pentatricopeptide repeat domain
AA	77_313334984	3	HUMLU_CAS0052553.t1.p1	uniprotPlantNonRepeat	Q9XIP2	sp|Q9XIP2|OTU6_ARATH OVARIAN TUMOR DOMAIN-containing deubiquitinating enzyme 6 OS=Arabidopsis thaliana OX=3702 GN=OTU6 PE=1 SV=2
			HUMLU_CAS0052553.t1.p1	pfamNonRepeat	PF02338.20	OTU-like cysteine protease
			HUMLU_CAS0052553.t1.p1	pfamNonRepeat	PF10275.10	Peptidase C65 Otubain
			HUMLU_CAS0052554.t1.p1	uniprotPlantNonRepeat	Q9SY02	sp|Q9SY02|PP301_ARATH Pentatricopeptide repeat-containing protein At4g02750 OS=Arabidopsis thaliana OX=3702 GN=PCMP-H24 PE=3 SV=1
			HUMLU_CAS0052554.t1.p1	pfamNonRepeat	PF01535.21	PPR repeat
			HUMLU_CAS0052554.t1.p1	pfamNonRepeat	PF13041.7	PPR repeat family
			HUMLU_CAS0052554.t1.p1	pfamNonRepeat	PF12854.8	PPR repeat
			HUMLU_CAS0052554.t1.p1	pfamNonRepeat	PF14432.7	DYW family of nucleic acid deaminases
			HUMLU_CAS0052554.t1.p1	pfamNonRepeat	PF13812.7	Pentatricopeptide repeat domain
			HUMLU_CAS0052554.t1.p1	pfamNonRepeat	PF13428.7	Tetratricopeptide repeat
			HUMLU_CAS0052554.t1.p1	pfamNonRepeat	PF14559.7	Tetratricopeptide repeat
			HUMLU_CAS0052554.t1.p1	pfamNonRepeat	PF17177.5	Pentacotripeptide-repeat region of PRORP
			HUMLU_CAS0052554.t1.p1	pfamNonRepeat	PF07721.15	Tetratricopeptide repeat
			HUMLU_CAS0052559.t1.p1	uniprotPlantNonRepeat	Q942D4	sp|Q942D4|BURP3_ORYSJ BURP domain-containing protein 3 OS=Oryza sativa subsp. japonica OX=39947 GN=BURP3 PE=2 SV=1
			HUMLU_CAS0052559.t1.p1	pfamNonRepeat	PF03181.16	BURP domain
			HUMLU_CAS0052561.t1.p1	uniprotPlantNonRepeat	O23337	sp|O23337|PP311_ARATH Pentatricopeptide repeat-containing protein At4g14820 OS=Arabidopsis thaliana OX=3702 GN=PCMP-H3 PE=2 SV=1
			HUMLU_CAS0052561.t1.p1	pfamNonRepeat	PF01535.21	PPR repeat
			HUMLU_CAS0052561.t1.p1	pfamNonRepeat	PF13041.7	PPR repeat family
			HUMLU_CAS0052561.t1.p1	pfamNonRepeat	PF14432.7	DYW family of nucleic acid deaminases
			HUMLU_CAS0052561.t1.p1	pfamNonRepeat	PF12854.8	PPR repeat
			HUMLU_CAS0052561.t1.p1	pfamNonRepeat	PF13812.7	Pentatricopeptide repeat domain
			HUMLU_CAS0052561.t1.p1	pfamNonRepeat	PF17177.5	Pentacotripeptide-repeat region of PRORP
			HUMLU_CAS0052561.t1.p1	pfamNonRepeat	PF13428.7	Tetratricopeptide repeat
			HUMLU_CAS0052563.t13.p1	uniprotPlantNonRepeat	Q9T048	sp|Q9T048|DRL27_ARATH Disease resistance protein At4g27190 OS=Arabidopsis thaliana OX=3702 GN=At4g27190 PE=2 SV=1
			HUMLU_CAS0052563.t13.p1	pfamNonRepeat	PF00931.23	NB-ARC domain
			HUMLU_CAS0052563.t13.p1	pfamNonRepeat	PF12799.8	Leucine Rich repeats (2 copies)
			HUMLU_CAS0052563.t13.p1	pfamNonRepeat	PF13855.7	Leucine rich repeat
			HUMLU_CAS0052563.t13.p1	pfamNonRepeat	PF13191.7	AAA ATPase domain
			HUMLU_CAS0052563.t13.p1	pfamNonRepeat	PF05729.13	NACHT domain
			HUMLU_CAS0052563.t13.p1	pfamNonRepeat	PF13401.7	AAA domain
			HUMLU_CAS0052566.t1.p1	uniprotPlantNonRepeat	Q9T048	sp|Q9T048|DRL27_ARATH Disease resistance protein At4g27190 OS=Arabidopsis thaliana OX=3702 GN=At4g27190 PE=2 SV=1
			HUMLU_CAS0052566.t1.p1	pfamBoth	PF00078.28	Reverse transcriptase (RNA-dependent DNA polymerase)
			HUMLU_CAS0052566.t1.p1	pfamBoth	PF13966.7	zinc-binding in reverse transcriptase
			HUMLU_CAS0052566.t1.p1	pfamBoth	PF03372.24	Endonuclease/Exonuclease/phosphatase family
			HUMLU_CAS0052566.t1.p1	pfamBoth	PF00931.23	NB-ARC domain
			HUMLU_CAS0052566.t1.p1	pfamBoth	PF05729.13	NACHT domain
			HUMLU_CAS0052566.t1.p1	pfamBoth	PF13401.7	AAA domain
			HUMLU_CAS0052566.t1.p1	pfamBoth	PF12799.8	Leucine Rich repeats (2 copies)
			HUMLU_CAS0052566.t1.p1	pfamBoth	PF13191.7	AAA ATPase domain
			HUMLU_CAS0052566.t1.p1	pfamBoth	PF13855.7	Leucine rich repeat
			HUMLU_CAS0052566.t1.p1	pfamBoth	PF05621.12	Bacterial TniB protein
			HUMLU_CAS0052568.t1.p1	uniprotPlantNonRepeat	O23337	sp|O23337|PP311_ARATH Pentatricopeptide repeat-containing protein At4g14820 OS=Arabidopsis thaliana OX=3702 GN=PCMP-H3 PE=2 SV=1
			HUMLU_CAS0052568.t1.p1	pfamNonRepeat	PF01535.21	PPR repeat
			HUMLU_CAS0052568.t1.p1	pfamNonRepeat	PF13041.7	PPR repeat family
			HUMLU_CAS0052568.t1.p1	pfamNonRepeat	PF14432.7	DYW family of nucleic acid deaminases
			HUMLU_CAS0052568.t1.p1	pfamNonRepeat	PF12854.8	PPR repeat
			HUMLU_CAS0052568.t1.p1	pfamNonRepeat	PF13812.7	Pentatricopeptide repeat domain
			HUMLU_CAS0052568.t1.p1	pfamNonRepeat	PF17177.5	Pentacotripeptide-repeat region of PRORP
			HUMLU_CAS0052568.t1.p1	pfamNonRepeat	PF13428.7	Tetratricopeptide repeat
			HUMLU_CAS0052574.t1.p1	uniprotPlantNonRepeat	Q9SGD2	sp|Q9SGD2|GT29A_ARATH Beta-1,6-galactosyltransferase GALT29A OS=Arabidopsis thaliana OX=3702 GN=GALT29A PE=1 SV=1
			HUMLU_CAS0052574.t1.p1	pfamNonRepeat	PF00777.19	Glycosyltransferase family 29 (sialyltransferase)
			HUMLU_CAS0052575.t1.p1	uniprotPlantNonRepeat	Q9SWB4	sp|Q9SWB4|PARP3_SOYBN Protein ADP-ribosyltransferase PARP3 OS=Glycine max OX=3847 GN=PARP3 PE=2 SV=1
			HUMLU_CAS0052575.t1.p1	pfamNonRepeat	PF00644.21	Poly(ADP-ribose) polymerase catalytic domain
			HUMLU_CAS0052575.t1.p1	pfamNonRepeat	PF02877.15	Poly(ADP-ribose) polymerase, regulatory domain
			HUMLU_CAS0052575.t1.p1	pfamNonRepeat	PF08063.13	PADR1 (NUC008) domain
			HUMLU_CAS0052575.t1.p1	pfamNonRepeat	PF05406.16	WGR domain
			HUMLU_CAS0052575.t1.p1	pfamNonRepeat	PF00533.27	BRCA1 C Terminus (BRCT) domain
			HUMLU_CAS0052575.t1.p1	pfamNonRepeat	PF16589.6	BRCT domain, a BRCA1 C-terminus domain
			HUMLU_CAS0052580.t1.p1	uniprotPlantNonRepeat	O49399	sp|O49399|PP321_ARATH Pentatricopeptide repeat-containing protein At4g18840 OS=Arabidopsis thaliana OX=3702 GN=PCMP-E101 PE=3 SV=2
			HUMLU_CAS0052580.t1.p1	pfamNonRepeat	PF01535.21	PPR repeat
			HUMLU_CAS0052580.t1.p1	pfamNonRepeat	PF13041.7	PPR repeat family
			HUMLU_CAS0052580.t1.p1	pfamNonRepeat	PF12854.8	PPR repeat
			HUMLU_CAS0052580.t1.p1	pfamNonRepeat	PF13812.7	Pentatricopeptide repeat domain
			HUMLU_CAS0052580.t1.p1	pfamNonRepeat	PF17177.5	Pentacotripeptide-repeat region of PRORP
			HUMLU_CAS0052581.t1.p2	uniprotPlantNonRepeat	Q9LUJ2	sp|Q9LUJ2|PP249_ARATH Pentatricopeptide repeat-containing protein At3g22690 OS=Arabidopsis thaliana OX=3702 GN=PCMP-H56 PE=3 SV=1
			HUMLU_CAS0052581.t1.p2	pfamNonRepeat	PF14432.7	DYW family of nucleic acid deaminases
			HUMLU_CAS0052584.t1.p1	uniprotPlantNonRepeat	Q9T048	sp|Q9T048|DRL27_ARATH Disease resistance protein At4g27190 OS=Arabidopsis thaliana OX=3702 GN=At4g27190 PE=2 SV=1
			HUMLU_CAS0052584.t1.p1	pfamNonRepeat	PF00931.23	NB-ARC domain
			HUMLU_CAS0052584.t1.p1	pfamNonRepeat	PF13855.7	Leucine rich repeat
			HUMLU_CAS0052584.t1.p1	pfamNonRepeat	PF12799.8	Leucine Rich repeats (2 copies)
			HUMLU_CAS0052584.t1.p1	pfamNonRepeat	PF13191.7	AAA ATPase domain
			HUMLU_CAS0052584.t1.p1	pfamNonRepeat	PF13401.7	AAA domain
			HUMLU_CAS0052584.t1.p1	pfamNonRepeat	PF05729.13	NACHT domain
			HUMLU_CAS0052584.t1.p1	pfamNonRepeat	PF05621.12	Bacterial TniB protein
			HUMLU_CAS0052589.t1.p2	uniprotPlantNonRepeat	Q9LUJ2	sp|Q9LUJ2|PP249_ARATH Pentatricopeptide repeat-containing protein At3g22690 OS=Arabidopsis thaliana OX=3702 GN=PCMP-H56 PE=3 SV=1
			HUMLU_CAS0052589.t1.p2	pfamNonRepeat	PF14432.7	DYW family of nucleic acid deaminases
			HUMLU_CAS0052593.t1.p1	uniprotPlantNonRepeat	P60838	sp|P60838|SUMM2_ARATH Disease resistance protein SUMM2 OS=Arabidopsis thaliana OX=3702 GN=SUMM2 PE=1 SV=1
			HUMLU_CAS0052594.t1.p1	uniprotPlantNonRepeat	Q9T048	sp|Q9T048|DRL27_ARATH Disease resistance protein At4g27190 OS=Arabidopsis thaliana OX=3702 GN=At4g27190 PE=2 SV=1
			HUMLU_CAS0052594.t1.p1	pfamNonRepeat	PF00931.23	NB-ARC domain
			HUMLU_CAS0052594.t1.p1	pfamNonRepeat	PF13855.7	Leucine rich repeat
			HUMLU_CAS0052594.t1.p1	pfamNonRepeat	PF12799.8	Leucine Rich repeats (2 copies)
			HUMLU_CAS0052594.t1.p1	pfamNonRepeat	PF13401.7	AAA domain
			HUMLU_CAS0052594.t1.p1	pfamNonRepeat	PF05729.13	NACHT domain
			HUMLU_CAS0052594.t1.p1	pfamNonRepeat	PF13191.7	AAA ATPase domain
			HUMLU_CAS0052595.t1.p1	uniprotPlantNonRepeat	Q9SIT5	sp|Q9SIT5|CHX15_ARATH Cation/H(+) antiporter 15 OS=Arabidopsis thaliana OX=3702 GN=CHX15 PE=2 SV=1
			HUMLU_CAS0052597.t1.p1	uniprotPlantNonRepeat	Q8VXZ9	sp|Q8VXZ9|R47BP_ARATH Polyadenylate-binding protein RBP47B' OS=Arabidopsis thaliana OX=3702 GN=RBP47B' PE=2 SV=1
			HUMLU_CAS0052597.t1.p1	pfamNonRepeat	PF00076.23	RNA recognition motif. (a.k.a. RRM, RBD, or RNP domain)
			HUMLU_CAS0052597.t1.p1	pfamNonRepeat	PF13855.7	Leucine rich repeat
			HUMLU_CAS0052597.t1.p1	pfamNonRepeat	PF12799.8	Leucine Rich repeats (2 copies)
			HUMLU_CAS0052597.t1.p1	pfamNonRepeat	PF08777.12	RNA binding motif
			HUMLU_CAS0052598.t1.p1	uniprotPlantNonRepeat	Q9FKT5	sp|Q9FKT5|THOC3_ARATH THO complex subunit 3 OS=Arabidopsis thaliana OX=3702 GN=THO3 PE=1 SV=1
			HUMLU_CAS0052598.t1.p1	pfamNonRepeat	PF12894.8	Anaphase-promoting complex subunit 4 WD40 domain
			HUMLU_CAS0052598.t1.p1	pfamNonRepeat	PF00400.33	WD domain, G-beta repeat
			HUMLU_CAS0052598.t1.p1	pfamNonRepeat	PF08662.12	Eukaryotic translation initiation factor eIF2A
			HUMLU_CAS0052600.t1.p1	uniprotPlantNonRepeat	O65731	sp|O65731|RS5_CICAR 40S ribosomal protein S5 (Fragment) OS=Cicer arietinum OX=3827 GN=RPS5 PE=2 SV=1
			HUMLU_CAS0052600.t1.p1	pfamNonRepeat	PF00177.22	Ribosomal protein S7p/S5e
			HUMLU_CAS0052605.t1.p1	uniprotPlantNonRepeat	Q9ZW88	sp|Q9ZW88|FBL34_ARATH F-box/LRR-repeat protein At1g67190 OS=Arabidopsis thaliana OX=3702 GN=At1g67190 PE=2 SV=1
			HUMLU_CAS0052605.t1.p1	pfamNonRepeat	PF12799.8	Leucine Rich repeats (2 copies)
			HUMLU_CAS0052605.t1.p1	pfamNonRepeat	PF12937.8	F-box-like
			HUMLU_CAS0052605.t1.p1	pfamNonRepeat	PF00646.34	F-box domain
			HUMLU_CAS0052606.t1.p1	uniprotPlantNonRepeat	O65731	sp|O65731|RS5_CICAR 40S ribosomal protein S5 (Fragment) OS=Cicer arietinum OX=3827 GN=RPS5 PE=2 SV=1
			HUMLU_CAS0052606.t1.p1	pfamNonRepeat	PF00177.22	Ribosomal protein S7p/S5e
			HUMLU_CAS0052609.t1.p1	pfamNonRepeat	PF04434.18	SWIM zinc finger
		Significant marker here	HUMLU_CAS0052610.t1.p1	uniprotPlantNonRepeat	O64886	sp|O64886|COX10_ARATH Protoheme IX farnesyltransferase, mitochondrial OS=Arabidopsis thaliana OX=3702 GN=COX10 PE=2 SV=4
			HUMLU_CAS0052610.t1.p1	pfamNonRepeat	PF01040.19	UbiA prenyltransferase family
			HUMLU_CAS0052612.t1.p1	uniprotPlantNonRepeat	F4HW17	sp|F4HW17|TMN5_ARATH Transmembrane 9 superfamily member 5 OS=Arabidopsis thaliana OX=3702 GN=TMN5 PE=2 SV=1
			HUMLU_CAS0052612.t1.p1	pfamNonRepeat	PF02990.17	Endomembrane protein 70
			HUMLU_CAS0052613.t1.p1	uniprotPlantNonRepeat	V9M2S5	sp|V9M2S5|RPV1_VITRO Disease resistance protein RPV1 OS=Vitis rotundifolia OX=103349 GN=RPV1 PE=1 SV=1
			HUMLU_CAS0052613.t1.p1	pfamNonRepeat	PF01582.21	TIR domain
			HUMLU_CAS0052613.t1.p1	pfamNonRepeat	PF00931.23	NB-ARC domain
			HUMLU_CAS0052613.t1.p1	pfamNonRepeat	PF13676.7	TIR domain
			HUMLU_CAS0052613.t1.p1	pfamNonRepeat	PF12799.8	Leucine Rich repeats (2 copies)
			HUMLU_CAS0052613.t1.p1	pfamNonRepeat	PF13855.7	Leucine rich repeat
			HUMLU_CAS0052613.t1.p1	pfamNonRepeat	PF07725.13	Leucine Rich Repeat
			HUMLU_CAS0052613.t1.p1	pfamNonRepeat	PF13191.7	AAA ATPase domain
			HUMLU_CAS0052613.t1.p1	pfamNonRepeat	PF05729.13	NACHT domain
			HUMLU_CAS0052613.t1.p1	pfamNonRepeat	PF13173.7	AAA domain
			HUMLU_CAS0052613.t1.p1	pfamNonRepeat	PF01637.19	ATPase domain predominantly from Archaea
			HUMLU_CAS0052614.t1.p1	uniprotPlantNonRepeat	Q7XA40	sp|Q7XA40|RGA3_SOLBU Putative disease resistance protein RGA3 OS=Solanum bulbocastanum OX=147425 GN=RGA3 PE=2 SV=2
			HUMLU_CAS0052614.t1.p1	pfamNonRepeat	PF00931.23	NB-ARC domain
			HUMLU_CAS0052614.t1.p1	pfamNonRepeat	PF13855.7	Leucine rich repeat
			HUMLU_CAS0052614.t1.p1	pfamNonRepeat	PF18052.2	Rx N-terminal domain
			HUMLU_CAS0052614.t1.p1	pfamNonRepeat	PF13306.7	BspA type Leucine rich repeat region (6 copies)
			HUMLU_CAS0052614.t1.p1	pfamNonRepeat	PF12799.8	Leucine Rich repeats (2 copies)
			HUMLU_CAS0052614.t1.p1	pfamNonRepeat	PF13401.7	AAA domain
			HUMLU_CAS0052616.t1.p1	uniprotPlantNonRepeat	P27788	sp|P27788|FER3_MAIZE Ferredoxin-3, chloroplastic OS=Zea mays OX=4577 GN=FDX3 PE=1 SV=1
			HUMLU_CAS0052616.t1.p1	pfamNonRepeat	PF00111.28	2Fe-2S iron-sulfur cluster binding domain
			HUMLU_CAS0052618.t1.p1	uniprotPlantNonRepeat	Q7XA40	sp|Q7XA40|RGA3_SOLBU Putative disease resistance protein RGA3 OS=Solanum bulbocastanum OX=147425 GN=RGA3 PE=2 SV=2
			HUMLU_CAS0052618.t1.p1	pfamNonRepeat	PF00931.23	NB-ARC domain
			HUMLU_CAS0052618.t1.p1	pfamNonRepeat	PF18052.2	Rx N-terminal domain
			HUMLU_CAS0052618.t1.p1	pfamNonRepeat	PF13855.7	Leucine rich repeat
			HUMLU_CAS0052618.t1.p1	pfamNonRepeat	PF13306.7	BspA type Leucine rich repeat region (6 copies)
			HUMLU_CAS0052618.t1.p1	pfamNonRepeat	PF12799.8	Leucine Rich repeats (2 copies)
			HUMLU_CAS0052618.t1.p1	pfamNonRepeat	PF13401.7	AAA domain
			HUMLU_CAS0052618.t1.p1	pfamNonRepeat	PF13191.7	AAA ATPase domain
			HUMLU_CAS0052619.t1.p1	uniprotPlantNonRepeat	Q7XA39	sp|Q7XA39|RGA4_SOLBU Putative disease resistance protein RGA4 OS=Solanum bulbocastanum OX=147425 GN=RGA4 PE=2 SV=1
			HUMLU_CAS0052620.t1.p1	uniprotPlantNonRepeat	Q7XA40	sp|Q7XA40|RGA3_SOLBU Putative disease resistance protein RGA3 OS=Solanum bulbocastanum OX=147425 GN=RGA3 PE=2 SV=2
			HUMLU_CAS0052620.t1.p1	pfamNonRepeat	PF00931.23	NB-ARC domain
			HUMLU_CAS0052620.t1.p1	pfamNonRepeat	PF13855.7	Leucine rich repeat
			HUMLU_CAS0052620.t1.p1	pfamNonRepeat	PF18052.2	Rx N-terminal domain
			HUMLU_CAS0052620.t1.p1	pfamNonRepeat	PF12799.8	Leucine Rich repeats (2 copies)
			HUMLU_CAS0052620.t1.p1	pfamNonRepeat	PF13306.7	BspA type Leucine rich repeat region (6 copies)
			HUMLU_CAS0052623.t1.p1	uniprotPlantNonRepeat	P27788	sp|P27788|FER3_MAIZE Ferredoxin-3, chloroplastic OS=Zea mays OX=4577 GN=FDX3 PE=1 SV=1
			HUMLU_CAS0052623.t1.p1	pfamNonRepeat	PF00111.28	2Fe-2S iron-sulfur cluster binding domain
			HUMLU_CAS0052624.t1.p1	uniprotPlantNonRepeat	Q9FKZ0	sp|Q9FKZ0|DRL43_ARATH Probable disease resistance protein At5g66910 OS=Arabidopsis thaliana OX=3702 GN=At5g66910 PE=2 SV=1
			HUMLU_CAS0052624.t1.p1	pfamNonRepeat	PF13855.7	Leucine rich repeat
			HUMLU_CAS0052624.t1.p1	pfamNonRepeat	PF12799.8	Leucine Rich repeats (2 copies)
			HUMLU_CAS0052625.t1.p1	uniprotPlantNonRepeat	Q7XA42	sp|Q7XA42|RGA1_SOLBU Putative disease resistance protein RGA1 OS=Solanum bulbocastanum OX=147425 GN=RGA1 PE=2 SV=2
			HUMLU_CAS0052625.t1.p1	pfamNonRepeat	PF13855.7	Leucine rich repeat
			HUMLU_CAS0052626.t1.p1	uniprotPlantNonRepeat	Q9ZQG9	sp|Q9ZQG9|E1314_ARATH Glucan endo-1,3-beta-glucosidase 14 OS=Arabidopsis thaliana OX=3702 GN=At2g27500 PE=2 SV=2
			HUMLU_CAS0052626.t1.p1	pfamNonRepeat	PF00332.19	Glycosyl hydrolases family 17
			HUMLU_CAS0052630.t1.p1	uniprotPlantNonRepeat	Q8RXN4	sp|Q8RXN4|HIBC5_ARATH 3-hydroxyisobutyryl-CoA hydrolase-like protein 2, mitochondrial OS=Arabidopsis thaliana OX=3702 GN=At4g31810 PE=1 SV=1
			HUMLU_CAS0052630.t1.p1	pfamNonRepeat	PF16113.6	Enoyl-CoA hydratase/isomerase
			HUMLU_CAS0052630.t1.p1	pfamNonRepeat	PF00378.21	Enoyl-CoA hydratase/isomerase
			HUMLU_CAS0052631.t1.p1	uniprotPlantNonRepeat	Q56XY2	sp|Q56XY2|QQT1_ARATH GPN-loop GTPase QQT1 OS=Arabidopsis thaliana OX=3702 GN=QQT1 PE=1 SV=1
			HUMLU_CAS0052631.t1.p1	pfamNonRepeat	PF03029.18	Conserved hypothetical ATP binding protein
			HUMLU_CAS0052631.t1.p1	pfamNonRepeat	PF03308.17	Methylmalonyl Co-A mutase-associated GTPase MeaB
			HUMLU_CAS0052632.t2.p1	uniprotPlantNonRepeat	Q9SFU0	sp|Q9SFU0|SC24A_ARATH Protein transport protein Sec24-like At3g07100 OS=Arabidopsis thaliana OX=3702 GN=At3g07100 PE=2 SV=2
			HUMLU_CAS0052632.t2.p1	pfamNonRepeat	PF04811.16	Sec23/Sec24 trunk domain
			HUMLU_CAS0052632.t2.p1	pfamNonRepeat	PF04815.16	Sec23/Sec24 helical domain
			HUMLU_CAS0052632.t2.p1	pfamNonRepeat	PF04810.16	Sec23/Sec24 zinc finger
			HUMLU_CAS0052633.t1.p1	uniprotPlantNonRepeat	Q9ZUX4	sp|Q9ZUX4|UMP2_ARATH Uncharacterized protein At2g27730, mitochondrial OS=Arabidopsis thaliana OX=3702 GN=At2g27730 PE=1 SV=1
			HUMLU_CAS0052637.t1.p1	pfamNonRepeat	PF11250.9	Fantastic Four meristem regulator
			HUMLU_CAS0052639.t1.p1	uniprotPlantNonRepeat	Q9FMR1	sp|Q9FMR1|RGAP1_ARATH Rho GTPase-activating protein 1 OS=Arabidopsis thaliana OX=3702 GN=ROPGAP1 PE=2 SV=1
			HUMLU_CAS0052639.t1.p1	pfamNonRepeat	PF00620.28	RhoGAP domain
			HUMLU_CAS0052639.t1.p1	pfamNonRepeat	PF00786.29	P21-Rho-binding domain
			HUMLU_CAS0052641.t1.p1	uniprotPlantNonRepeat	Q84QC1	sp|Q84QC1|GCT23_ARATH Gamma-glutamylcyclotransferase 2-3 OS=Arabidopsis thaliana OX=3702 GN=GGCT2;3 PE=1 SV=1
			HUMLU_CAS0052641.t1.p1	pfamNonRepeat	PF04752.13	ChaC-like protein
			HUMLU_CAS0052644.t1.p1	pfamBoth	PF03732.18	Retrotransposon gag protein
			HUMLU_CAS0052644.t1.p1	pfamBoth	PF12757.8	Eisosome protein 1
			HUMLU_CAS0052646.t1.p1	uniprotPlantNonRepeat	V9M2S5	sp|V9M2S5|RPV1_VITRO Disease resistance protein RPV1 OS=Vitis rotundifolia OX=103349 GN=RPV1 PE=1 SV=1
			HUMLU_CAS0052646.t1.p1	pfamNonRepeat	PF01582.21	TIR domain
			HUMLU_CAS0052646.t1.p1	pfamNonRepeat	PF13855.7	Leucine rich repeat
			HUMLU_CAS0052646.t1.p1	pfamNonRepeat	PF12799.8	Leucine Rich repeats (2 copies)
			HUMLU_CAS0052646.t1.p1	pfamNonRepeat	PF00931.23	NB-ARC domain
			HUMLU_CAS0052646.t1.p1	pfamNonRepeat	PF13676.7	TIR domain
			HUMLU_CAS0052646.t1.p1	pfamNonRepeat	PF13401.7	AAA domain
			HUMLU_CAS0052646.t1.p1	pfamNonRepeat	PF12714.8	TILa domain
			HUMLU_CAS0052648.t1.p1	uniprotPlantNonRepeat	Q39086	sp|Q39086|SD17_ARATH Receptor-like serine/threonine-protein kinase SD1-7 OS=Arabidopsis thaliana OX=3702 GN=SD17 PE=1 SV=1
			HUMLU_CAS0052648.t1.p1	pfamNonRepeat	PF07714.18	Protein tyrosine and serine/threonine kinase
			HUMLU_CAS0052648.t1.p1	pfamNonRepeat	PF00069.26	Protein kinase domain
			HUMLU_CAS0052650.t1.p1	uniprotPlantNonRepeat	O81832	sp|O81832|Y4729_ARATH G-type lectin S-receptor-like serine/threonine-protein kinase At4g27290 OS=Arabidopsis thaliana OX=3702 GN=At4g27290 PE=3 SV=4
			HUMLU_CAS0052650.t1.p1	pfamNonRepeat	PF01453.25	D-mannose binding lectin
			HUMLU_CAS0052650.t1.p1	pfamNonRepeat	PF08276.12	PAN-like domain
			HUMLU_CAS0052650.t1.p1	pfamNonRepeat	PF00069.26	Protein kinase domain
			HUMLU_CAS0052650.t1.p1	pfamNonRepeat	PF00954.21	S-locus glycoprotein domain
			HUMLU_CAS0052650.t1.p1	pfamNonRepeat	PF07714.18	Protein tyrosine and serine/threonine kinase
			HUMLU_CAS0052654.t1.p1	uniprotPlantNonRepeat	O81832	sp|O81832|Y4729_ARATH G-type lectin S-receptor-like serine/threonine-protein kinase At4g27290 OS=Arabidopsis thaliana OX=3702 GN=At4g27290 PE=3 SV=4
			HUMLU_CAS0052654.t1.p1	pfamNonRepeat	PF07714.18	Protein tyrosine and serine/threonine kinase
			HUMLU_CAS0052654.t1.p1	pfamNonRepeat	PF00069.26	Protein kinase domain
			HUMLU_CAS0052654.t1.p1	pfamNonRepeat	PF11883.9	Domain of unknown function (DUF3403)
			HUMLU_CAS0052655.t1.p1	uniprotPlantNonRepeat	O81832	sp|O81832|Y4729_ARATH G-type lectin S-receptor-like serine/threonine-protein kinase At4g27290 OS=Arabidopsis thaliana OX=3702 GN=At4g27290 PE=3 SV=4
			HUMLU_CAS0052655.t1.p1	pfamNonRepeat	PF01453.25	D-mannose binding lectin
			HUMLU_CAS0052655.t1.p1	pfamNonRepeat	PF00954.21	S-locus glycoprotein domain
			HUMLU_CAS0052655.t1.p1	pfamNonRepeat	PF08276.12	PAN-like domain
			HUMLU_CAS0052655.t1.p1	pfamNonRepeat	PF08277.13	PAN-like domain
			HUMLU_CAS0052657.t1.p1	uniprotPlantNonRepeat	Q9LTA3	sp|Q9LTA3|U91C1_ARATH UDP-glycosyltransferase 91C1 OS=Arabidopsis thaliana OX=3702 GN=UGT91C1 PE=1 SV=1
			HUMLU_CAS0052657.t1.p1	pfamNonRepeat	PF00201.19	UDP-glucoronosyl and UDP-glucosyl transferase
			HUMLU_CAS0052659.t1.p1	uniprotPlantNonRepeat	Q94AP0	sp|Q94AP0|ALN_ARATH Allantoinase OS=Arabidopsis thaliana OX=3702 GN=ALN PE=1 SV=1
			HUMLU_CAS0052659.t1.p1	pfamNonRepeat	PF01979.21	Amidohydrolase family
			HUMLU_CAS0052659.t1.p1	pfamNonRepeat	PF07969.12	Amidohydrolase family
			HUMLU_CAS0052663.t1.p1	pfamNonRepeat	PF05970.15	PIF1-like helicase
			HUMLU_CAS0052663.t1.p1	pfamNonRepeat	PF13604.7	AAA domain
			HUMLU_CAS0052663.t1.p1	pfamNonRepeat	PF13401.7	AAA domain
			HUMLU_CAS0052664.t1.p1	pfamNonRepeat	PF05970.15	PIF1-like helicase
			HUMLU_CAS0052665.t1.p1	uniprotPlantNonRepeat	O81832	sp|O81832|Y4729_ARATH G-type lectin S-receptor-like serine/threonine-protein kinase At4g27290 OS=Arabidopsis thaliana OX=3702 GN=At4g27290 PE=3 SV=4
			HUMLU_CAS0052665.t1.p1	pfamNonRepeat	PF07714.18	Protein tyrosine and serine/threonine kinase
			HUMLU_CAS0052665.t1.p1	pfamNonRepeat	PF00069.26	Protein kinase domain
			HUMLU_CAS0052665.t1.p1	pfamNonRepeat	PF01453.25	D-mannose binding lectin
			HUMLU_CAS0052665.t1.p1	pfamNonRepeat	PF08276.12	PAN-like domain
			HUMLU_CAS0052665.t1.p1	pfamNonRepeat	PF12398.9	Receptor serine/threonine kinase
			HUMLU_CAS0052668.t1.p1	uniprotPlantNonRepeat	O81832	sp|O81832|Y4729_ARATH G-type lectin S-receptor-like serine/threonine-protein kinase At4g27290 OS=Arabidopsis thaliana OX=3702 GN=At4g27290 PE=3 SV=4
			HUMLU_CAS0052668.t1.p1	pfamNonRepeat	PF07714.18	Protein tyrosine and serine/threonine kinase
			HUMLU_CAS0052668.t1.p1	pfamNonRepeat	PF00069.26	Protein kinase domain
			HUMLU_CAS0052668.t1.p1	pfamNonRepeat	PF01453.25	D-mannose binding lectin
			HUMLU_CAS0052668.t1.p1	pfamNonRepeat	PF00954.21	S-locus glycoprotein domain
			HUMLU_CAS0052668.t1.p1	pfamNonRepeat	PF08276.12	PAN-like domain
			HUMLU_CAS0052669.t7.p1	uniprotPlantNonRepeat	O81832	sp|O81832|Y4729_ARATH G-type lectin S-receptor-like serine/threonine-protein kinase At4g27290 OS=Arabidopsis thaliana OX=3702 GN=At4g27290 PE=3 SV=4
			HUMLU_CAS0052669.t7.p1	pfamNonRepeat	PF07714.18	Protein tyrosine and serine/threonine kinase
			HUMLU_CAS0052669.t7.p1	pfamNonRepeat	PF00069.26	Protein kinase domain
			HUMLU_CAS0052669.t7.p1	pfamNonRepeat	PF01453.25	D-mannose binding lectin
			HUMLU_CAS0052669.t7.p1	pfamNonRepeat	PF00954.21	S-locus glycoprotein domain
			HUMLU_CAS0052669.t7.p1	pfamNonRepeat	PF08276.12	PAN-like domain
			HUMLU_CAS0052671.t1.p1	uniprotPlantNonRepeat	O81832	sp|O81832|Y4729_ARATH G-type lectin S-receptor-like serine/threonine-protein kinase At4g27290 OS=Arabidopsis thaliana OX=3702 GN=At4g27290 PE=3 SV=4
			HUMLU_CAS0052671.t1.p1	pfamNonRepeat	PF07714.18	Protein tyrosine and serine/threonine kinase
			HUMLU_CAS0052671.t1.p1	pfamNonRepeat	PF00069.26	Protein kinase domain
			HUMLU_CAS0052671.t1.p1	pfamNonRepeat	PF08276.12	PAN-like domain
			HUMLU_CAS0052671.t1.p1	pfamNonRepeat	PF00954.21	S-locus glycoprotein domain
			HUMLU_CAS0052674.t1.p1	uniprotPlantNonRepeat	O81833	sp|O81833|SD11_ARATH G-type lectin S-receptor-like serine/threonine-protein kinase SD1-1 OS=Arabidopsis thaliana OX=3702 GN=SD11 PE=1 SV=1
			HUMLU_CAS0052674.t1.p1	pfamNonRepeat	PF07714.18	Protein tyrosine and serine/threonine kinase
			HUMLU_CAS0052674.t1.p1	pfamNonRepeat	PF00069.26	Protein kinase domain
			HUMLU_CAS0052677.t1.p1	uniprotPlantNonRepeat	Q9LTA3	sp|Q9LTA3|U91C1_ARATH UDP-glycosyltransferase 91C1 OS=Arabidopsis thaliana OX=3702 GN=UGT91C1 PE=1 SV=1
			HUMLU_CAS0052677.t1.p1	pfamNonRepeat	PF00201.19	UDP-glucoronosyl and UDP-glucosyl transferase
			HUMLU_CAS0052679.t1.p1	uniprotPlantNonRepeat	O81832	sp|O81832|Y4729_ARATH G-type lectin S-receptor-like serine/threonine-protein kinase At4g27290 OS=Arabidopsis thaliana OX=3702 GN=At4g27290 PE=3 SV=4
			HUMLU_CAS0052679.t1.p1	pfamNonRepeat	PF01453.25	D-mannose binding lectin
			HUMLU_CAS0052679.t1.p1	pfamNonRepeat	PF00954.21	S-locus glycoprotein domain
			HUMLU_CAS0052679.t1.p1	pfamNonRepeat	PF08276.12	PAN-like domain
			HUMLU_CAS0052679.t1.p1	pfamNonRepeat	PF08277.13	PAN-like domain
			HUMLU_CAS0052680.t1.p1	uniprotPlantNonRepeat	O81832	sp|O81832|Y4729_ARATH G-type lectin S-receptor-like serine/threonine-protein kinase At4g27290 OS=Arabidopsis thaliana OX=3702 GN=At4g27290 PE=3 SV=4
			HUMLU_CAS0052680.t1.p1	pfamNonRepeat	PF00069.26	Protein kinase domain
			HUMLU_CAS0052680.t1.p1	pfamNonRepeat	PF07714.18	Protein tyrosine and serine/threonine kinase
			HUMLU_CAS0052681.t1.p1	uniprotPlantNonRepeat	O81833	sp|O81833|SD11_ARATH G-type lectin S-receptor-like serine/threonine-protein kinase SD1-1 OS=Arabidopsis thaliana OX=3702 GN=SD11 PE=1 SV=1
			HUMLU_CAS0052681.t1.p1	pfamNonRepeat	PF07714.18	Protein tyrosine and serine/threonine kinase
			HUMLU_CAS0052681.t1.p1	pfamNonRepeat	PF00069.26	Protein kinase domain
AA	24_201164213	3	HUMLU_CAS0038166.t1.p1	uniprotPlantNonRepeat	P42824	sp|P42824|DNJH2_ALLPO DnaJ protein homolog 2 OS=Allium porrum OX=4681 GN=LDJ2 PE=2 SV=1
		Marker closest to here	HUMLU_CAS0038166.t1.p1	pfamNonRepeat	PF01556.19	DnaJ C terminal domain
			HUMLU_CAS0038166.t1.p1	pfamNonRepeat	PF00226.32	DnaJ domain
			HUMLU_CAS0038166.t1.p1	pfamNonRepeat	PF00684.20	DnaJ central domain
AA	24_342828442	3	HUMLU_CAS0039843.t1.p1	uniprotPlantNonRepeat	Q7XA40	sp|Q7XA40|RGA3_SOLBU Putative disease resistance protein RGA3 OS=Solanum bulbocastanum OX=147425 GN=RGA3 PE=2 SV=2
	overlap with AA - 24_341967019, BA - 24_341967019, BA - 24_340839925		HUMLU_CAS0039844.t1.p1	uniprotPlantNonRepeat	O65717	sp|O65717|CNGC1_ARATH Cyclic nucleotide-gated ion channel 1 OS=Arabidopsis thaliana OX=3702 GN=CNGC1 PE=1 SV=1
			HUMLU_CAS0039844.t1.p1	pfamNonRepeat	PF00520.32	Ion transport protein
			HUMLU_CAS0039845.t1.p1	uniprotPlantNonRepeat	P17801	sp|P17801|KPRO_MAIZE Putative receptor protein kinase ZmPK1 OS=Zea mays OX=4577 GN=PK1 PE=2 SV=2
			HUMLU_CAS0039845.t1.p1	pfamNonRepeat	PF01453.25	D-mannose binding lectin
			HUMLU_CAS0039845.t1.p1	pfamNonRepeat	PF00954.21	S-locus glycoprotein domain
			HUMLU_CAS0039848.t1.p1	uniprotPlantNonRepeat	P17801	sp|P17801|KPRO_MAIZE Putative receptor protein kinase ZmPK1 OS=Zea mays OX=4577 GN=PK1 PE=2 SV=2
			HUMLU_CAS0039848.t1.p1	pfamNonRepeat	PF00069.26	Protein kinase domain
			HUMLU_CAS0039848.t1.p1	pfamNonRepeat	PF07714.18	Protein tyrosine and serine/threonine kinase
			HUMLU_CAS0039848.t1.p1	pfamNonRepeat	PF12260.9	Protein-kinase domain of FAM69
			HUMLU_CAS0039856.t1.p1	uniprotPlantNonRepeat	O65717	sp|O65717|CNGC1_ARATH Cyclic nucleotide-gated ion channel 1 OS=Arabidopsis thaliana OX=3702 GN=CNGC1 PE=1 SV=1
			HUMLU_CAS0039856.t1.p1	pfamNonRepeat	PF00520.32	Ion transport protein
			HUMLU_CAS0039858.t2.p1	uniprotPlantNonRepeat	O65717	sp|O65717|CNGC1_ARATH Cyclic nucleotide-gated ion channel 1 OS=Arabidopsis thaliana OX=3702 GN=CNGC1 PE=1 SV=1
			HUMLU_CAS0039858.t2.p1	pfamNonRepeat	PF00520.32	Ion transport protein
			HUMLU_CAS0039859.t1.p1	pfamNonRepeat	PF04970.14	Lecithin retinol acyltransferase
			HUMLU_CAS0039860.t1.p1	uniprotPlantNonRepeat	A0A2R6QXF8	sp|A0A2R6QXF8|F3GGT_ACTCC Cyanidin 3-O-galactoside 2''-O-xylosyltransferase FGGT1 OS=Actinidia chinensis var. chinensis OX=1590841 GN=F3GGT1 PE=1 SV=2
			HUMLU_CAS0039860.t1.p1	pfamNonRepeat	PF00201.19	UDP-glucoronosyl and UDP-glucosyl transferase
			HUMLU_CAS0039862.t1.p1	uniprotPlantNonRepeat	I1KEV6	sp|I1KEV6|FG3H_SOYBN UDP-glycosyltransferase 79B30 OS=Glycine max OX=3847 GN=FG3 PE=1 SV=2
			HUMLU_CAS0039862.t1.p1	pfamNonRepeat	PF00201.19	UDP-glucoronosyl and UDP-glucosyl transferase
			HUMLU_CAS0039863.t1.p1	uniprotPlantNonRepeat	F4KFM8	sp|F4KFM8|LEA65_ARATH Late embryogenesis abundant protein At5g17165 OS=Arabidopsis thaliana OX=3702 GN=At5g17165 PE=3 SV=1
			HUMLU_CAS0039866.t1.p1	pfamNonRepeat	PF08378.12	Nuclease-related domain
			HUMLU_CAS0039869.t1.p1	uniprotPlantNonRepeat	Q94BS2	sp|Q94BS2|MET1_ARATH Protein MET1, chloroplastic OS=Arabidopsis thaliana OX=3702 GN=MET1 PE=1 SV=1
			HUMLU_CAS0039869.t1.p1	pfamNonRepeat	PF00595.25	PDZ domain
			HUMLU_CAS0039869.t1.p1	pfamNonRepeat	PF00301.21	Rubredoxin
			HUMLU_CAS0039869.t1.p1	pfamNonRepeat	PF17820.2	PDZ domain
			HUMLU_CAS0039870.t1.p1	uniprotPlantNonRepeat	Q84W41	sp|Q84W41|GLR36_ARATH Glutamate receptor 3.6 OS=Arabidopsis thaliana OX=3702 GN=GLR3.6 PE=2 SV=1
			HUMLU_CAS0039870.t1.p1	pfamNonRepeat	PF01094.29	Receptor family ligand binding region
			HUMLU_CAS0039870.t1.p1	pfamNonRepeat	PF00060.27	Ligand-gated ion channel
			HUMLU_CAS0039870.t1.p1	pfamNonRepeat	PF13458.7	Periplasmic binding protein
			HUMLU_CAS0039870.t1.p1	pfamNonRepeat	PF00497.21	Bacterial extracellular solute-binding proteins, family 3
			HUMLU_CAS0039870.t1.p1	pfamNonRepeat	PF10613.10	Ligated ion channel L-glutamate- and glycine-binding site
			HUMLU_CAS0039872.t1.p1	uniprotPlantNonRepeat	Q9FZB1	sp|Q9FZB1|Y5188_ARATH Probable LRR receptor-like serine/threonine-protein kinase At1g51880 OS=Arabidopsis thaliana OX=3702 GN=At1g51880 PE=2 SV=1
			HUMLU_CAS0039872.t1.p1	pfamNonRepeat	PF07714.18	Protein tyrosine and serine/threonine kinase
			HUMLU_CAS0039872.t1.p1	pfamNonRepeat	PF00069.26	Protein kinase domain
		Marker closest to here	HUMLU_CAS0039875.t1.p1	uniprotPlantNonRepeat	Q9SZA4	sp|Q9SZA4|CDC21_ARATH Cell division cycle 20.1, cofactor of APC complex OS=Arabidopsis thaliana OX=3702 GN=CDC20-1 PE=1 SV=1
			HUMLU_CAS0039875.t1.p1	pfamNonRepeat	PF00400.33	WD domain, G-beta repeat
			HUMLU_CAS0039875.t1.p1	pfamNonRepeat	PF12894.8	Anaphase-promoting complex subunit 4 WD40 domain
			HUMLU_CAS0039875.t1.p1	pfamNonRepeat	PF16529.6	WD40 region of Ge1, enhancer of mRNA-decapping protein
			HUMLU_CAS0039875.t1.p1	pfamNonRepeat	PF08662.12	Eukaryotic translation initiation factor eIF2A
			HUMLU_CAS0039884.t2.p1	pfamNonRepeat	PF03803.16	Scramblase
			HUMLU_CAS0039885.t1.p1	uniprotPlantNonRepeat	Q9SLE0	sp|Q9SLE0|GNTK_ARATH Gluconokinase OS=Arabidopsis thaliana OX=3702 GN=At2g16790 PE=2 SV=2
			HUMLU_CAS0039885.t1.p1	pfamNonRepeat	PF01202.23	Shikimate kinase
			HUMLU_CAS0039885.t1.p1	pfamNonRepeat	PF13671.7	AAA domain
			HUMLU_CAS0039885.t1.p1	pfamNonRepeat	PF13238.7	AAA domain
			HUMLU_CAS0039885.t1.p1	pfamNonRepeat	PF13207.7	AAA domain
			HUMLU_CAS0039885.t1.p1	pfamNonRepeat	PF06414.13	Zeta toxin
			HUMLU_CAS0039885.t1.p1	pfamNonRepeat	PF01712.20	Deoxynucleoside kinase
			HUMLU_CAS0039885.t1.p1	pfamNonRepeat	PF13191.7	AAA ATPase domain
			HUMLU_CAS0039885.t1.p1	pfamNonRepeat	PF01583.21	Adenylylsulphate kinase
			HUMLU_CAS0039886.t1.p1	uniprotPlantNonRepeat	Q6JN47	sp|Q6JN47|EIX1_SOLLC Receptor-like protein EIX1 OS=Solanum lycopersicum OX=4081 GN=EIX1 PE=2 SV=2
			HUMLU_CAS0039886.t1.p1	pfamNonRepeat	PF13855.7	Leucine rich repeat
			HUMLU_CAS0039886.t1.p1	pfamNonRepeat	PF12799.8	Leucine Rich repeats (2 copies)
			HUMLU_CAS0039886.t1.p1	pfamNonRepeat	PF00560.34	Leucine Rich Repeat
			HUMLU_CAS0039886.t1.p1	pfamNonRepeat	PF08263.13	Leucine rich repeat N-terminal domain
			HUMLU_CAS0039886.t1.p1	pfamNonRepeat	PF13306.7	BspA type Leucine rich repeat region (6 copies)
			HUMLU_CAS0039889.t1.p1	uniprotPlantNonRepeat	Q6JN46	sp|Q6JN46|EIX2_SOLLC Receptor-like protein EIX2 OS=Solanum lycopersicum OX=4081 GN=EIX2 PE=1 SV=2
			HUMLU_CAS0039889.t1.p1	pfamNonRepeat	PF13855.7	Leucine rich repeat
			HUMLU_CAS0039889.t1.p1	pfamNonRepeat	PF12799.8	Leucine Rich repeats (2 copies)
			HUMLU_CAS0039889.t1.p1	pfamNonRepeat	PF00560.34	Leucine Rich Repeat
			HUMLU_CAS0039890.t1.p1	uniprotPlantNonRepeat	Q6JN46	sp|Q6JN46|EIX2_SOLLC Receptor-like protein EIX2 OS=Solanum lycopersicum OX=4081 GN=EIX2 PE=1 SV=2
			HUMLU_CAS0039890.t1.p1	pfamNonRepeat	PF13855.7	Leucine rich repeat
			HUMLU_CAS0039890.t1.p1	pfamNonRepeat	PF12799.8	Leucine Rich repeats (2 copies)
			HUMLU_CAS0039890.t1.p1	pfamNonRepeat	PF00560.34	Leucine Rich Repeat
			HUMLU_CAS0039890.t1.p1	pfamNonRepeat	PF08263.13	Leucine rich repeat N-terminal domain
			HUMLU_CAS0039890.t1.p1	pfamNonRepeat	PF13516.7	Leucine Rich repeat
			HUMLU_CAS0039892.t1.p1	uniprotPlantNonRepeat	Q6JN46	sp|Q6JN46|EIX2_SOLLC Receptor-like protein EIX2 OS=Solanum lycopersicum OX=4081 GN=EIX2 PE=1 SV=2
			HUMLU_CAS0039892.t1.p1	pfamNonRepeat	PF08263.13	Leucine rich repeat N-terminal domain
			HUMLU_CAS0039894.t1.p1	uniprotPlantNonRepeat	Q6JN46	sp|Q6JN46|EIX2_SOLLC Receptor-like protein EIX2 OS=Solanum lycopersicum OX=4081 GN=EIX2 PE=1 SV=2
			HUMLU_CAS0039894.t1.p1	pfamNonRepeat	PF13855.7	Leucine rich repeat
			HUMLU_CAS0039894.t1.p1	pfamNonRepeat	PF12799.8	Leucine Rich repeats (2 copies)
			HUMLU_CAS0039894.t1.p1	pfamNonRepeat	PF00560.34	Leucine Rich Repeat
			HUMLU_CAS0039894.t1.p1	pfamNonRepeat	PF08263.13	Leucine rich repeat N-terminal domain
			HUMLU_CAS0039896.t1.p1	uniprotPlantNonRepeat	Q6JN46	sp|Q6JN46|EIX2_SOLLC Receptor-like protein EIX2 OS=Solanum lycopersicum OX=4081 GN=EIX2 PE=1 SV=2
			HUMLU_CAS0039896.t1.p1	pfamNonRepeat	PF13516.7	Leucine Rich repeat
			HUMLU_CAS0039896.t1.p1	pfamNonRepeat	PF12799.8	Leucine Rich repeats (2 copies)
			HUMLU_CAS0039896.t1.p1	pfamNonRepeat	PF00560.34	Leucine Rich Repeat
			HUMLU_CAS0039897.t1.p1	pfamNonRepeat	PF03803.16	Scramblase
			HUMLU_CAS0039900.t1.p1	uniprotPlantNonRepeat	Q2QAV0	sp|Q2QAV0|TIO_ARATH Serine/threonine-protein kinase TIO OS=Arabidopsis thaliana OX=3702 GN=TIO PE=1 SV=1
			HUMLU_CAS0039900.t1.p1	pfamNonRepeat	PF00069.26	Protein kinase domain
			HUMLU_CAS0039900.t1.p1	pfamNonRepeat	PF07714.18	Protein tyrosine and serine/threonine kinase
			HUMLU_CAS0039900.t1.p1	pfamNonRepeat	PF13646.7	HEAT repeats
			HUMLU_CAS0039900.t1.p1	pfamNonRepeat	PF02985.23	HEAT repeat
			HUMLU_CAS0039900.t1.p1	pfamNonRepeat	PF00514.24	Armadillo/beta-catenin-like repeat
			HUMLU_CAS0039900.t1.p1	pfamNonRepeat	PF13513.7	HEAT-like repeat
			HUMLU_CAS0039900.t1.p1	pfamNonRepeat	PF14531.7	Kinase-like
			HUMLU_CAS0039900.t1.p1	pfamNonRepeat	PF17667.2	Fungal protein kinase
			HUMLU_CAS0039904.t3.p1	pfamNonRepeat	PF09184.12	PPP4R2
			HUMLU_CAS0039914.t1.p1	uniprotPlantNonRepeat	B6SCF4	sp|B6SCF4|MTS2_HUMLU Myrcene synthase, chloroplastic OS=Humulus lupulus OX=3486 PE=1 SV=1
			HUMLU_CAS0039914.t1.p1	pfamNonRepeat	PF03936.17	Terpene synthase family, metal binding domain
			HUMLU_CAS0039914.t1.p1	pfamNonRepeat	PF19086.1	Terpene synthase family 2, C-terminal metal binding
			HUMLU_CAS0039915.t3.p1	uniprotPlantNonRepeat	Q9M5P6	sp|Q9M5P6|RSH2L_ARATH Probable GTP diphosphokinase RSH2, chloroplastic OS=Arabidopsis thaliana OX=3702 GN=RSH2 PE=2 SV=1
			HUMLU_CAS0039915.t3.p1	pfamNonRepeat	PF13328.7	HD domain
			HUMLU_CAS0039915.t3.p1	pfamNonRepeat	PF04607.18	Region found in RelA / SpoT proteins
			HUMLU_CAS0039915.t3.p1	pfamNonRepeat	PF02824.22	TGS domain
			HUMLU_CAS0039915.t3.p1	pfamNonRepeat	PF01966.23	HD domain
			HUMLU_CAS0039917.t1.p1	uniprotPlantNonRepeat	Q06396	sp|Q06396|ARF1_ORYSJ ADP-ribosylation factor 1 OS=Oryza sativa subsp. japonica OX=39947 GN=Os01g0813400 PE=2 SV=3
			HUMLU_CAS0039917.t1.p1	pfamNonRepeat	PF00025.22	ADP-ribosylation factor family
			HUMLU_CAS0039917.t1.p1	pfamNonRepeat	PF08477.14	Ras of Complex, Roc, domain of DAPkinase
			HUMLU_CAS0039917.t1.p1	pfamNonRepeat	PF00503.21	G-protein alpha subunit
			HUMLU_CAS0039917.t1.p1	pfamNonRepeat	PF09439.11	Signal recognition particle receptor beta subunit
			HUMLU_CAS0039917.t1.p1	pfamNonRepeat	PF00071.23	Ras family
			HUMLU_CAS0039917.t1.p1	pfamNonRepeat	PF04670.13	Gtr1/RagA G protein conserved region
			HUMLU_CAS0039920.t1.p1	uniprotPlantNonRepeat	Q8LPS2	sp|Q8LPS2|ACD6_ARATH Protein ACCELERATED CELL DEATH 6 OS=Arabidopsis thaliana OX=3702 GN=ACD6 PE=1 SV=1
			HUMLU_CAS0039920.t1.p1	pfamNonRepeat	PF12796.8	Ankyrin repeats (3 copies)
			HUMLU_CAS0039920.t1.p1	pfamNonRepeat	PF13962.7	Domain of unknown function
			HUMLU_CAS0039920.t1.p1	pfamNonRepeat	PF13637.7	Ankyrin repeats (many copies)
			HUMLU_CAS0039920.t1.p1	pfamNonRepeat	PF13606.7	Ankyrin repeat
			HUMLU_CAS0039920.t1.p1	pfamNonRepeat	PF00023.31	Ankyrin repeat
			HUMLU_CAS0039920.t1.p1	pfamNonRepeat	PF13857.7	Ankyrin repeats (many copies)
			HUMLU_CAS0039921.t1.p1	pfamNonRepeat	PF14647.7	FAM91 N-terminus
			HUMLU_CAS0039921.t1.p1	pfamNonRepeat	PF14648.7	FAM91 C-terminus
			HUMLU_CAS0039923.t1.p1	uniprotPlantNonRepeat	P51094	sp|P51094|UFOG_VITVI Anthocyanidin 3-O-glucosyltransferase UFGT OS=Vitis vinifera OX=29760 GN=UFGT PE=1 SV=2
			HUMLU_CAS0039923.t1.p1	pfamNonRepeat	PF00201.19	UDP-glucoronosyl and UDP-glucosyl transferase
			HUMLU_CAS0039925.t1.p1	uniprotPlantNonRepeat	P51094	sp|P51094|UFOG_VITVI Anthocyanidin 3-O-glucosyltransferase UFGT OS=Vitis vinifera OX=29760 GN=UFGT PE=1 SV=2
			HUMLU_CAS0039925.t1.p1	pfamNonRepeat	PF00201.19	UDP-glucoronosyl and UDP-glucosyl transferase
			HUMLU_CAS0039926.t1.p1	uniprotPlantNonRepeat	P51094	sp|P51094|UFOG_VITVI Anthocyanidin 3-O-glucosyltransferase UFGT OS=Vitis vinifera OX=29760 GN=UFGT PE=1 SV=2
			HUMLU_CAS0039926.t1.p1	pfamNonRepeat	PF00201.19	UDP-glucoronosyl and UDP-glucosyl transferase
			HUMLU_CAS0039928.t1.p1	uniprotPlantNonRepeat	P51094	sp|P51094|UFOG_VITVI Anthocyanidin 3-O-glucosyltransferase UFGT OS=Vitis vinifera OX=29760 GN=UFGT PE=1 SV=2
			HUMLU_CAS0039928.t1.p1	pfamNonRepeat	PF00201.19	UDP-glucoronosyl and UDP-glucosyl transferase
			HUMLU_CAS0039929.t1.p1	uniprotPlantNonRepeat	P51094	sp|P51094|UFOG_VITVI Anthocyanidin 3-O-glucosyltransferase UFGT OS=Vitis vinifera OX=29760 GN=UFGT PE=1 SV=2
			HUMLU_CAS0039929.t1.p1	pfamNonRepeat	PF00201.19	UDP-glucoronosyl and UDP-glucosyl transferase
			HUMLU_CAS0039930.t1.p1	uniprotPlantNonRepeat	P51094	sp|P51094|UFOG_VITVI Anthocyanidin 3-O-glucosyltransferase UFGT OS=Vitis vinifera OX=29760 GN=UFGT PE=1 SV=2
			HUMLU_CAS0039930.t1.p1	pfamNonRepeat	PF00201.19	UDP-glucoronosyl and UDP-glucosyl transferase
			HUMLU_CAS0039932.t1.p1	uniprotPlantNonRepeat	P51094	sp|P51094|UFOG_VITVI Anthocyanidin 3-O-glucosyltransferase UFGT OS=Vitis vinifera OX=29760 GN=UFGT PE=1 SV=2
			HUMLU_CAS0039932.t1.p1	pfamNonRepeat	PF00201.19	UDP-glucoronosyl and UDP-glucosyl transferase
			HUMLU_CAS0039934.t1.p1	uniprotPlantNonRepeat	P51094	sp|P51094|UFOG_VITVI Anthocyanidin 3-O-glucosyltransferase UFGT OS=Vitis vinifera OX=29760 GN=UFGT PE=1 SV=2
			HUMLU_CAS0039934.t1.p1	pfamNonRepeat	PF00201.19	UDP-glucoronosyl and UDP-glucosyl transferase
			HUMLU_CAS0039936.t1.p1	uniprotPlantNonRepeat	Q9SMV6	sp|Q9SMV6|XPO1A_ARATH Protein EXPORTIN 1A OS=Arabidopsis thaliana OX=3702 GN=XPO1 PE=1 SV=1
			HUMLU_CAS0039936.t1.p1	pfamNonRepeat	PF18784.2	CRM1 / Exportin repeat 2
			HUMLU_CAS0039936.t1.p1	pfamNonRepeat	PF08767.12	CRM1 C terminal
			HUMLU_CAS0039936.t1.p1	pfamNonRepeat	PF18787.2	CRM1 / Exportin repeat 3
			HUMLU_CAS0039936.t1.p1	pfamNonRepeat	PF18777.2	Chromosome region maintenance or exportin repeat
			HUMLU_CAS0039940.t1.p1	uniprotPlantNonRepeat	O04647	sp|O04647|PP399_ARATH Pentatricopeptide repeat-containing protein At5g27270 OS=Arabidopsis thaliana OX=3702 GN=EMB976 PE=2 SV=2
			HUMLU_CAS0039940.t1.p1	pfamNonRepeat	PF13041.7	PPR repeat family
			HUMLU_CAS0039940.t1.p1	pfamNonRepeat	PF01535.21	PPR repeat
			HUMLU_CAS0039940.t1.p1	pfamNonRepeat	PF13812.7	Pentatricopeptide repeat domain
			HUMLU_CAS0039940.t1.p1	pfamNonRepeat	PF12854.8	PPR repeat
			HUMLU_CAS0039940.t1.p1	pfamNonRepeat	PF17177.5	Pentacotripeptide-repeat region of PRORP
			HUMLU_CAS0039940.t1.p1	pfamNonRepeat	PF13176.7	Tetratricopeptide repeat
			HUMLU_CAS0039940.t1.p1	pfamNonRepeat	PF13428.7	Tetratricopeptide repeat
			HUMLU_CAS0039940.t1.p1	pfamNonRepeat	PF14559.7	Tetratricopeptide repeat
			HUMLU_CAS0039940.t1.p1	pfamNonRepeat	PF10037.10	Mitochondrial 28S ribosomal protein S27
			HUMLU_CAS0039940.t1.p1	pfamNonRepeat	PF08579.12	Mitochondrial ribonuclease P subunit (RPM2)
			HUMLU_CAS0039940.t1.p1	pfamNonRepeat	PF13424.7	Tetratricopeptide repeat
			HUMLU_CAS0039942.t1.p1	uniprotPlantNonRepeat	P54776	sp|P54776|PRS6A_SOLLC 26S proteasome regulatory subunit 6A homolog OS=Solanum lycopersicum OX=4081 GN=TBP1 PE=2 SV=1
			HUMLU_CAS0039942.t1.p1	pfamNonRepeat	PF12037.9	Domain of unknown function (DUF3523)
			HUMLU_CAS0039942.t1.p1	pfamNonRepeat	PF00004.30	ATPase family associated with various cellular activities (AAA)
			HUMLU_CAS0039942.t1.p1	pfamNonRepeat	PF13191.7	AAA ATPase domain
			HUMLU_CAS0039943.t1.p1	uniprotPlantNonRepeat	Q9M9M6	sp|Q9M9M6|NDUS6_ARATH NADH dehydrogenase [ubiquinone] iron-sulfur protein 6, mitochondrial OS=Arabidopsis thaliana OX=3702 GN=At3g03070 PE=1 SV=1
			HUMLU_CAS0039943.t1.p1	pfamNonRepeat	PF10276.10	Zinc-finger domain
			HUMLU_CAS0039944.t1.p1	uniprotPlantNonRepeat	P51132	sp|P51132|UCRI2_TOBAC Cytochrome b-c1 complex subunit Rieske-2, mitochondrial OS=Nicotiana tabacum OX=4097 PE=2 SV=1
			HUMLU_CAS0039944.t1.p1	pfamNonRepeat	PF02921.15	Ubiquinol cytochrome reductase transmembrane region
			HUMLU_CAS0039944.t1.p1	pfamNonRepeat	PF00355.27	Rieske [2Fe-2S] domain
			HUMLU_CAS0039947.t1.p1	uniprotPlantNonRepeat	P31687	sp|P31687|4CL2_SOYBN 4-coumarate--CoA ligase 2 OS=Glycine max OX=3847 PE=2 SV=2
			HUMLU_CAS0039947.t1.p1	pfamNonRepeat	PF00501.29	AMP-binding enzyme
			HUMLU_CAS0039948.t1.p1	uniprotPlantNonRepeat	Q6S7B0	sp|Q6S7B0|TAF5_ARATH Transcription initiation factor TFIID subunit 5 OS=Arabidopsis thaliana OX=3702 GN=TAF5 PE=1 SV=1
			HUMLU_CAS0039948.t1.p1	pfamNonRepeat	PF00400.33	WD domain, G-beta repeat
			HUMLU_CAS0039948.t1.p1	pfamNonRepeat	PF08625.12	Utp13 specific WD40 associated domain
			HUMLU_CAS0039948.t1.p1	pfamNonRepeat	PF11715.9	Nucleoporin Nup120/160
			HUMLU_CAS0039948.t1.p1	pfamNonRepeat	PF12894.8	Anaphase-promoting complex subunit 4 WD40 domain
			HUMLU_CAS0039948.t1.p1	pfamNonRepeat	PF17005.6	WD40-like domain
			HUMLU_CAS0039948.t1.p1	pfamNonRepeat	PF16529.6	WD40 region of Ge1, enhancer of mRNA-decapping protein
			HUMLU_CAS0039948.t1.p1	pfamNonRepeat	PF07433.12	Protein of unknown function (DUF1513)
			HUMLU_CAS0039948.t1.p1	pfamNonRepeat	PF08553.11	VID27 C-terminal WD40-like domain
			HUMLU_CAS0039952.t1.p1	uniprotPlantNonRepeat	A0JJZ6	sp|A0JJZ6|ITPK5_ORYSI Inositol-tetrakisphosphate 1-kinase 5 OS=Oryza sativa subsp. indica OX=39946 GN=ITPK5 PE=3 SV=1
			HUMLU_CAS0039952.t1.p1	pfamNonRepeat	PF05770.12	Inositol 1,3,4-trisphosphate 5/6-kinase ATP-grasp domain
			HUMLU_CAS0039952.t1.p1	pfamNonRepeat	PF17927.2	Inositol 1,3,4-trisphosphate 5/6-kinase pre-ATP-grasp domain
			HUMLU_CAS0039953.t1.p1	uniprotPlantNonRepeat	Q6NQJ7	sp|Q6NQJ7|FRS4_ARATH Protein FAR1-RELATED SEQUENCE 4 OS=Arabidopsis thaliana OX=3702 GN=FRS4 PE=2 SV=2
			HUMLU_CAS0039953.t1.p1	pfamBoth	PF10551.10	MULE transposase domain
			HUMLU_CAS0039953.t1.p1	pfamBoth	PF03101.16	FAR1 DNA-binding domain
			HUMLU_CAS0039953.t1.p1	pfamBoth	PF04434.18	SWIM zinc finger
			HUMLU_CAS0039956.t1.p1	uniprotPlantNonRepeat	Q0JKZ0	sp|Q0JKZ0|SNL6_ORYSJ Cinnamoyl-CoA reductase-like SNL6 OS=Oryza sativa subsp. japonica OX=39947 GN=SNL6 PE=3 SV=1
			HUMLU_CAS0039956.t1.p1	pfamNonRepeat	PF01073.20	3-beta hydroxysteroid dehydrogenase/isomerase family
			HUMLU_CAS0039956.t1.p1	pfamNonRepeat	PF13460.7	NAD(P)H-binding
			HUMLU_CAS0039956.t1.p1	pfamNonRepeat	PF05368.14	NmrA-like family
			HUMLU_CAS0039956.t1.p1	pfamNonRepeat	PF01370.22	NAD dependent epimerase/dehydratase family
AA	76_22216642	3	HUMLU_CAS0028120.t1.p1	uniprotPlantNonRepeat	Q9LRR5	sp|Q9LRR5|DRL21_ARATH Putative disease resistance protein At3g14460 OS=Arabidopsis thaliana OX=3702 GN=At3g14460 PE=3 SV=1
			HUMLU_CAS0028121.t1.p1	uniprotPlantNonRepeat	Q9LRR5	sp|Q9LRR5|DRL21_ARATH Putative disease resistance protein At3g14460 OS=Arabidopsis thaliana OX=3702 GN=At3g14460 PE=3 SV=1
			HUMLU_CAS0028121.t1.p1	pfamNonRepeat	PF12799.8	Leucine Rich repeats (2 copies)
			HUMLU_CAS0028122.t1.p1	uniprotPlantNonRepeat	F4KF27	sp|F4KF27|MDA2_ARATH Mediator-associated protein 2 OS=Arabidopsis thaliana OX=3702 GN=At5g64680 PE=1 SV=1
			HUMLU_CAS0028123.t1.p2	uniprotPlantNonRepeat	Q7XA39	sp|Q7XA39|RGA4_SOLBU Putative disease resistance protein RGA4 OS=Solanum bulbocastanum OX=147425 GN=RGA4 PE=2 SV=1
			HUMLU_CAS0028123.t1.p2	pfamNonRepeat	PF13855.7	Leucine rich repeat
			HUMLU_CAS0028123.t1.p2	pfamNonRepeat	PF12799.8	Leucine Rich repeats (2 copies)
			HUMLU_CAS0028125.t1.p1	uniprotPlantNonRepeat	Q7XA42	sp|Q7XA42|RGA1_SOLBU Putative disease resistance protein RGA1 OS=Solanum bulbocastanum OX=147425 GN=RGA1 PE=2 SV=2
			HUMLU_CAS0028125.t1.p1	pfamNonRepeat	PF13855.7	Leucine rich repeat
			HUMLU_CAS0028125.t1.p1	pfamNonRepeat	PF00931.23	NB-ARC domain
			HUMLU_CAS0028125.t1.p1	pfamNonRepeat	PF12799.8	Leucine Rich repeats (2 copies)
			HUMLU_CAS0028126.t1.p1	uniprotPlantNonRepeat	O22943	sp|O22943|STL1_ARATH Probable glycosyltransferase STELLO1 OS=Arabidopsis thaliana OX=3702 GN=STL1 PE=1 SV=1
			HUMLU_CAS0028126.t1.p1	pfamNonRepeat	PF03385.18	STELLO glycosyltransferases
			HUMLU_CAS0028129.t1.p1	uniprotPlantNonRepeat	Q9SZL8	sp|Q9SZL8|FRS5_ARATH Protein FAR1-RELATED SEQUENCE 5 OS=Arabidopsis thaliana OX=3702 GN=FRS5 PE=1 SV=1
			HUMLU_CAS0028129.t1.p1	pfamBoth	PF10551.10	MULE transposase domain
			HUMLU_CAS0028129.t1.p1	pfamBoth	PF03101.16	FAR1 DNA-binding domain
			HUMLU_CAS0028130.t1.p1	uniprotPlantNonRepeat	Q9SYP1	sp|Q9SYP1|DEXHC_ARATH DExH-box ATP-dependent RNA helicase DExH12 OS=Arabidopsis thaliana OX=3702 GN=BRR2A PE=1 SV=1
			HUMLU_CAS0028130.t1.p1	pfamNonRepeat	PF02889.17	Sec63 Brl domain
			HUMLU_CAS0028130.t1.p1	pfamNonRepeat	PF00270.30	DEAD/DEAH box helicase
			HUMLU_CAS0028130.t1.p1	pfamNonRepeat	PF18149.2	N-terminal helicase PWI domain
			HUMLU_CAS0028130.t1.p1	pfamNonRepeat	PF04851.16	Type III restriction enzyme, res subunit
			HUMLU_CAS0028130.t1.p1	pfamNonRepeat	PF00271.32	Helicase conserved C-terminal domain
			HUMLU_CAS0028130.t1.p1	pfamNonRepeat	PF13401.7	AAA domain
			HUMLU_CAS0028130.t1.p1	pfamNonRepeat	PF00004.30	ATPase family associated with various cellular activities (AAA)
			HUMLU_CAS0028133.t1.p1	uniprotPlantNonRepeat	O22941	sp|O22941|IDE1_ARATH Insulin-degrading enzyme-like 1, peroxisomal OS=Arabidopsis thaliana OX=3702 GN=PXM16 PE=2 SV=1
			HUMLU_CAS0028133.t1.p1	pfamNonRepeat	PF16187.6	Middle or third domain of peptidase_M16
			HUMLU_CAS0028133.t1.p1	pfamNonRepeat	PF00675.21	Insulinase (Peptidase family M16)
			HUMLU_CAS0028133.t1.p1	pfamNonRepeat	PF05193.22	Peptidase M16 inactive domain
			HUMLU_CAS0028136.t1.p1	uniprotPlantNonRepeat	O22938	sp|O22938|PXC3_ARATH Leucine-rich repeat receptor-like tyrosine-protein kinase PXC3 OS=Arabidopsis thaliana OX=3702 GN=PXC3 PE=2 SV=1
			HUMLU_CAS0028136.t1.p1	pfamNonRepeat	PF13855.7	Leucine rich repeat
			HUMLU_CAS0028136.t1.p1	pfamNonRepeat	PF07714.18	Protein tyrosine and serine/threonine kinase
			HUMLU_CAS0028136.t1.p1	pfamNonRepeat	PF00069.26	Protein kinase domain
			HUMLU_CAS0028136.t1.p1	pfamNonRepeat	PF12799.8	Leucine Rich repeats (2 copies)
			HUMLU_CAS0028136.t1.p1	pfamNonRepeat	PF00560.34	Leucine Rich Repeat
			HUMLU_CAS0028136.t1.p1	pfamNonRepeat	PF08263.13	Leucine rich repeat N-terminal domain
			HUMLU_CAS0028140.t1.p1	uniprotPlantNonRepeat	Q39214	sp|Q39214|RPM1_ARATH Disease resistance protein RPM1 OS=Arabidopsis thaliana OX=3702 GN=RPM1 PE=1 SV=1
			HUMLU_CAS0028140.t1.p1	pfamNonRepeat	PF00931.23	NB-ARC domain
			HUMLU_CAS0028140.t1.p1	pfamNonRepeat	PF18052.2	Rx N-terminal domain
			HUMLU_CAS0028140.t1.p1	pfamNonRepeat	PF13855.7	Leucine rich repeat
			HUMLU_CAS0028140.t1.p1	pfamNonRepeat	PF12799.8	Leucine Rich repeats (2 copies)
			HUMLU_CAS0028140.t1.p1	pfamNonRepeat	PF13191.7	AAA ATPase domain
			HUMLU_CAS0028140.t1.p1	pfamNonRepeat	PF13401.7	AAA domain
			HUMLU_CAS0028148.t1.p1	uniprotPlantNonRepeat	Q5XEZ1	sp|Q5XEZ1|B3GT9_ARATH Hydroxyproline O-galactosyltransferase HPGT3 OS=Arabidopsis thaliana OX=3702 GN=HPGT3 PE=2 SV=1
			HUMLU_CAS0028148.t1.p1	pfamNonRepeat	PF01762.22	Galactosyltransferase
			HUMLU_CAS0028148.t1.p1	pfamNonRepeat	PF13334.7	Domain of unknown function (DUF4094)
			HUMLU_CAS0028151.t1.p1	uniprotPlantNonRepeat	Q9LRR4	sp|Q9LRR4|R13L1_ARATH Putative disease resistance RPP13-like protein 1 OS=Arabidopsis thaliana OX=3702 GN=RPPL1 PE=3 SV=1
			HUMLU_CAS0028151.t1.p1	pfamNonRepeat	PF00931.23	NB-ARC domain
			HUMLU_CAS0028151.t1.p1	pfamNonRepeat	PF18052.2	Rx N-terminal domain
			HUMLU_CAS0028151.t1.p1	pfamNonRepeat	PF13191.7	AAA ATPase domain
			HUMLU_CAS0028152.t1.p1	uniprotPlantNonRepeat	Q949M8	sp|Q949M8|3HID3_ARATH Probable 3-hydroxyisobutyrate dehydrogenase-like 3, mitochondrial OS=Arabidopsis thaliana OX=3702 GN=At1g71180 PE=2 SV=1
			HUMLU_CAS0028152.t1.p1	pfamNonRepeat	PF03446.16	NAD binding domain of 6-phosphogluconate dehydrogenase
			HUMLU_CAS0028152.t1.p1	pfamNonRepeat	PF14833.7	NAD-binding of NADP-dependent 3-hydroxyisobutyrate dehydrogenase
			HUMLU_CAS0028153.t1.p1	uniprotPlantNonRepeat	Q10MI0	sp|Q10MI0|SRL2_ORYSJ Protein SEMI-ROLLED LEAF 2 OS=Oryza sativa subsp. japonica OX=39947 GN=SRL2 PE=2 SV=1
			HUMLU_CAS0028154.t1.p1	uniprotPlantNonRepeat	Q0D5B9	sp|Q0D5B9|SAP16_ORYSJ Zinc finger AN1 and C2H2 domain-containing stress-associated protein 16 OS=Oryza sativa subsp. japonica OX=39947 GN=SAP16 PE=2 SV=2
			HUMLU_CAS0028154.t1.p1	pfamNonRepeat	PF01428.17	AN1-like Zinc finger
			HUMLU_CAS0028154.t1.p1	pfamNonRepeat	PF05605.13	Drought induced 19 protein (Di19), zinc-binding
			HUMLU_CAS0028154.t1.p1	pfamNonRepeat	PF13894.7	C2H2-type zinc finger
			HUMLU_CAS0028154.t1.p1	pfamNonRepeat	PF00096.27	Zinc finger, C2H2 type
			HUMLU_CAS0028154.t1.p1	pfamNonRepeat	PF16293.6	C2H2 type zinc-finger (1 copy)
			HUMLU_CAS0028154.t1.p1	pfamNonRepeat	PF04780.13	Protein of unknown function (DUF629)
		Significant marker here	HUMLU_CAS0028156.t1.p1	uniprotPlantNonRepeat	Q6NLQ6	sp|Q6NLQ6|CDPKW_ARATH Calcium-dependent protein kinase 32 OS=Arabidopsis thaliana OX=3702 GN=CPK32 PE=1 SV=1
			HUMLU_CAS0028156.t1.p1	pfamNonRepeat	PF00069.26	Protein kinase domain
			HUMLU_CAS0028156.t1.p1	pfamNonRepeat	PF07714.18	Protein tyrosine and serine/threonine kinase
			HUMLU_CAS0028156.t1.p1	pfamNonRepeat	PF00036.33	EF hand
			HUMLU_CAS0028156.t1.p1	pfamNonRepeat	PF13499.7	EF-hand domain pair
			HUMLU_CAS0028156.t1.p1	pfamNonRepeat	PF13405.7	EF-hand domain
			HUMLU_CAS0028156.t1.p1	pfamNonRepeat	PF13833.7	EF-hand domain pair
			HUMLU_CAS0028156.t1.p1	pfamNonRepeat	PF13202.7	EF hand
			HUMLU_CAS0028156.t1.p1	pfamNonRepeat	PF14531.7	Kinase-like
			HUMLU_CAS0028156.t1.p1	pfamNonRepeat	PF06293.15	Lipopolysaccharide kinase (Kdo/WaaP) family
			HUMLU_CAS0028156.t1.p1	pfamNonRepeat	PF12763.8	Cytoskeletal-regulatory complex EF hand
			HUMLU_CAS0028156.t1.p1	pfamNonRepeat	PF14658.7	EF-hand domain
			HUMLU_CAS0028156.t1.p1	pfamNonRepeat	PF10591.10	Secreted protein acidic and rich in cysteine Ca binding region
			HUMLU_CAS0028157.t1.p1	uniprotPlantNonRepeat	Q9SCM3	sp|Q9SCM3|RS24_ARATH 40S ribosomal protein S2-4 OS=Arabidopsis thaliana OX=3702 GN=RPS2D PE=2 SV=1
			HUMLU_CAS0028157.t1.p1	pfamNonRepeat	PF00333.21	Ribosomal protein S5, N-terminal domain
			HUMLU_CAS0028157.t1.p1	pfamNonRepeat	PF03719.16	Ribosomal protein S5, C-terminal domain
			HUMLU_CAS0028159.t1.p1	uniprotPlantNonRepeat	P62302	sp|P62302|RS13_SOYBN 40S ribosomal protein S13 OS=Glycine max OX=3847 GN=RPS13 PE=2 SV=1
			HUMLU_CAS0028159.t1.p1	pfamNonRepeat	PF08069.13	Ribosomal S13/S15 N-terminal domain
			HUMLU_CAS0028159.t1.p1	pfamNonRepeat	PF00312.23	Ribosomal protein S15
			HUMLU_CAS0028161.t1.p1	uniprotPlantNonRepeat	A8MQA3	sp|A8MQA3|PP330_ARATH Pentatricopeptide repeat-containing protein At4g21065 OS=Arabidopsis thaliana OX=3702 GN=PCMP-H28 PE=2 SV=2
			HUMLU_CAS0028161.t1.p1	pfamNonRepeat	PF14432.7	DYW family of nucleic acid deaminases
			HUMLU_CAS0028161.t1.p1	pfamNonRepeat	PF13041.7	PPR repeat family
			HUMLU_CAS0028161.t1.p1	pfamNonRepeat	PF01535.21	PPR repeat
			HUMLU_CAS0028161.t1.p1	pfamNonRepeat	PF12854.8	PPR repeat
			HUMLU_CAS0028161.t1.p1	pfamNonRepeat	PF13812.7	Pentatricopeptide repeat domain
			HUMLU_CAS0028161.t1.p1	pfamNonRepeat	PF17177.5	Pentacotripeptide-repeat region of PRORP
			HUMLU_CAS0028163.t1.p1	uniprotPlantNonRepeat	Q94A08	sp|Q94A08|RFS2_ARATH Probable galactinol--sucrose galactosyltransferase 2 OS=Arabidopsis thaliana OX=3702 GN=RFS2 PE=2 SV=2
			HUMLU_CAS0028163.t1.p1	pfamNonRepeat	PF05691.13	Raffinose synthase or seed imbibition protein Sip1
			HUMLU_CAS0028165.t1.p1	uniprotPlantNonRepeat	Q9LRR4	sp|Q9LRR4|R13L1_ARATH Putative disease resistance RPP13-like protein 1 OS=Arabidopsis thaliana OX=3702 GN=RPPL1 PE=3 SV=1
			HUMLU_CAS0028165.t1.p1	pfamNonRepeat	PF00931.23	NB-ARC domain
			HUMLU_CAS0028165.t1.p1	pfamNonRepeat	PF18052.2	Rx N-terminal domain
			HUMLU_CAS0028165.t1.p1	pfamNonRepeat	PF12799.8	Leucine Rich repeats (2 copies)
			HUMLU_CAS0028165.t1.p1	pfamNonRepeat	PF13855.7	Leucine rich repeat
			HUMLU_CAS0028165.t1.p1	pfamNonRepeat	PF13191.7	AAA ATPase domain
			HUMLU_CAS0028173.t1.p1	uniprotPlantNonRepeat	Q9LRR4	sp|Q9LRR4|R13L1_ARATH Putative disease resistance RPP13-like protein 1 OS=Arabidopsis thaliana OX=3702 GN=RPPL1 PE=3 SV=1
			HUMLU_CAS0028173.t1.p1	pfamNonRepeat	PF00931.23	NB-ARC domain
			HUMLU_CAS0028173.t1.p1	pfamNonRepeat	PF18052.2	Rx N-terminal domain
			HUMLU_CAS0028173.t1.p1	pfamNonRepeat	PF12799.8	Leucine Rich repeats (2 copies)
			HUMLU_CAS0028173.t1.p1	pfamNonRepeat	PF13191.7	AAA ATPase domain
			HUMLU_CAS0028173.t1.p1	pfamNonRepeat	PF13855.7	Leucine rich repeat
			HUMLU_CAS0028174.t1.p1	uniprotPlantNonRepeat	Q9LRR4	sp|Q9LRR4|R13L1_ARATH Putative disease resistance RPP13-like protein 1 OS=Arabidopsis thaliana OX=3702 GN=RPPL1 PE=3 SV=1
			HUMLU_CAS0028174.t1.p1	pfamNonRepeat	PF18052.2	Rx N-terminal domain
			HUMLU_CAS0028175.t1.p1	uniprotPlantNonRepeat	Q9LRR5	sp|Q9LRR5|DRL21_ARATH Putative disease resistance protein At3g14460 OS=Arabidopsis thaliana OX=3702 GN=At3g14460 PE=3 SV=1
			HUMLU_CAS0028175.t1.p1	pfamNonRepeat	PF12799.8	Leucine Rich repeats (2 copies)
			HUMLU_CAS0028175.t1.p1	pfamNonRepeat	PF13855.7	Leucine rich repeat
			HUMLU_CAS0028182.t1.p1	uniprotPlantNonRepeat	Q9LRR4	sp|Q9LRR4|R13L1_ARATH Putative disease resistance RPP13-like protein 1 OS=Arabidopsis thaliana OX=3702 GN=RPPL1 PE=3 SV=1
			HUMLU_CAS0028182.t1.p1	pfamNonRepeat	PF18052.2	Rx N-terminal domain
			HUMLU_CAS0028182.t1.p1	pfamNonRepeat	PF05659.12	Arabidopsis broad-spectrum mildew resistance protein RPW8
			HUMLU_CAS0028183.t1.p1	uniprotPlantNonRepeat	F4K410	sp|F4K410|SVR3_ARATH Putative elongation factor TypA-like SVR3, chloroplastic OS=Arabidopsis thaliana OX=3702 GN=SVR3 PE=1 SV=1
			HUMLU_CAS0028183.t1.p1	pfamNonRepeat	PF00009.28	Elongation factor Tu GTP binding domain
			HUMLU_CAS0028183.t1.p1	pfamNonRepeat	PF00679.25	Elongation factor G C-terminus
			HUMLU_CAS0028183.t1.p1	pfamNonRepeat	PF03144.26	Elongation factor Tu domain 2
			HUMLU_CAS0028183.t1.p1	pfamNonRepeat	PF01926.24	50S ribosome-binding GTPase
			HUMLU_CAS0028183.t1.p1	pfamNonRepeat	PF02421.19	Ferrous iron transport protein B
			HUMLU_CAS0028183.t1.p1	pfamNonRepeat	PF14492.7	Elongation Factor G, domain III
			HUMLU_CAS0028183.t1.p1	pfamNonRepeat	PF00735.19	Septin
			HUMLU_CAS0028186.t1.p1	uniprotPlantNonRepeat	Q5G1T1	sp|Q5G1T1|PP272_ARATH Pentatricopeptide repeat-containing protein At3g49170, chloroplastic OS=Arabidopsis thaliana OX=3702 GN=EMB2261 PE=2 SV=1
			HUMLU_CAS0028186.t1.p1	pfamNonRepeat	PF13041.7	PPR repeat family
			HUMLU_CAS0028186.t1.p1	pfamNonRepeat	PF01535.21	PPR repeat
			HUMLU_CAS0028186.t1.p1	pfamNonRepeat	PF12854.8	PPR repeat
			HUMLU_CAS0028186.t1.p1	pfamNonRepeat	PF13812.7	Pentatricopeptide repeat domain
			HUMLU_CAS0028186.t1.p1	pfamNonRepeat	PF14432.7	DYW family of nucleic acid deaminases
			HUMLU_CAS0028186.t1.p1	pfamNonRepeat	PF12921.8	Mitochondrial ATPase expression
			HUMLU_CAS0028186.t1.p1	pfamNonRepeat	PF10602.10	26S proteasome subunit RPN7
			HUMLU_CAS0028190.t1.p1	uniprotPlantNonRepeat	Q9M682	sp|Q9M682|GMK2_ARATH Guanylate kinase 2 OS=Arabidopsis thaliana OX=3702 GN=GK-2 PE=2 SV=1
			HUMLU_CAS0028190.t1.p1	pfamNonRepeat	PF00625.22	Guanylate kinase
			HUMLU_CAS0028190.t1.p1	pfamNonRepeat	PF13238.7	AAA domain
			HUMLU_CAS0028190.t1.p1	pfamNonRepeat	PF01344.26	Kelch motif
			HUMLU_CAS0028190.t1.p1	pfamNonRepeat	PF13671.7	AAA domain
			HUMLU_CAS0028190.t1.p1	pfamNonRepeat	PF13191.7	AAA ATPase domain
			HUMLU_CAS0028194.t1.p1	pfamNonRepeat	PF13968.7	Domain of unknown function (DUF4220)
			HUMLU_CAS0028194.t1.p1	pfamNonRepeat	PF04578.14	Protein of unknown function, DUF594
			HUMLU_CAS0028195.t1.p1	pfamNonRepeat	PF13968.7	Domain of unknown function (DUF4220)
			HUMLU_CAS0028195.t1.p1	pfamNonRepeat	PF04578.14	Protein of unknown function, DUF594
			HUMLU_CAS0028197.t1.p1	uniprotPlantNonRepeat	Q9LXV5	sp|Q9LXV5|NFYA1_ARATH Nuclear transcription factor Y subunit A-1 OS=Arabidopsis thaliana OX=3702 GN=NFYA1 PE=2 SV=1
			HUMLU_CAS0028197.t1.p1	pfamNonRepeat	PF02045.16	CCAAT-binding transcription factor (CBF-B/NF-YA) subunit B
			HUMLU_CAS0028202.t1.p1	uniprotPlantNonRepeat	P93756	sp|P93756|SD31_ARATH G-type lectin S-receptor-like serine/threonine-protein kinase SD3-1 OS=Arabidopsis thaliana OX=3702 GN=SD31 PE=3 SV=1
			HUMLU_CAS0028202.t1.p1	pfamNonRepeat	PF01453.25	D-mannose binding lectin
			HUMLU_CAS0028202.t1.p1	pfamNonRepeat	PF07714.18	Protein tyrosine and serine/threonine kinase
			HUMLU_CAS0028202.t1.p1	pfamNonRepeat	PF00069.26	Protein kinase domain
			HUMLU_CAS0028202.t1.p1	pfamNonRepeat	PF00954.21	S-locus glycoprotein domain
AA, BA	73_2345310	4 (2 in AA, 1 in BA)	HUMLU_CAS0052866.t1.p1	uniprotPlantNonRepeat	Q9SS37	sp|Q9SS37|RTNLH_ARATH Reticulon-like protein B8 OS=Arabidopsis thaliana OX=3702 GN=RTNLB8 PE=2 SV=1
			HUMLU_CAS0052866.t1.p1	pfamNonRepeat	PF02453.18	Reticulon
			HUMLU_CAS0052868.t1.p1	uniprotPlantNonRepeat	P16059	sp|P16059|PSBP_PEA Oxygen-evolving enhancer protein 2, chloroplastic OS=Pisum sativum OX=3888 GN=PSBP PE=1 SV=1
			HUMLU_CAS0052868.t1.p1	pfamNonRepeat	PF01789.17	PsbP
			HUMLU_CAS0052869.t1.p1	uniprotPlantNonRepeat	Q9FNN2	sp|Q9FNN2|WDR26_ARATH WD repeat-containing protein 26 homolog OS=Arabidopsis thaliana OX=3702 GN=WDR26 PE=1 SV=1
			HUMLU_CAS0052869.t1.p1	pfamNonRepeat	PF00400.33	WD domain, G-beta repeat
			HUMLU_CAS0052869.t1.p1	pfamNonRepeat	PF12894.8	Anaphase-promoting complex subunit 4 WD40 domain
			HUMLU_CAS0052873.t1.p1	uniprotPlantNonRepeat	E7BQV0	sp|E7BQV0|NPR1_MALHU BTB/POZ domain and ankyrin repeat-containing protein NPR1 OS=Malus hupehensis OX=106556 GN=NPR1 PE=2 SV=2
			HUMLU_CAS0052873.t1.p1	pfamNonRepeat	PF12313.9	NPR1/NIM1 like defence protein C terminal
			HUMLU_CAS0052873.t1.p1	pfamNonRepeat	PF00651.32	BTB/POZ domain
			HUMLU_CAS0052873.t1.p1	pfamNonRepeat	PF11900.9	Domain of unknown function (DUF3420)
			HUMLU_CAS0052873.t1.p1	pfamNonRepeat	PF13857.7	Ankyrin repeats (many copies)
			HUMLU_CAS0052873.t1.p1	pfamNonRepeat	PF12796.8	Ankyrin repeats (3 copies)
			HUMLU_CAS0052873.t1.p1	pfamNonRepeat	PF00023.31	Ankyrin repeat
			HUMLU_CAS0052873.t1.p1	pfamNonRepeat	PF13606.7	Ankyrin repeat
			HUMLU_CAS0052873.t1.p1	pfamNonRepeat	PF13637.7	Ankyrin repeats (many copies)
			HUMLU_CAS0052875.t1.p1	pfamNonRepeat	PF03798.17	TLC domain
			HUMLU_CAS0052877.t1.p1	uniprotPlantNonRepeat	Q9SSU8	sp|Q9SSU8|PSY_DAUCA Phytoene synthase, chloroplastic OS=Daucus carota OX=4039 GN=PSY PE=2 SV=1
			HUMLU_CAS0052877.t1.p1	pfamNonRepeat	PF00494.20	Squalene/phytoene synthase
			HUMLU_CAS0052881.t1.p1	uniprotPlantNonRepeat	Q9XI05	sp|Q9XI05|PSB3A_ARATH Proteasome subunit beta type-3-A OS=Arabidopsis thaliana OX=3702 GN=PBC1 PE=1 SV=2
			HUMLU_CAS0052881.t1.p1	pfamNonRepeat	PF00227.27	Proteasome subunit
			HUMLU_CAS0052883.t1.p1	uniprotPlantNonRepeat	Q9SSU8	sp|Q9SSU8|PSY_DAUCA Phytoene synthase, chloroplastic OS=Daucus carota OX=4039 GN=PSY PE=2 SV=1
			HUMLU_CAS0052883.t1.p1	pfamNonRepeat	PF00494.20	Squalene/phytoene synthase
			HUMLU_CAS0052886.t1.p1	uniprotPlantNonRepeat	F4IDQ5	sp|F4IDQ5|JASON_ARATH Protein JASON OS=Arabidopsis thaliana OX=3702 GN=JASON PE=2 SV=1
			HUMLU_CAS0052891.t1.p1	pfamNonRepeat	PF00169.30	PH domain
			HUMLU_CAS0052894.t1.p1	uniprotPlantNonRepeat	P93836	sp|P93836|HPPD_ARATH 4-hydroxyphenylpyruvate dioxygenase OS=Arabidopsis thaliana OX=3702 GN=HPD PE=1 SV=2
			HUMLU_CAS0052894.t1.p1	pfamNonRepeat	PF00903.26	Glyoxalase/Bleomycin resistance protein/Dioxygenase superfamily
			HUMLU_CAS0052894.t1.p1	pfamNonRepeat	PF13669.7	Glyoxalase/Bleomycin resistance protein/Dioxygenase superfamily
			HUMLU_CAS0052894.t1.p1	pfamNonRepeat	PF14696.7	Hydroxyphenylpyruvate dioxygenase, HPPD, N-terminal
			HUMLU_CAS0052897.t1.p1	uniprotPlantNonRepeat	Q9LU41	sp|Q9LU41|ACA9_ARATH Calcium-transporting ATPase 9, plasma membrane-type OS=Arabidopsis thaliana OX=3702 GN=ACA9 PE=2 SV=2
			HUMLU_CAS0052897.t1.p1	pfamNonRepeat	PF00702.27	haloacid dehalogenase-like hydrolase
			HUMLU_CAS0052898.t1.p1	uniprotPlantNonRepeat	Q9ZU46	sp|Q9ZU46|ZAR1_ARATH Receptor protein kinase-like protein ZAR1 OS=Arabidopsis thaliana OX=3702 GN=ZAR1 PE=1 SV=1
			HUMLU_CAS0052898.t1.p1	pfamNonRepeat	PF07714.18	Protein tyrosine and serine/threonine kinase
			HUMLU_CAS0052898.t1.p1	pfamNonRepeat	PF00069.26	Protein kinase domain
			HUMLU_CAS0052899.t1.p1	pfamNonRepeat	PF04434.18	SWIM zinc finger
			HUMLU_CAS0052899.t1.p1	pfamNonRepeat	PF16588.6	C2H2 zinc-finger
			HUMLU_CAS0052901.t1.p1	uniprotPlantNonRepeat	Q84MA1	sp|Q84MA1|NOP2C_ARATH rRNA (cytosine-C(5))-methyltransferase NOP2C OS=Arabidopsis thaliana OX=3702 GN=NOP2C PE=2 SV=1
			HUMLU_CAS0052901.t1.p1	pfamNonRepeat	PF01189.18	16S rRNA methyltransferase RsmB/F
			HUMLU_CAS0052901.t1.p1	pfamNonRepeat	PF01472.21	PUA domain
			HUMLU_CAS0052901.t1.p1	pfamNonRepeat	PF13847.7	Methyltransferase domain
			HUMLU_CAS0052901.t1.p1	pfamNonRepeat	PF01728.20	FtsJ-like methyltransferase
			HUMLU_CAS0052902.t1.p1	uniprotPlantNonRepeat	Q9C8L4	sp|Q9C8L4|ETHE1_ARATH Persulfide dioxygenase ETHE1 homolog, mitochondrial OS=Arabidopsis thaliana OX=3702 GN=GLY3 PE=1 SV=3
			HUMLU_CAS0052902.t1.p1	pfamNonRepeat	PF00753.28	Metallo-beta-lactamase superfamily
			HUMLU_CAS0052904.t1.p1	uniprotPlantNonRepeat	Q9LNJ3	sp|Q9LNJ3|APF2_ARATH Aspartyl protease family protein 2 OS=Arabidopsis thaliana OX=3702 GN=APF2 PE=2 SV=1
			HUMLU_CAS0052904.t1.p1	pfamNonRepeat	PF14543.7	Xylanase inhibitor N-terminal
			HUMLU_CAS0052904.t1.p1	pfamNonRepeat	PF14541.7	Xylanase inhibitor C-terminal
			HUMLU_CAS0052904.t1.p1	pfamNonRepeat	PF00026.24	Eukaryotic aspartyl protease
			HUMLU_CAS0052906.t1.p1	uniprotPlantNonRepeat	P51418	sp|P51418|R18A2_ARATH 60S ribosomal protein L18a-2 OS=Arabidopsis thaliana OX=3702 GN=RPL18AB PE=1 SV=2
			HUMLU_CAS0052906.t1.p1	pfamNonRepeat	PF01775.18	Ribosomal proteins 50S-L18Ae/60S-L20/60S-L18A
			HUMLU_CAS0052907.t1.p1	uniprotPlantNonRepeat	Q9SHJ8	sp|Q9SHJ8|HIBC8_ARATH 3-hydroxyisobutyryl-CoA hydrolase-like protein 5 OS=Arabidopsis thaliana OX=3702 GN=At1g06550 PE=1 SV=2
			HUMLU_CAS0052907.t1.p1	pfamNonRepeat	PF16113.6	Enoyl-CoA hydratase/isomerase
			HUMLU_CAS0052907.t1.p1	pfamNonRepeat	PF00378.21	Enoyl-CoA hydratase/isomerase
		Significant marker here	HUMLU_CAS0052909.t1.p1	uniprotPlantNonRepeat	Q93VQ0	sp|Q93VQ0|VCL1_ARATH Protein VACUOLELESS1 OS=Arabidopsis thaliana OX=3702 GN=VCL1 PE=1 SV=1
			HUMLU_CAS0052909.t1.p1	pfamNonRepeat	PF04841.14	Vps16, N-terminal region
			HUMLU_CAS0052909.t1.p1	pfamNonRepeat	PF04840.13	Vps16, C-terminal region
			HUMLU_CAS0052916.t1.p1	uniprotPlantNonRepeat	Q680C0	sp|Q680C0|GDL62_ARATH GDSL esterase/lipase At4g10955 OS=Arabidopsis thaliana OX=3702 GN=At4g10955 PE=2 SV=1
			HUMLU_CAS0052916.t1.p1	pfamNonRepeat	PF01764.26	Lipase (class 3)
			HUMLU_CAS0052917.t1.p1	uniprotPlantNonRepeat	Q9C9V9	sp|Q9C9V9|COG5_ARATH Conserved oligomeric Golgi complex subunit 5 OS=Arabidopsis thaliana OX=3702 GN=COG5 PE=1 SV=1
			HUMLU_CAS0052917.t1.p1	pfamNonRepeat	PF10392.10	Golgi transport complex subunit 5
			HUMLU_CAS0052918.t1.p1	uniprotPlantNonRepeat	Q9SHJ3	sp|Q9SHJ3|CALS7_ARATH Callose synthase 7 OS=Arabidopsis thaliana OX=3702 GN=CALS7 PE=3 SV=3
			HUMLU_CAS0052918.t1.p1	pfamNonRepeat	PF02364.16	1,3-beta-glucan synthase component
			HUMLU_CAS0052918.t1.p1	pfamNonRepeat	PF14288.7	1,3-beta-glucan synthase subunit FKS1, domain-1
			HUMLU_CAS0052918.t1.p1	pfamNonRepeat	PF04652.17	Vta1 like
			HUMLU_CAS0052920.t1.p1	uniprotPlantNonRepeat	P12333	sp|P12333|CB2A_SPIOL Chlorophyll a-b binding protein, chloroplastic OS=Spinacia oleracea OX=3562 PE=1 SV=1
			HUMLU_CAS0052920.t1.p1	pfamNonRepeat	PF00504.22	Chlorophyll A-B binding protein
			HUMLU_CAS0052921.t1.p1	uniprotPlantNonRepeat	Q9SHJ3	sp|Q9SHJ3|CALS7_ARATH Callose synthase 7 OS=Arabidopsis thaliana OX=3702 GN=CALS7 PE=3 SV=3
			HUMLU_CAS0052921.t1.p1	pfamNonRepeat	PF02364.16	1,3-beta-glucan synthase component
			HUMLU_CAS0052922.t1.p1	uniprotPlantNonRepeat	Q9LYS6	sp|Q9LYS6|CALS6_ARATH Putative callose synthase 6 OS=Arabidopsis thaliana OX=3702 GN=CALS6 PE=3 SV=2
			HUMLU_CAS0052922.t1.p1	pfamNonRepeat	PF02364.16	1,3-beta-glucan synthase component
			HUMLU_CAS0052923.t1.p1	uniprotPlantNonRepeat	Q9SHJ3	sp|Q9SHJ3|CALS7_ARATH Callose synthase 7 OS=Arabidopsis thaliana OX=3702 GN=CALS7 PE=3 SV=3
			HUMLU_CAS0052924.t1.p1	uniprotPlantNonRepeat	Q9LYS6	sp|Q9LYS6|CALS6_ARATH Putative callose synthase 6 OS=Arabidopsis thaliana OX=3702 GN=CALS6 PE=3 SV=2
			HUMLU_CAS0052924.t1.p1	pfamNonRepeat	PF14288.7	1,3-beta-glucan synthase subunit FKS1, domain-1
			HUMLU_CAS0052926.t1.p1	uniprotPlantNonRepeat	Q9LXT9	sp|Q9LXT9|CALS3_ARATH Callose synthase 3 OS=Arabidopsis thaliana OX=3702 GN=CALS3 PE=3 SV=3
			HUMLU_CAS0052926.t1.p1	pfamNonRepeat	PF04652.17	Vta1 like
			HUMLU_CAS0052927.t1.p1	uniprotPlantNonRepeat	F4IUU1	sp|F4IUU1|RLP27_ARATH Receptor like protein 27 OS=Arabidopsis thaliana OX=3702 GN=RLP27 PE=2 SV=1
			HUMLU_CAS0052927.t1.p1	pfamNonRepeat	PF13855.7	Leucine rich repeat
			HUMLU_CAS0052927.t1.p1	pfamNonRepeat	PF12799.8	Leucine Rich repeats (2 copies)
			HUMLU_CAS0052927.t1.p1	pfamNonRepeat	PF00560.34	Leucine Rich Repeat
			HUMLU_CAS0052927.t1.p1	pfamNonRepeat	PF08263.13	Leucine rich repeat N-terminal domain
			HUMLU_CAS0052927.t1.p1	pfamNonRepeat	PF13516.7	Leucine Rich repeat
			HUMLU_CAS0052932.t3.p1	uniprotPlantNonRepeat	P12333	sp|P12333|CB2A_SPIOL Chlorophyll a-b binding protein, chloroplastic OS=Spinacia oleracea OX=3562 PE=1 SV=1
			HUMLU_CAS0052932.t3.p1	pfamNonRepeat	PF00504.22	Chlorophyll A-B binding protein
			HUMLU_CAS0052935.t1.p1	uniprotPlantNonRepeat	Q9LYS6	sp|Q9LYS6|CALS6_ARATH Putative callose synthase 6 OS=Arabidopsis thaliana OX=3702 GN=CALS6 PE=3 SV=2
			HUMLU_CAS0052935.t1.p1	pfamNonRepeat	PF14288.7	1,3-beta-glucan synthase subunit FKS1, domain-1
			HUMLU_CAS0052937.t1.p1	uniprotPlantNonRepeat	Q9LYS6	sp|Q9LYS6|CALS6_ARATH Putative callose synthase 6 OS=Arabidopsis thaliana OX=3702 GN=CALS6 PE=3 SV=2
			HUMLU_CAS0052937.t1.p1	pfamNonRepeat	PF02364.16	1,3-beta-glucan synthase component
			HUMLU_CAS0052941.t1.p1	uniprotPlantNonRepeat	Q9SHJ3	sp|Q9SHJ3|CALS7_ARATH Callose synthase 7 OS=Arabidopsis thaliana OX=3702 GN=CALS7 PE=3 SV=3
			HUMLU_CAS0052941.t1.p1	pfamNonRepeat	PF02364.16	1,3-beta-glucan synthase component
			HUMLU_CAS0052942.t1.p1	uniprotPlantNonRepeat	Q9SJG2	sp|Q9SJG2|Y2296_ARATH Probable receptor-like protein kinase At2g42960 OS=Arabidopsis thaliana OX=3702 GN=At2g42960 PE=3 SV=1
			HUMLU_CAS0052942.t1.p1	pfamNonRepeat	PF00069.26	Protein kinase domain
			HUMLU_CAS0052942.t1.p1	pfamNonRepeat	PF07714.18	Protein tyrosine and serine/threonine kinase
			HUMLU_CAS0052947.t1.p1	uniprotPlantNonRepeat	A4FVR1	sp|A4FVR1|GIP1L_ARATH GBF-interacting protein 1-like OS=Arabidopsis thaliana OX=3702 GN=GIP1L PE=1 SV=1
			HUMLU_CAS0052947.t1.p1	pfamNonRepeat	PF06972.12	Protein of unknown function (DUF1296)
			HUMLU_CAS0052948.t1.p1	uniprotPlantNonRepeat	Q9SJG6	sp|Q9SJG6|PP200_ARATH Pentatricopeptide repeat-containing protein At2g42920, chloroplastic OS=Arabidopsis thaliana OX=3702 GN=PCMP-E75 PE=2 SV=1
			HUMLU_CAS0052948.t1.p1	pfamNonRepeat	PF01535.21	PPR repeat
			HUMLU_CAS0052948.t1.p1	pfamNonRepeat	PF13041.7	PPR repeat family
			HUMLU_CAS0052948.t1.p1	pfamNonRepeat	PF12854.8	PPR repeat
			HUMLU_CAS0052948.t1.p1	pfamNonRepeat	PF13812.7	Pentatricopeptide repeat domain
			HUMLU_CAS0052948.t1.p1	pfamNonRepeat	PF17177.5	Pentacotripeptide-repeat region of PRORP
			HUMLU_CAS0052948.t1.p1	pfamNonRepeat	PF07719.18	Tetratricopeptide repeat
			HUMLU_CAS0052948.t1.p1	pfamNonRepeat	PF13428.7	Tetratricopeptide repeat
			HUMLU_CAS0052948.t1.p1	pfamNonRepeat	PF13181.7	Tetratricopeptide repeat
			HUMLU_CAS0052948.t1.p1	pfamNonRepeat	PF14559.7	Tetratricopeptide repeat
			HUMLU_CAS0052948.t1.p1	pfamNonRepeat	PF00515.29	Tetratricopeptide repeat
			HUMLU_CAS0052948.t1.p1	pfamNonRepeat	PF12921.8	Mitochondrial ATPase expression
			HUMLU_CAS0052951.t1.p1	uniprotPlantNonRepeat	Q9SJG6	sp|Q9SJG6|PP200_ARATH Pentatricopeptide repeat-containing protein At2g42920, chloroplastic OS=Arabidopsis thaliana OX=3702 GN=PCMP-E75 PE=2 SV=1
			HUMLU_CAS0052954.t1.p1	uniprotPlantNonRepeat	O65399	sp|O65399|E131_ARATH Glucan endo-1,3-beta-glucosidase 1 OS=Arabidopsis thaliana OX=3702 GN=At1g11820 PE=2 SV=3
			HUMLU_CAS0052954.t1.p1	pfamNonRepeat	PF07983.14	X8 domain
BA	24_26989754	7	HUMLU_CAS0036399.t1.p1	uniprotPlantNonRepeat	Q9SZL8	sp|Q9SZL8|FRS5_ARATH Protein FAR1-RELATED SEQUENCE 5 OS=Arabidopsis thaliana OX=3702 GN=FRS5 PE=1 SV=1
			HUMLU_CAS0036399.t1.p1	pfamBoth	PF10551.10	MULE transposase domain
			HUMLU_CAS0036399.t1.p1	pfamBoth	PF03101.16	FAR1 DNA-binding domain
		Significant marker between HUMLU_CAS0036405.t1.p1 and HUMLU_CAS0036406.t1.p1	HUMLU_CAS0036405.t1.p1	uniprotPlantNonRepeat	O65202	sp|O65202|ACOX1_ARATH Peroxisomal acyl-coenzyme A oxidase 1 OS=Arabidopsis thaliana OX=3702 GN=ACX1 PE=1 SV=1
			HUMLU_CAS0036405.t1.p1	pfamNonRepeat	PF01756.20	Acyl-CoA oxidase
			HUMLU_CAS0036405.t1.p1	pfamNonRepeat	PF14749.7	Acyl-coenzyme A oxidase N-terminal
			HUMLU_CAS0036405.t1.p1	pfamNonRepeat	PF02770.20	Acyl-CoA dehydrogenase, middle domain
			HUMLU_CAS0036406.t1.p1	uniprotPlantNonRepeat	Q1JPM5	sp|Q1JPM5|OFT30_ARATH O-fucosyltransferase 30 OS=Arabidopsis thaliana OX=3702 GN=OFUT30 PE=2 SV=1
			HUMLU_CAS0036406.t1.p1	pfamNonRepeat	PF10250.10	GDP-fucose protein O-fucosyltransferase
			HUMLU_CAS0036407.t1.p1	uniprotPlantNonRepeat	Q9LVS0	sp|Q9LVS0|KUA1_ARATH Transcription factor KUA1 OS=Arabidopsis thaliana OX=3702 GN=KUA1 PE=1 SV=1
			HUMLU_CAS0036407.t1.p1	pfamNonRepeat	PF00249.32	Myb-like DNA-binding domain
			HUMLU_CAS0036411.t2.p1	uniprotPlantNonRepeat	Q9ZW85	sp|Q9ZW85|LEUD3_ARATH 3-isopropylmalate dehydratase small subunit 1 OS=Arabidopsis thaliana OX=3702 GN=SSU1 PE=1 SV=1
			HUMLU_CAS0036411.t2.p1	pfamNonRepeat	PF00694.20	Aconitase C-terminal domain
			HUMLU_CAS0036413.t1.p1	uniprotPlantNonRepeat	Q9FFN2	sp|Q9FFN2|GLYT3_ARATH Probable glycosyltransferase At5g03795 OS=Arabidopsis thaliana OX=3702 GN=At5g03795 PE=3 SV=2
			HUMLU_CAS0036413.t1.p1	pfamNonRepeat	PF03016.16	Exostosin family
			HUMLU_CAS0036414.t1.p1	pfamNonRepeat	PF01423.23	LSM domain
			HUMLU_CAS0036420.t1.p1	pfamNonRepeat	PF05970.15	PIF1-like helicase
BA	1533_244034803	7	HUMLU_CAS0024159.t1.p1	uniprotPlantNonRepeat	Q84RR0	sp|Q84RR0|ARI7_ARATH Probable E3 ubiquitin-protein ligase ARI7 OS=Arabidopsis thaliana OX=3702 GN=ARI7 PE=2 SV=1
			HUMLU_CAS0024159.t1.p1	pfamNonRepeat	PF01789.17	PsbP
			HUMLU_CAS0024160.t1.p1	uniprotPlantNonRepeat	B6SCF4	sp|B6SCF4|MTS2_HUMLU Myrcene synthase, chloroplastic OS=Humulus lupulus OX=3486 PE=1 SV=1
			HUMLU_CAS0024160.t1.p1	pfamNonRepeat	PF03936.17	Terpene synthase family, metal binding domain
			HUMLU_CAS0024160.t1.p1	pfamNonRepeat	PF19086.1	Terpene synthase family 2, C-terminal metal binding
		Significant marker just after gene	HUMLU_CAS0024164.t1.p1	uniprotPlantNonRepeat	O82289	sp|O82289|SRO1_ARATH Probable inactive poly [ADP-ribose] polymerase SRO1 OS=Arabidopsis thaliana OX=3702 GN=SRO1 PE=1 SV=2
			HUMLU_CAS0024164.t1.p1	pfamNonRepeat	PF12174.9	RCD1-SRO-TAF4 (RST) plant domain
			HUMLU_CAS0024164.t1.p1	pfamNonRepeat	PF02825.21	WWE domain
			HUMLU_CAS0024164.t1.p1	pfamNonRepeat	PF00644.21	Poly(ADP-ribose) polymerase catalytic domain
			HUMLU_CAS0024167.t1.p1	uniprotPlantNonRepeat	C0LGN2	sp|C0LGN2|Y3148_ARATH Probable leucine-rich repeat receptor-like serine/threonine-protein kinase At3g14840 OS=Arabidopsis thaliana OX=3702 GN=LRR-RLK PE=1 SV=1
			HUMLU_CAS0024167.t1.p1	pfamNonRepeat	PF04157.17	EAP30/Vps36 family
			HUMLU_CAS0024167.t1.p1	pfamNonRepeat	PF13855.7	Leucine rich repeat
			HUMLU_CAS0024167.t1.p1	pfamNonRepeat	PF12799.8	Leucine Rich repeats (2 copies)
BA	1533_413717679	4	HUMLU_CAS0026379.t1.p1	uniprotPlantNonRepeat	Q9SQI2	sp|Q9SQI2|GIGAN_ARATH Protein GIGANTEA OS=Arabidopsis thaliana OX=3702 GN=GI PE=1 SV=2
			HUMLU_CAS0026381.t1.p1	uniprotPlantNonRepeat	Q9FWX8	sp|Q9FWX8|AB12B_ARATH ABC transporter B family member 12 OS=Arabidopsis thaliana OX=3702 GN=ABCB12 PE=2 SV=2
			HUMLU_CAS0026381.t1.p1	pfamNonRepeat	PF00664.24	ABC transporter transmembrane region
			HUMLU_CAS0026381.t1.p1	pfamNonRepeat	PF00005.28	ABC transporter
			HUMLU_CAS0026381.t1.p1	pfamNonRepeat	PF02463.20	RecF/RecN/SMC N terminal domain
			HUMLU_CAS0026382.t1.p1	uniprotPlantNonRepeat	Q9M1Q9	sp|Q9M1Q9|AB21B_ARATH ABC transporter B family member 21 OS=Arabidopsis thaliana OX=3702 GN=ABCB21 PE=1 SV=2
			HUMLU_CAS0026382.t1.p1	pfamNonRepeat	PF00664.24	ABC transporter transmembrane region
			HUMLU_CAS0026388.t1.p1	uniprotPlantNonRepeat	Q9M8T3	sp|Q9M8T3|Y2910_ARATH Putative gamma-glutamylcyclotransferase At3g02910 OS=Arabidopsis thaliana OX=3702 GN=At3g02910 PE=2 SV=2
			HUMLU_CAS0026388.t1.p1	pfamNonRepeat	PF06094.13	Gamma-glutamyl cyclotransferase, AIG2-like
			HUMLU_CAS0026389.t1.p1	uniprotPlantNonRepeat	Q9M8T3	sp|Q9M8T3|Y2910_ARATH Putative gamma-glutamylcyclotransferase At3g02910 OS=Arabidopsis thaliana OX=3702 GN=At3g02910 PE=2 SV=2
			HUMLU_CAS0026389.t1.p1	pfamNonRepeat	PF06094.13	Gamma-glutamyl cyclotransferase, AIG2-like
			HUMLU_CAS0026390.t1.p1	uniprotPlantNonRepeat	Q94AG6	sp|Q94AG6|SAMC1_ARATH S-adenosylmethionine carrier 1, chloroplastic/mitochondrial OS=Arabidopsis thaliana OX=3702 GN=SAMC1 PE=1 SV=1
			HUMLU_CAS0026390.t1.p1	pfamNonRepeat	PF00153.28	Mitochondrial carrier protein
			HUMLU_CAS0026395.t1.p1	uniprotPlantNonRepeat	Q8L518	sp|Q8L518|CK2_ARATH Probable choline kinase 2 OS=Arabidopsis thaliana OX=3702 GN=At1g74320 PE=2 SV=1
			HUMLU_CAS0026395.t1.p1	pfamNonRepeat	PF01633.21	Choline/ethanolamine kinase
			HUMLU_CAS0026395.t1.p1	pfamNonRepeat	PF01636.24	Phosphotransferase enzyme family
			HUMLU_CAS0026395.t1.p1	pfamNonRepeat	PF02958.21	Ecdysteroid kinase
			HUMLU_CAS0026396.t1.p1	uniprotPlantNonRepeat	Q6RVV4	sp|Q6RVV4|TIC32_PEA Short-chain dehydrogenase TIC 32, chloroplastic OS=Pisum sativum OX=3888 GN=TIC32 PE=1 SV=1
			HUMLU_CAS0026396.t1.p1	pfamNonRepeat	PF00106.26	short chain dehydrogenase
			HUMLU_CAS0026396.t1.p1	pfamNonRepeat	PF13561.7	Enoyl-(Acyl carrier protein) reductase
			HUMLU_CAS0026396.t1.p1	pfamNonRepeat	PF08659.11	KR domain
			HUMLU_CAS0026396.t1.p1	pfamNonRepeat	PF01370.22	NAD dependent epimerase/dehydratase family
			HUMLU_CAS0026396.t1.p1	pfamNonRepeat	PF16363.6	GDP-mannose 4,6 dehydratase
			HUMLU_CAS0026397.t1.p1	uniprotPlantNonRepeat	Q9SUF9	sp|Q9SUF9|PP305_ARATH Pentatricopeptide repeat-containing protein At4g08210 OS=Arabidopsis thaliana OX=3702 GN=PCMP-E100 PE=3 SV=1
			HUMLU_CAS0026397.t1.p1	pfamNonRepeat	PF13041.7	PPR repeat family
			HUMLU_CAS0026397.t1.p1	pfamNonRepeat	PF01535.21	PPR repeat
			HUMLU_CAS0026397.t1.p1	pfamNonRepeat	PF12854.8	PPR repeat
			HUMLU_CAS0026397.t1.p1	pfamNonRepeat	PF13812.7	Pentatricopeptide repeat domain
			HUMLU_CAS0026397.t1.p1	pfamNonRepeat	PF17177.5	Pentacotripeptide-repeat region of PRORP
			HUMLU_CAS0026397.t1.p1	pfamNonRepeat	PF14559.7	Tetratricopeptide repeat
			HUMLU_CAS0026397.t1.p1	pfamNonRepeat	PF17049.6	ATPase expression protein 1
			HUMLU_CAS0026405.t1.p1	uniprotPlantNonRepeat	Q3HRQ2	sp|Q3HRQ2|GLOX_VITPS Aldehyde oxidase GLOX OS=Vitis pseudoreticulata OX=231512 GN=GLOX PE=2 SV=1
			HUMLU_CAS0026405.t1.p1	pfamBoth	PF13963.7	Transposase-associated domain
			HUMLU_CAS0026405.t1.p1	pfamBoth	PF07250.12	Glyoxal oxidase N-terminus
			HUMLU_CAS0026405.t1.p1	pfamBoth	PF09118.12	Domain of unknown function (DUF1929)
			HUMLU_CAS0026405.t1.p1	pfamBoth	PF13418.7	Galactose oxidase, central domain
			HUMLU_CAS0026405.t1.p1	pfamBoth	PF04434.18	SWIM zinc finger
			HUMLU_CAS0026407.t1.p1	uniprotPlantNonRepeat	C0LGF5	sp|C0LGF5|Y1341_ARATH Probable LRR receptor-like serine/threonine-protein kinase At1g34110 OS=Arabidopsis thaliana OX=3702 GN=At1g34110 PE=1 SV=2
			HUMLU_CAS0026407.t1.p1	pfamNonRepeat	PF00069.26	Protein kinase domain
			HUMLU_CAS0026407.t1.p1	pfamNonRepeat	PF07714.18	Protein tyrosine and serine/threonine kinase
			HUMLU_CAS0026407.t1.p1	pfamNonRepeat	PF13855.7	Leucine rich repeat
			HUMLU_CAS0026407.t1.p1	pfamNonRepeat	PF12799.8	Leucine Rich repeats (2 copies)
			HUMLU_CAS0026407.t1.p1	pfamNonRepeat	PF00560.34	Leucine Rich Repeat
			HUMLU_CAS0026407.t1.p1	pfamNonRepeat	PF08263.13	Leucine rich repeat N-terminal domain
			HUMLU_CAS0026407.t1.p1	pfamNonRepeat	PF17667.2	Fungal protein kinase
			HUMLU_CAS0026409.t1.p1	uniprotPlantNonRepeat	Q8GXC7	sp|Q8GXC7|FBK50_ARATH F-box/kelch-repeat protein At3g06240 OS=Arabidopsis thaliana OX=3702 GN=At3g06240 PE=2 SV=1
			HUMLU_CAS0026409.t1.p1	pfamNonRepeat	PF07734.14	F-box associated
			HUMLU_CAS0026409.t1.p1	pfamNonRepeat	PF00646.34	F-box domain
			HUMLU_CAS0026409.t1.p1	pfamNonRepeat	PF08268.13	F-box associated domain
			HUMLU_CAS0026413.t1.p1	uniprotPlantNonRepeat	Q56X76	sp|Q56X76|RH39_ARATH DEAD-box ATP-dependent RNA helicase 39 OS=Arabidopsis thaliana OX=3702 GN=RH39 PE=2 SV=2
			HUMLU_CAS0026413.t1.p1	pfamNonRepeat	PF00270.30	DEAD/DEAH box helicase
			HUMLU_CAS0026413.t1.p1	pfamNonRepeat	PF00271.32	Helicase conserved C-terminal domain
			HUMLU_CAS0026413.t1.p1	pfamNonRepeat	PF04851.16	Type III restriction enzyme, res subunit
			HUMLU_CAS0026415.t1.p1	uniprotPlantNonRepeat	Q5VRY0	sp|Q5VRY0|RH39_ORYSJ DEAD-box ATP-dependent RNA helicase 39 OS=Oryza sativa subsp. japonica OX=39947 GN=Os01g0184500 PE=2 SV=1
			HUMLU_CAS0026415.t1.p1	pfamNonRepeat	PF00270.30	DEAD/DEAH box helicase
			HUMLU_CAS0026415.t1.p1	pfamNonRepeat	PF00658.19	Poly-adenylate binding protein, unique domain
			HUMLU_CAS0026417.t1.p1	pfamNonRepeat	PF15749.6	MRN-interacting protein
			HUMLU_CAS0026420.t1.p1	uniprotPlantNonRepeat	P0C899	sp|P0C899|PP271_ARATH Putative pentatricopeptide repeat-containing protein At3g49142 OS=Arabidopsis thaliana OX=3702 GN=PCMP-H77 PE=3 SV=1
			HUMLU_CAS0026420.t1.p1	pfamNonRepeat	PF01535.21	PPR repeat
			HUMLU_CAS0026420.t1.p1	pfamNonRepeat	PF13041.7	PPR repeat family
			HUMLU_CAS0026420.t1.p1	pfamNonRepeat	PF14432.7	DYW family of nucleic acid deaminases
			HUMLU_CAS0026420.t1.p1	pfamNonRepeat	PF12854.8	PPR repeat
			HUMLU_CAS0026420.t1.p1	pfamNonRepeat	PF13812.7	Pentatricopeptide repeat domain
			HUMLU_CAS0026420.t1.p1	pfamNonRepeat	PF17177.5	Pentacotripeptide-repeat region of PRORP
			HUMLU_CAS0026420.t1.p1	pfamNonRepeat	PF13428.7	Tetratricopeptide repeat
			HUMLU_CAS0026420.t1.p1	pfamNonRepeat	PF17049.6	ATPase expression protein 1
			HUMLU_CAS0026422.t1.p1	uniprotPlantNonRepeat	Q9C6R9	sp|Q9C6R9|PPR66_ARATH Pentatricopeptide repeat-containing protein At1g31790 OS=Arabidopsis thaliana OX=3702 GN=PCMP-A1 PE=2 SV=1
			HUMLU_CAS0026422.t1.p1	pfamNonRepeat	PF01535.21	PPR repeat
			HUMLU_CAS0026422.t1.p1	pfamNonRepeat	PF13041.7	PPR repeat family
			HUMLU_CAS0026422.t1.p1	pfamNonRepeat	PF12854.8	PPR repeat
			HUMLU_CAS0026424.t1.p1	uniprotPlantNonRepeat	Q9FWS3	sp|Q9FWS3|C3H16_ARATH Zinc finger CCCH domain-containing protein 16 OS=Arabidopsis thaliana OX=3702 GN=CG1 PE=1 SV=2
			HUMLU_CAS0026424.t1.p1	pfamNonRepeat	PF18345.2	Zinc finger domain
			HUMLU_CAS0026424.t1.p1	pfamNonRepeat	PF18044.2	CCCH-type zinc finger
			HUMLU_CAS0026424.t1.p1	pfamNonRepeat	PF00642.25	Zinc finger C-x8-C-x5-C-x3-H type (and similar)
		Significant marker here	HUMLU_CAS0026425.t1.p1	uniprotPlantNonRepeat	Q43463	sp|Q43463|RAB7_SOYBN Ras-related protein Rab7 OS=Glycine max OX=3847 PE=2 SV=1
			HUMLU_CAS0026425.t1.p1	pfamNonRepeat	PF00071.23	Ras family
			HUMLU_CAS0026425.t1.p1	pfamNonRepeat	PF08477.14	Ras of Complex, Roc, domain of DAPkinase
			HUMLU_CAS0026425.t1.p1	pfamNonRepeat	PF00025.22	ADP-ribosylation factor family
			HUMLU_CAS0026425.t1.p1	pfamNonRepeat	PF01926.24	50S ribosome-binding GTPase
			HUMLU_CAS0026425.t1.p1	pfamNonRepeat	PF04670.13	Gtr1/RagA G protein conserved region
			HUMLU_CAS0026425.t1.p1	pfamNonRepeat	PF00009.28	Elongation factor Tu GTP binding domain
			HUMLU_CAS0026426.t1.p1	uniprotPlantNonRepeat	Q9LU44	sp|Q9LU44|SF1_ARATH Splicing factor-like protein 1 OS=Arabidopsis thaliana OX=3702 GN=SF1 PE=1 SV=1
			HUMLU_CAS0026426.t1.p1	pfamNonRepeat	PF16275.6	Splicing factor 1 helix-hairpin domain
			HUMLU_CAS0026426.t1.p1	pfamNonRepeat	PF00076.23	RNA recognition motif. (a.k.a. RRM, RBD, or RNP domain)
			HUMLU_CAS0026426.t1.p1	pfamNonRepeat	PF00013.30	KH domain
			HUMLU_CAS0026433.t1.p1	pfamNonRepeat	PF01416.21	tRNA pseudouridine synthase
			HUMLU_CAS0026434.t2.p2	uniprotPlantNonRepeat	Q9M9G7	sp|Q9M9G7|CAPZB_ARATH Probable F-actin-capping protein subunit beta OS=Arabidopsis thaliana OX=3702 GN=At1g71790 PE=1 SV=1
			HUMLU_CAS0026434.t2.p2	pfamNonRepeat	PF01115.18	F-actin capping protein, beta subunit
			HUMLU_CAS0026435.t1.p1	uniprotPlantNonRepeat	Q9FR62	sp|Q9FR62|P23A_BRANA Co-chaperone protein p23-1 OS=Brassica napus OX=3708 GN=P23-1 PE=1 SV=1
			HUMLU_CAS0026435.t1.p1	pfamNonRepeat	PF04969.17	CS domain
			HUMLU_CAS0026440.t1.p1	uniprotPlantNonRepeat	Q9FX24	sp|Q9FX24|PPR71_ARATH Pentatricopeptide repeat-containing protein At1g34160 OS=Arabidopsis thaliana OX=3702 GN=PCMP-H68 PE=2 SV=2
			HUMLU_CAS0026440.t1.p1	pfamNonRepeat	PF01535.21	PPR repeat
			HUMLU_CAS0026440.t1.p1	pfamNonRepeat	PF14432.7	DYW family of nucleic acid deaminases
			HUMLU_CAS0026440.t1.p1	pfamNonRepeat	PF13041.7	PPR repeat family
			HUMLU_CAS0026440.t1.p1	pfamNonRepeat	PF12854.8	PPR repeat
			HUMLU_CAS0026440.t1.p1	pfamNonRepeat	PF13812.7	Pentatricopeptide repeat domain
			HUMLU_CAS0026440.t1.p1	pfamNonRepeat	PF17177.5	Pentacotripeptide-repeat region of PRORP
			HUMLU_CAS0026441.t1.p1	uniprotPlantNonRepeat	B8B4W4	sp|B8B4W4|GLO19_ORYSI Very-long-chain aldehyde decarbonylase GL1-9 OS=Oryza sativa subsp. indica OX=39946 GN=GL1-9 PE=3 SV=1
			HUMLU_CAS0026441.t1.p1	pfamNonRepeat	PF04116.14	Fatty acid hydroxylase superfamily
			HUMLU_CAS0026442.t1.p1	uniprotPlantNonRepeat	Q9XIC5	sp|Q9XIC5|NAC17_ARATH NAC domain-containing protein 17 OS=Arabidopsis thaliana OX=3702 GN=NAC017 PE=2 SV=1
			HUMLU_CAS0026442.t1.p1	pfamNonRepeat	PF02365.16	No apical meristem (NAM) protein
			HUMLU_CAS0026444.t1.p1	uniprotPlantNonRepeat	Q9M9G6	sp|Q9M9G6|CTF64_ARATH Cleavage stimulating factor 64 OS=Arabidopsis thaliana OX=3702 GN=CSTF64 PE=1 SV=1
			HUMLU_CAS0026444.t1.p1	pfamNonRepeat	PF00076.23	RNA recognition motif. (a.k.a. RRM, RBD, or RNP domain)
			HUMLU_CAS0026444.t1.p1	pfamNonRepeat	PF14327.7	Hinge domain of cleavage stimulation factor subunit 2
			HUMLU_CAS0026444.t1.p1	pfamNonRepeat	PF14304.7	Transcription termination and cleavage factor C-terminal
			HUMLU_CAS0026447.t3.p1	uniprotPlantNonRepeat	Q94BU1	sp|Q94BU1|Y1181_ARATH Uncharacterized aarF domain-containing protein kinase At1g71810, chloroplastic OS=Arabidopsis thaliana OX=3702 GN=At1g71810 PE=1 SV=1
			HUMLU_CAS0026447.t3.p1	pfamNonRepeat	PF01636.24	Phosphotransferase enzyme family
			HUMLU_CAS0026449.t2.p1	uniprotPlantNonRepeat	Q6DBG8	sp|Q6DBG8|ARAD1_ARATH Probable arabinosyltransferase ARAD1 OS=Arabidopsis thaliana OX=3702 GN=ARAD1 PE=1 SV=1
			HUMLU_CAS0026449.t2.p1	pfamNonRepeat	PF03016.16	Exostosin family
			HUMLU_CAS0026451.t1.p1	uniprotPlantNonRepeat	Q9XID0	sp|Q9XID0|FAB1D_ARATH Putative 1-phosphatidylinositol-3-phosphate 5-kinase FAB1D OS=Arabidopsis thaliana OX=3702 GN=FAB1D PE=3 SV=1
			HUMLU_CAS0026451.t1.p1	pfamNonRepeat	PF01504.19	Phosphatidylinositol-4-phosphate 5-Kinase
			HUMLU_CAS0026451.t1.p1	pfamNonRepeat	PF00118.25	TCP-1/cpn60 chaperonin family
			HUMLU_CAS0026452.t1.p1	uniprotPlantNonRepeat	Q9ZUU1	sp|Q9ZUU1|KAD1_ARATH Adenylate kinase 1, chloroplastic OS=Arabidopsis thaliana OX=3702 GN=ADK PE=1 SV=1
			HUMLU_CAS0026452.t1.p1	pfamNonRepeat	PF00406.23	Adenylate kinase
			HUMLU_CAS0026452.t1.p1	pfamNonRepeat	PF13207.7	AAA domain
			HUMLU_CAS0026452.t1.p1	pfamNonRepeat	PF13238.7	AAA domain
			HUMLU_CAS0026453.t1.p1	uniprotPlantNonRepeat	Q8LC53	sp|Q8LC53|EPF2_ARATH Protein EPIDERMAL PATTERNING FACTOR 2 OS=Arabidopsis thaliana OX=3702 GN=EPF2 PE=1 SV=1
			HUMLU_CAS0026453.t1.p1	pfamNonRepeat	PF17181.5	Epidermal patterning factor proteins
			HUMLU_CAS0026455.t1.p1	uniprotPlantNonRepeat	Q94AI6	sp|Q94AI6|SEC6_ARATH Exocyst complex component SEC6 OS=Arabidopsis thaliana OX=3702 GN=SEC6 PE=1 SV=1
			HUMLU_CAS0026455.t1.p1	pfamNonRepeat	PF06046.14	Exocyst complex component Sec6
			HUMLU_CAS0026455.t1.p1	pfamNonRepeat	PF03908.14	Sec20
			HUMLU_CAS0026458.t1.p1	uniprotPlantNonRepeat	Q9FY79	sp|Q9FY79|LAC14_ARATH Laccase-14 OS=Arabidopsis thaliana OX=3702 GN=LAC14 PE=2 SV=1
			HUMLU_CAS0026458.t1.p1	pfamNonRepeat	PF07732.16	Multicopper oxidase
			HUMLU_CAS0026458.t1.p1	pfamNonRepeat	PF07731.15	Multicopper oxidase
			HUMLU_CAS0026458.t1.p1	pfamNonRepeat	PF00394.23	Multicopper oxidase
BA	49_40403670	4	HUMLU_CAS0062889.t2.p1	uniprotPlantNonRepeat	Q8VZF4	sp|Q8VZF4|ZRK3_ARATH Serine/threonine-protein kinase ZRK3 OS=Arabidopsis thaliana OX=3702 GN=ZRK3 PE=1 SV=1
	Overlap with OP - 49_40129263		HUMLU_CAS0062889.t2.p1	pfamNonRepeat	PF07714.18	Protein tyrosine and serine/threonine kinase
			HUMLU_CAS0062889.t2.p1	pfamNonRepeat	PF00069.26	Protein kinase domain
			HUMLU_CAS0062890.t1.p1	uniprotPlantNonRepeat	Q9SVY5	sp|Q9SVY5|ZRK1_ARATH Serine/threonine-protein kinase ZRK1 OS=Arabidopsis thaliana OX=3702 GN=ZRK1 PE=1 SV=1
			HUMLU_CAS0062890.t1.p1	pfamNonRepeat	PF07714.18	Protein tyrosine and serine/threonine kinase
			HUMLU_CAS0062890.t1.p1	pfamNonRepeat	PF00069.26	Protein kinase domain
			HUMLU_CAS0062891.t1.p1	uniprotPlantNonRepeat	Q8LGB6	sp|Q8LGB6|ZED1_ARATH Non-functional pseudokinase ZED1 OS=Arabidopsis thaliana OX=3702 GN=ZED1 PE=1 SV=1
			HUMLU_CAS0062891.t1.p1	pfamNonRepeat	PF07714.18	Protein tyrosine and serine/threonine kinase
			HUMLU_CAS0062891.t1.p1	pfamNonRepeat	PF00069.26	Protein kinase domain
			HUMLU_CAS0062894.t1.p1	uniprotPlantNonRepeat	Q9S9M2	sp|Q9S9M2|WAKLD_ARATH Wall-associated receptor kinase-like 4 OS=Arabidopsis thaliana OX=3702 GN=WAKL4 PE=2 SV=2
			HUMLU_CAS0062894.t1.p1	pfamNonRepeat	PF07714.18	Protein tyrosine and serine/threonine kinase
			HUMLU_CAS0062894.t1.p1	pfamNonRepeat	PF00069.26	Protein kinase domain
			HUMLU_CAS0062896.t1.p1	uniprotPlantNonRepeat	Q8VZF4	sp|Q8VZF4|ZRK3_ARATH Serine/threonine-protein kinase ZRK3 OS=Arabidopsis thaliana OX=3702 GN=ZRK3 PE=1 SV=1
			HUMLU_CAS0062896.t1.p1	pfamNonRepeat	PF00069.26	Protein kinase domain
			HUMLU_CAS0062896.t1.p1	pfamNonRepeat	PF07714.18	Protein tyrosine and serine/threonine kinase
			HUMLU_CAS0062898.t1.p1	uniprotPlantNonRepeat	Q9SAH0	sp|Q9SAH0|MRS2A_ARATH Magnesium transporter MRS2-10 OS=Arabidopsis thaliana OX=3702 GN=MRS2-10 PE=2 SV=1
			HUMLU_CAS0062898.t1.p1	pfamNonRepeat	PF01544.19	CorA-like Mg2+ transporter protein
			HUMLU_CAS0062899.t1.p1	uniprotPlantNonRepeat	Q9SAG8	sp|Q9SAG8|DNAJ8_ARATH Chaperone protein dnaJ 8, chloroplastic OS=Arabidopsis thaliana OX=3702 GN=ATJ8 PE=2 SV=1
			HUMLU_CAS0062899.t1.p1	pfamNonRepeat	PF00226.32	DnaJ domain
			HUMLU_CAS0062901.t1.p1	uniprotPlantNonRepeat	Q6ETK3	sp|Q6ETK3|P2C11_ORYSJ Probable protein phosphatase 2C 11 OS=Oryza sativa subsp. japonica OX=39947 GN=Os02g0180000 PE=2 SV=1
			HUMLU_CAS0062901.t1.p1	pfamNonRepeat	PF00481.22	Protein phosphatase 2C
			HUMLU_CAS0062901.t1.p1	pfamNonRepeat	PF07228.13	Stage II sporulation protein E (SpoIIE)
			HUMLU_CAS0062903.t2.p1	uniprotPlantNonRepeat	Q9FI78	sp|Q9FI78|HST_ARATH Shikimate O-hydroxycinnamoyltransferase OS=Arabidopsis thaliana OX=3702 GN=HST PE=1 SV=1
			HUMLU_CAS0062903.t2.p1	pfamNonRepeat	PF02458.16	Transferase family
			HUMLU_CAS0062905.t1.p1	uniprotPlantNonRepeat	Q9FI78	sp|Q9FI78|HST_ARATH Shikimate O-hydroxycinnamoyltransferase OS=Arabidopsis thaliana OX=3702 GN=HST PE=1 SV=1
			HUMLU_CAS0062905.t1.p1	pfamNonRepeat	PF02458.16	Transferase family
			HUMLU_CAS0062907.t1.p1	uniprotPlantNonRepeat	Q9FI78	sp|Q9FI78|HST_ARATH Shikimate O-hydroxycinnamoyltransferase OS=Arabidopsis thaliana OX=3702 GN=HST PE=1 SV=1
			HUMLU_CAS0062907.t1.p1	pfamNonRepeat	PF02458.16	Transferase family
			HUMLU_CAS0062909.t2.p1	uniprotPlantNonRepeat	Q6ETK3	sp|Q6ETK3|P2C11_ORYSJ Probable protein phosphatase 2C 11 OS=Oryza sativa subsp. japonica OX=39947 GN=Os02g0180000 PE=2 SV=1
			HUMLU_CAS0062909.t2.p1	pfamNonRepeat	PF00481.22	Protein phosphatase 2C
			HUMLU_CAS0062909.t2.p1	pfamNonRepeat	PF07228.13	Stage II sporulation protein E (SpoIIE)
			HUMLU_CAS0062911.t4.p1	uniprotPlantNonRepeat	Q8GSM7	sp|Q8GSM7|HST_TOBAC Shikimate O-hydroxycinnamoyltransferase OS=Nicotiana tabacum OX=4097 GN=HST PE=1 SV=1
			HUMLU_CAS0062911.t4.p1	pfamNonRepeat	PF02458.16	Transferase family
			HUMLU_CAS0062912.t1.p1	uniprotPlantNonRepeat	Q8GSM7	sp|Q8GSM7|HST_TOBAC Shikimate O-hydroxycinnamoyltransferase OS=Nicotiana tabacum OX=4097 GN=HST PE=1 SV=1
			HUMLU_CAS0062912.t1.p1	pfamNonRepeat	PF02458.16	Transferase family
			HUMLU_CAS0062919.t1.p1	uniprotPlantNonRepeat	P26413	sp|P26413|HSP70_SOYBN Heat shock 70 kDa protein OS=Glycine max OX=3847 GN=HSP70 PE=3 SV=1
			HUMLU_CAS0062919.t1.p1	pfamNonRepeat	PF00012.21	Hsp70 protein
			HUMLU_CAS0062919.t1.p1	pfamNonRepeat	PF06723.14	MreB/Mbl protein
			HUMLU_CAS0062920.t1.p1	uniprotPlantNonRepeat	P26413	sp|P26413|HSP70_SOYBN Heat shock 70 kDa protein OS=Glycine max OX=3847 GN=HSP70 PE=3 SV=1
			HUMLU_CAS0062920.t1.p1	pfamNonRepeat	PF00012.21	Hsp70 protein
			HUMLU_CAS0062920.t1.p1	pfamNonRepeat	PF06723.14	MreB/Mbl protein
			HUMLU_CAS0062921.t1.p1	pfamNonRepeat	PF10712.10	NAD-specific glutamate dehydrogenase
			HUMLU_CAS0062924.t1.p1	pfamNonRepeat	PF11779.9	Small subunit of serine palmitoyltransferase-like
			HUMLU_CAS0062927.t2.p1	uniprotPlantNonRepeat	B8AE37	sp|B8AE37|HDR1_ORYSI Protein HEADING DATE REPRESSOR 1 OS=Oryza sativa subsp. indica OX=39946 GN=HDR1 PE=3 SV=1
			HUMLU_CAS0062930.t1.p1	uniprotPlantNonRepeat	P52780	sp|P52780|SYQ_LUPLU Glutamine--tRNA ligase OS=Lupinus luteus OX=3873 PE=2 SV=2
			HUMLU_CAS0062930.t1.p1	pfamNonRepeat	PF00749.22	tRNA synthetases class I (E and Q), catalytic domain
			HUMLU_CAS0062930.t1.p1	pfamNonRepeat	PF04558.16	Glutaminyl-tRNA synthetase, non-specific RNA binding region part 1
			HUMLU_CAS0062930.t1.p1	pfamNonRepeat	PF03950.19	tRNA synthetases class I (E and Q), anti-codon binding domain
			HUMLU_CAS0062930.t1.p1	pfamNonRepeat	PF04557.16	Glutaminyl-tRNA synthetase, non-specific RNA binding region part 2
			HUMLU_CAS0062935.t3.p1	uniprotPlantNonRepeat	Q24JK4	sp|Q24JK4|XRCC1_ARATH DNA-repair protein XRCC1 OS=Arabidopsis thaliana OX=3702 GN=XRCC1 PE=1 SV=1
			HUMLU_CAS0062935.t3.p1	pfamNonRepeat	PF00533.27	BRCA1 C Terminus (BRCT) domain
			HUMLU_CAS0062935.t3.p1	pfamNonRepeat	PF12738.8	twin BRCT domain
			HUMLU_CAS0062935.t3.p1	pfamNonRepeat	PF16589.6	BRCT domain, a BRCA1 C-terminus domain
			HUMLU_CAS0062937.t1.p1	uniprotPlantNonRepeat	Q8S9J6	sp|Q8S9J6|ASPA_ARATH Aspartyl protease family protein At5g10770 OS=Arabidopsis thaliana OX=3702 GN=At5g10770 PE=2 SV=1
			HUMLU_CAS0062937.t1.p1	pfamNonRepeat	PF14543.7	Xylanase inhibitor N-terminal
			HUMLU_CAS0062937.t1.p1	pfamNonRepeat	PF14541.7	Xylanase inhibitor C-terminal
			HUMLU_CAS0062937.t1.p1	pfamNonRepeat	PF00026.24	Eukaryotic aspartyl protease
			HUMLU_CAS0062939.t2.p1	uniprotPlantNonRepeat	Q7XTT4	sp|Q7XTT4|NUCL2_ORYSJ Nucleolin 2 OS=Oryza sativa subsp. japonica OX=39947 GN=Os04g0620700 PE=2 SV=2
			HUMLU_CAS0062939.t2.p1	pfamNonRepeat	PF00076.23	RNA recognition motif. (a.k.a. RRM, RBD, or RNP domain)
			HUMLU_CAS0062939.t2.p1	pfamNonRepeat	PF14605.7	Nup53/35/40-type RNA recognition motif
			HUMLU_CAS0062942.t2.p1	pfamNonRepeat	PF13920.7	Zinc finger, C3HC4 type (RING finger)
			HUMLU_CAS0062942.t2.p1	pfamNonRepeat	PF14447.7	Prokaryotic RING finger family 4
			HUMLU_CAS0062942.t2.p1	pfamNonRepeat	PF14634.7	zinc-RING finger domain
			HUMLU_CAS0062943.t1.p1	uniprotPlantNonRepeat	O64889	sp|O64889|GUN12_ARATH Endoglucanase 12 OS=Arabidopsis thaliana OX=3702 GN=At2g44540 PE=3 SV=1
			HUMLU_CAS0062943.t1.p1	pfamNonRepeat	PF00759.20	Glycosyl hydrolase family 9
			HUMLU_CAS0062946.t1.p1	uniprotPlantNonRepeat	Q9XER9	sp|Q9XER9|HUA2_ARATH ENHANCER OF AG-4 protein 2 OS=Arabidopsis thaliana OX=3702 GN=HUA2 PE=2 SV=1
			HUMLU_CAS0062949.t1.p1	uniprotPlantNonRepeat	Q9XER9	sp|Q9XER9|HUA2_ARATH ENHANCER OF AG-4 protein 2 OS=Arabidopsis thaliana OX=3702 GN=HUA2 PE=2 SV=1
			HUMLU_CAS0062949.t1.p1	pfamNonRepeat	PF00855.18	PWWP domain
			HUMLU_CAS0062950.t1.p1	uniprotPlantNonRepeat	Q9FN42	sp|Q9FN42|CLPP2_ARATH ATP-dependent Clp protease proteolytic subunit 2, mitochondrial OS=Arabidopsis thaliana OX=3702 GN=CLPP2 PE=1 SV=1
			HUMLU_CAS0062950.t1.p1	pfamNonRepeat	PF00574.24	Clp protease
		Significant marker in gene and bery close to HUMLU_CAS0062962.t1.p1	HUMLU_CAS0062956.t2.p1	uniprotPlantNonRepeat	Q9FMY4	sp|Q9FMY4|Y5316_ARATH Uncharacterized protein At5g23160 OS=Arabidopsis thaliana OX=3702 GN=At5g23160 PE=2 SV=1
			HUMLU_CAS0062960.t1.p1	uniprotPlantNonRepeat	Q9FMY1	sp|Q9FMY1|C86B1_ARATH Cytochrome P450 86B1 OS=Arabidopsis thaliana OX=3702 GN=CYP86B1 PE=2 SV=1
			HUMLU_CAS0062960.t1.p1	pfamNonRepeat	PF00067.23	Cytochrome P450
			HUMLU_CAS0062962.t1.p1	uniprotPlantNonRepeat	Q9LMN7	sp|Q9LMN7|WAK5_ARATH Wall-associated receptor kinase 5 OS=Arabidopsis thaliana OX=3702 GN=WAK5 PE=2 SV=1
			HUMLU_CAS0062962.t1.p1	pfamNonRepeat	PF00069.26	Protein kinase domain
			HUMLU_CAS0062962.t1.p1	pfamNonRepeat	PF07714.18	Protein tyrosine and serine/threonine kinase
			HUMLU_CAS0062964.t1.p1	uniprotPlantNonRepeat	Q9LMN8	sp|Q9LMN8|WAK3_ARATH Wall-associated receptor kinase 3 OS=Arabidopsis thaliana OX=3702 GN=WAK3 PE=2 SV=2
			HUMLU_CAS0062964.t1.p1	pfamNonRepeat	PF00069.26	Protein kinase domain
			HUMLU_CAS0062964.t1.p1	pfamNonRepeat	PF07714.18	Protein tyrosine and serine/threonine kinase
			HUMLU_CAS0062965.t1.p1	uniprotPlantNonRepeat	Q9LMN7	sp|Q9LMN7|WAK5_ARATH Wall-associated receptor kinase 5 OS=Arabidopsis thaliana OX=3702 GN=WAK5 PE=2 SV=1
			HUMLU_CAS0062965.t1.p1	pfamNonRepeat	PF00069.26	Protein kinase domain
			HUMLU_CAS0062965.t1.p1	pfamNonRepeat	PF07714.18	Protein tyrosine and serine/threonine kinase
			HUMLU_CAS0062969.t1.p1	uniprotPlantNonRepeat	Q9LMN6	sp|Q9LMN6|WAK4_ARATH Wall-associated receptor kinase 4 OS=Arabidopsis thaliana OX=3702 GN=WAK4 PE=2 SV=1
			HUMLU_CAS0062976.t1.p1	uniprotPlantNonRepeat	Q9LMP1	sp|Q9LMP1|WAK2_ARATH Wall-associated receptor kinase 2 OS=Arabidopsis thaliana OX=3702 GN=WAK2 PE=1 SV=1
			HUMLU_CAS0062976.t1.p1	pfamBoth	PF13960.7	Domain of unknown function (DUF4218)
			HUMLU_CAS0062976.t1.p1	pfamBoth	PF13952.7	Domain of unknown function (DUF4216)
			HUMLU_CAS0062976.t1.p1	pfamBoth	PF00069.26	Protein kinase domain
			HUMLU_CAS0062976.t1.p1	pfamBoth	PF07714.18	Protein tyrosine and serine/threonine kinase
			HUMLU_CAS0062976.t1.p1	pfamBoth	PF13947.7	Wall-associated receptor kinase galacturonan-binding
			HUMLU_CAS0062977.t1.p1	uniprotPlantNonRepeat	Q9LMN7	sp|Q9LMN7|WAK5_ARATH Wall-associated receptor kinase 5 OS=Arabidopsis thaliana OX=3702 GN=WAK5 PE=2 SV=1
			HUMLU_CAS0062977.t1.p1	pfamNonRepeat	PF00069.26	Protein kinase domain
			HUMLU_CAS0062977.t1.p1	pfamNonRepeat	PF07714.18	Protein tyrosine and serine/threonine kinase
			HUMLU_CAS0062977.t1.p1	pfamNonRepeat	PF13947.7	Wall-associated receptor kinase galacturonan-binding
			HUMLU_CAS0062979.t1.p1	uniprotPlantNonRepeat	Q9LMP1	sp|Q9LMP1|WAK2_ARATH Wall-associated receptor kinase 2 OS=Arabidopsis thaliana OX=3702 GN=WAK2 PE=1 SV=1
			HUMLU_CAS0062979.t1.p1	pfamNonRepeat	PF00069.26	Protein kinase domain
			HUMLU_CAS0062979.t1.p1	pfamNonRepeat	PF07714.18	Protein tyrosine and serine/threonine kinase
			HUMLU_CAS0062979.t1.p1	pfamNonRepeat	PF12662.8	Complement Clr-like EGF-like
			HUMLU_CAS0062981.t1.p1	uniprotPlantNonRepeat	Q9LP24	sp|Q9LP24|Y1571_ARATH Probable leucine-rich repeat receptor-like protein kinase At1g35710 OS=Arabidopsis thaliana OX=3702 GN=At1g35710 PE=1 SV=1
			HUMLU_CAS0062981.t1.p1	pfamNonRepeat	PF13855.7	Leucine rich repeat
			HUMLU_CAS0062981.t1.p1	pfamNonRepeat	PF12799.8	Leucine Rich repeats (2 copies)
			HUMLU_CAS0062981.t1.p1	pfamNonRepeat	PF08263.13	Leucine rich repeat N-terminal domain
			HUMLU_CAS0062981.t1.p1	pfamNonRepeat	PF00560.34	Leucine Rich Repeat
			HUMLU_CAS0062982.t1.p1	uniprotPlantNonRepeat	Q9LMN7	sp|Q9LMN7|WAK5_ARATH Wall-associated receptor kinase 5 OS=Arabidopsis thaliana OX=3702 GN=WAK5 PE=2 SV=1
			HUMLU_CAS0062982.t1.p1	pfamNonRepeat	PF00069.26	Protein kinase domain
			HUMLU_CAS0062982.t1.p1	pfamNonRepeat	PF07714.18	Protein tyrosine and serine/threonine kinase
			HUMLU_CAS0062982.t1.p1	pfamNonRepeat	PF12260.9	Protein-kinase domain of FAM69
			HUMLU_CAS0062984.t1.p1	uniprotPlantNonRepeat	Q9LMN8	sp|Q9LMN8|WAK3_ARATH Wall-associated receptor kinase 3 OS=Arabidopsis thaliana OX=3702 GN=WAK3 PE=2 SV=2
			HUMLU_CAS0062984.t1.p1	pfamNonRepeat	PF00069.26	Protein kinase domain
			HUMLU_CAS0062984.t1.p1	pfamNonRepeat	PF07714.18	Protein tyrosine and serine/threonine kinase
			HUMLU_CAS0062987.t1.p1	uniprotPlantNonRepeat	Q5UBY2	sp|Q5UBY2|FRS1_ARATH Protein FAR1-RELATED SEQUENCE 1 OS=Arabidopsis thaliana OX=3702 GN=FRS1 PE=1 SV=1
			HUMLU_CAS0062990.t1.p1	uniprotPlantNonRepeat	Q9SRR0	sp|Q9SRR0|PEX13_ARATH Peroxisomal membrane protein 13 OS=Arabidopsis thaliana OX=3702 GN=PEX13 PE=1 SV=1
			HUMLU_CAS0062993.t1.p1	uniprotPlantNonRepeat	Q8GUI4	sp|Q8GUI4|UGPI6_ARATH Uncharacterized GPI-anchored protein At1g61900 OS=Arabidopsis thaliana OX=3702 GN=At1g61900 PE=2 SV=1
			HUMLU_CAS0062993.t1.p1	pfamNonRepeat	PF19160.1	SPARK
			HUMLU_CAS0063000.t1.p1	pfamNonRepeat	PF10780.10	39S ribosomal protein L53/MRP-L53
			HUMLU_CAS0063000.t1.p1	pfamNonRepeat	PF05047.17	Mitochondrial ribosomal protein L51 / S25 / CI-B8 domain
			HUMLU_CAS0063001.t1.p1	uniprotPlantNonRepeat	Q9LRR5	sp|Q9LRR5|DRL21_ARATH Putative disease resistance protein At3g14460 OS=Arabidopsis thaliana OX=3702 GN=At3g14460 PE=3 SV=1
			HUMLU_CAS0063001.t1.p1	pfamNonRepeat	PF12799.8	Leucine Rich repeats (2 copies)
			HUMLU_CAS0063001.t1.p1	pfamNonRepeat	PF13855.7	Leucine rich repeat
			HUMLU_CAS0063006.t1.p1	uniprotPlantNonRepeat	Q7XA40	sp|Q7XA40|RGA3_SOLBU Putative disease resistance protein RGA3 OS=Solanum bulbocastanum OX=147425 GN=RGA3 PE=2 SV=2
			HUMLU_CAS0063006.t1.p1	pfamNonRepeat	PF00931.23	NB-ARC domain
			HUMLU_CAS0063007.t1.p1	uniprotPlantNonRepeat	O22870	sp|O22870|FK163_ARATH Peptidyl-prolyl cis-trans isomerase FKBP16-3, chloroplastic OS=Arabidopsis thaliana OX=3702 GN=FKBP16-3 PE=1 SV=2
			HUMLU_CAS0063007.t1.p1	pfamNonRepeat	PF00254.29	FKBP-type peptidyl-prolyl cis-trans isomerase
			HUMLU_CAS0063009.t1.p1	uniprotPlantNonRepeat	Q03943	sp|Q03943|IM30_PEA Membrane-associated 30 kDa protein, chloroplastic OS=Pisum sativum OX=3888 GN=IM30 PE=2 SV=1
			HUMLU_CAS0063009.t1.p1	pfamNonRepeat	PF04012.13	PspA/IM30 family
			HUMLU_CAS0063012.t1.p1	uniprotPlantNonRepeat	Q7XA40	sp|Q7XA40|RGA3_SOLBU Putative disease resistance protein RGA3 OS=Solanum bulbocastanum OX=147425 GN=RGA3 PE=2 SV=2
			HUMLU_CAS0063012.t1.p1	pfamNonRepeat	PF00931.23	NB-ARC domain
			HUMLU_CAS0063012.t1.p1	pfamNonRepeat	PF12799.8	Leucine Rich repeats (2 copies)
			HUMLU_CAS0063012.t1.p1	pfamNonRepeat	PF13855.7	Leucine rich repeat
			HUMLU_CAS0063015.t1.p2	uniprotPlantNonRepeat	Q9M2U5	sp|Q9M2U5|CHI5_ARATH Endochitinase EP3 OS=Arabidopsis thaliana OX=3702 GN=EP3 PE=1 SV=1
			HUMLU_CAS0063015.t1.p2	pfamNonRepeat	PF00182.20	Chitinase class I
BA, AA	24_340839925	5 (4 in BA, 1 in AA)	HUMLU_CAS0039769.t1.p1	uniprotPlantNonRepeat	O81641	sp|O81641|ILL3_ARATH IAA-amino acid hydrolase ILR1-like 3 OS=Arabidopsis thaliana OX=3702 GN=ILL3 PE=2 SV=1
	overlap with AA - 24_341967019, BA - 24_341967019, BA - 24_340839925		HUMLU_CAS0039769.t1.p1	pfamNonRepeat	PF01546.29	Peptidase family M20/M25/M40
			HUMLU_CAS0039769.t1.p1	pfamNonRepeat	PF07687.15	Peptidase dimerisation domain
			HUMLU_CAS0039770.t1.p1	uniprotPlantNonRepeat	Q9FLU5	sp|Q9FLU5|HIP9_ARATH Heavy metal-associated isoprenylated plant protein 9 OS=Arabidopsis thaliana OX=3702 GN=HIPP09 PE=2 SV=1
			HUMLU_CAS0039770.t1.p1	pfamNonRepeat	PF00403.27	Heavy-metal-associated domain
			HUMLU_CAS0039773.t1.p1	uniprotPlantNonRepeat	A7QEU4	sp|A7QEU4|PER5_VITVI Peroxidase 5 OS=Vitis vinifera OX=29760 GN=GSVIVT00037159001 PE=1 SV=2
			HUMLU_CAS0039773.t1.p1	pfamNonRepeat	PF00141.24	Peroxidase
			HUMLU_CAS0039774.t1.p1	uniprotPlantNonRepeat	Q94JX9	sp|Q94JX9|NACA2_ARATH Nascent polypeptide-associated complex subunit alpha-like protein 2 OS=Arabidopsis thaliana OX=3702 GN=At3g49470 PE=2 SV=2
			HUMLU_CAS0039774.t1.p1	pfamNonRepeat	PF01849.19	NAC domain
			HUMLU_CAS0039774.t1.p1	pfamNonRepeat	PF19026.1	HYPK UBA domain
			HUMLU_CAS0039777.t1.p1	uniprotPlantNonRepeat	Q9XGN1	sp|Q9XGN1|TTG1_ARATH Protein TRANSPARENT TESTA GLABRA 1 OS=Arabidopsis thaliana OX=3702 GN=TTG1 PE=1 SV=1
			HUMLU_CAS0039777.t1.p1	pfamNonRepeat	PF00400.33	WD domain, G-beta repeat
			HUMLU_CAS0039777.t1.p1	pfamNonRepeat	PF12894.8	Anaphase-promoting complex subunit 4 WD40 domain
			HUMLU_CAS0039781.t1.p1	uniprotPlantNonRepeat	O81816	sp|O81816|MO2_ARATH Monooxygenase 2 OS=Arabidopsis thaliana OX=3702 GN=MO2 PE=2 SV=1
			HUMLU_CAS0039781.t1.p1	pfamNonRepeat	PF01494.20	FAD binding domain
			HUMLU_CAS0039781.t1.p1	pfamNonRepeat	PF08491.11	Squalene epoxidase
			HUMLU_CAS0039783.t1.p1	uniprotPlantNonRepeat	O81816	sp|O81816|MO2_ARATH Monooxygenase 2 OS=Arabidopsis thaliana OX=3702 GN=MO2 PE=2 SV=1
			HUMLU_CAS0039783.t1.p1	pfamNonRepeat	PF01494.20	FAD binding domain
			HUMLU_CAS0039783.t1.p1	pfamNonRepeat	PF08491.11	Squalene epoxidase
			HUMLU_CAS0039785.t1.p1	uniprotPlantNonRepeat	Q9SZL8	sp|Q9SZL8|FRS5_ARATH Protein FAR1-RELATED SEQUENCE 5 OS=Arabidopsis thaliana OX=3702 GN=FRS5 PE=1 SV=1
			HUMLU_CAS0039785.t1.p1	pfamBoth	PF10551.10	MULE transposase domain
			HUMLU_CAS0039785.t1.p1	pfamBoth	PF03101.16	FAR1 DNA-binding domain
			HUMLU_CAS0039786.t1.p1	uniprotPlantNonRepeat	Q9M8J3	sp|Q9M8J3|FRS7_ARATH Protein FAR1-RELATED SEQUENCE 7 OS=Arabidopsis thaliana OX=3702 GN=FRS7 PE=2 SV=1
			HUMLU_CAS0039786.t1.p1	pfamNonRepeat	PF04434.18	SWIM zinc finger
			HUMLU_CAS0039787.t1.p1	uniprotPlantNonRepeat	Q84LK0	sp|Q84LK0|MSH1_ARATH DNA mismatch repair protein MSH1, mitochondrial OS=Arabidopsis thaliana OX=3702 GN=MSH1 PE=1 SV=1
			HUMLU_CAS0039787.t1.p1	pfamNonRepeat	PF00488.22	MutS domain V
			HUMLU_CAS0039790.t1.p1	uniprotPlantNonRepeat	O80327	sp|O80327|TLP1_PYRPY Thaumatin-like protein 1 OS=Pyrus pyrifolia OX=3767 GN=TL1 PE=1 SV=1
			HUMLU_CAS0039790.t1.p1	pfamNonRepeat	PF00314.18	Thaumatin family
			HUMLU_CAS0039791.t1.p1	uniprotPlantNonRepeat	Q9FLU1	sp|Q9FLU1|BIN4_ARATH DNA-binding protein BIN4 OS=Arabidopsis thaliana OX=3702 GN=BIN4 PE=1 SV=2
			HUMLU_CAS0039794.t1.p1	uniprotPlantNonRepeat	Q9FLT9	sp|Q9FLT9|HP302_ARATH Chloroplastic import inner membrane translocase subunit HP30-2 OS=Arabidopsis thaliana OX=3702 GN=HP30-2 PE=1 SV=1
			HUMLU_CAS0039794.t1.p1	pfamNonRepeat	PF02466.20	Tim17/Tim22/Tim23/Pmp24 family
			HUMLU_CAS0039794.t1.p1	pfamNonRepeat	PF00536.31	SAM domain (Sterile alpha motif)
			HUMLU_CAS0039796.t1.p1	uniprotPlantNonRepeat	Q9FLT9	sp|Q9FLT9|HP302_ARATH Chloroplastic import inner membrane translocase subunit HP30-2 OS=Arabidopsis thaliana OX=3702 GN=HP30-2 PE=1 SV=1
			HUMLU_CAS0039796.t1.p1	pfamNonRepeat	PF02466.20	Tim17/Tim22/Tim23/Pmp24 family
			HUMLU_CAS0039796.t1.p1	pfamNonRepeat	PF00536.31	SAM domain (Sterile alpha motif)
			HUMLU_CAS0039797.t1.p1	uniprotPlantNonRepeat	Q9M0V0	sp|Q9M0V0|MFDX1_ARATH Adrenodoxin-like protein 1, mitochondrial OS=Arabidopsis thaliana OX=3702 GN=MFDX1 PE=1 SV=1
			HUMLU_CAS0039797.t1.p1	pfamNonRepeat	PF00111.28	2Fe-2S iron-sulfur cluster binding domain
			HUMLU_CAS0039798.t1.p1	uniprotPlantNonRepeat	Q9FLU1	sp|Q9FLU1|BIN4_ARATH DNA-binding protein BIN4 OS=Arabidopsis thaliana OX=3702 GN=BIN4 PE=1 SV=2
		Signicant marker here	HUMLU_CAS0039803.t1.p1	uniprotPlantNonRepeat	Q9SRH6	sp|Q9SRH6|HIR3_ARATH Hypersensitive-induced response protein 3 OS=Arabidopsis thaliana OX=3702 GN=HIR3 PE=1 SV=1
			HUMLU_CAS0039803.t1.p1	pfamNonRepeat	PF01145.26	SPFH domain / Band 7 family
			HUMLU_CAS0039803.t1.p1	pfamNonRepeat	PF16200.6	C-terminal region of band_7
			HUMLU_CAS0039805.t1.p1	uniprotPlantNonRepeat	P30707	sp|P30707|RL9_PEA 60S ribosomal protein L9 OS=Pisum sativum OX=3888 GN=RPL9 PE=2 SV=1
			HUMLU_CAS0039805.t1.p1	pfamNonRepeat	PF00347.24	Ribosomal protein L6
			HUMLU_CAS0039809.t1.p1	uniprotPlantNonRepeat	Q9FHG4	sp|Q9FHG4|LRKS7_ARATH Probable L-type lectin-domain containing receptor kinase S.7 OS=Arabidopsis thaliana OX=3702 GN=LECRKS7 PE=2 SV=1
			HUMLU_CAS0039809.t1.p1	pfamNonRepeat	PF00139.20	Legume lectin domain
			HUMLU_CAS0039809.t1.p1	pfamNonRepeat	PF07714.18	Protein tyrosine and serine/threonine kinase
			HUMLU_CAS0039809.t1.p1	pfamNonRepeat	PF00069.26	Protein kinase domain
			HUMLU_CAS0039809.t1.p1	pfamNonRepeat	PF18483.2	Bacterial lectin
			HUMLU_CAS0039810.t1.p1	pfamNonRepeat	PF12923.8	Ribosomal RNA-processing protein 7 (RRP7) C-terminal domain
			HUMLU_CAS0039813.t1.p1	uniprotPlantNonRepeat	Q9SCK0	sp|Q9SCK0|AT13A_ARATH Autophagy-related protein 13a OS=Arabidopsis thaliana OX=3702 GN=ATG13A PE=1 SV=1
			HUMLU_CAS0039814.t1.p1	pfamNonRepeat	PF07910.14	Peptidase family C78
			HUMLU_CAS0039815.t1.p1	uniprotPlantNonRepeat	B9T536	sp|B9T536|TPS10_RICCO Terpene synthase 10 OS=Ricinus communis OX=3988 GN=TPS10 PE=2 SV=1
			HUMLU_CAS0039815.t1.p1	pfamNonRepeat	PF03936.17	Terpene synthase family, metal binding domain
			HUMLU_CAS0039815.t1.p1	pfamNonRepeat	PF19086.1	Terpene synthase family 2, C-terminal metal binding
			HUMLU_CAS0039815.t1.p1	pfamNonRepeat	PF01397.22	Terpene synthase, N-terminal domain
			HUMLU_CAS0039816.t1.p1	uniprotPlantNonRepeat	Q6PWU2	sp|Q6PWU2|ATESY_VITVI (-)-alpha-terpineol synthase OS=Vitis vinifera OX=29760 PE=1 SV=1
			HUMLU_CAS0039816.t1.p1	pfamNonRepeat	PF03936.17	Terpene synthase family, metal binding domain
			HUMLU_CAS0039816.t1.p1	pfamNonRepeat	PF19086.1	Terpene synthase family 2, C-terminal metal binding
			HUMLU_CAS0039816.t1.p1	pfamNonRepeat	PF01397.22	Terpene synthase, N-terminal domain
			HUMLU_CAS0039817.t1.p1	uniprotPlantNonRepeat	Q9C7F2	sp|Q9C7F2|AB14B_ARATH ABC transporter B family member 14 OS=Arabidopsis thaliana OX=3702 GN=ABCB14 PE=3 SV=1
			HUMLU_CAS0039817.t1.p1	pfamNonRepeat	PF00005.28	ABC transporter
			HUMLU_CAS0039817.t1.p1	pfamNonRepeat	PF00664.24	ABC transporter transmembrane region
			HUMLU_CAS0039817.t1.p1	pfamNonRepeat	PF02463.20	RecF/RecN/SMC N terminal domain
			HUMLU_CAS0039817.t1.p1	pfamNonRepeat	PF13191.7	AAA ATPase domain
			HUMLU_CAS0039817.t1.p1	pfamNonRepeat	PF03193.17	RsgA GTPase
			HUMLU_CAS0039817.t1.p1	pfamNonRepeat	PF13555.7	P-loop containing region of AAA domain
			HUMLU_CAS0039817.t1.p1	pfamNonRepeat	PF00004.30	ATPase family associated with various cellular activities (AAA)
			HUMLU_CAS0039817.t1.p1	pfamNonRepeat	PF13401.7	AAA domain
			HUMLU_CAS0039817.t1.p1	pfamNonRepeat	PF09818.10	Predicted ATPase of the ABC class
			HUMLU_CAS0039817.t1.p1	pfamNonRepeat	PF06414.13	Zeta toxin
			HUMLU_CAS0039817.t1.p1	pfamNonRepeat	PF13175.7	AAA ATPase domain
			HUMLU_CAS0039817.t1.p1	pfamNonRepeat	PF13481.7	AAA domain
			HUMLU_CAS0039817.t1.p1	pfamNonRepeat	PF12775.8	P-loop containing dynein motor region
			HUMLU_CAS0039817.t1.p1	pfamNonRepeat	PF13304.7	AAA domain, putative AbiEii toxin, Type IV TA system
			HUMLU_CAS0039817.t1.p1	pfamNonRepeat	PF13558.7	Putative exonuclease SbcCD, C subunit
			HUMLU_CAS0039817.t1.p1	pfamNonRepeat	PF01926.24	50S ribosome-binding GTPase
			HUMLU_CAS0039817.t1.p1	pfamNonRepeat	PF13604.7	AAA domain
			HUMLU_CAS0039817.t1.p1	pfamNonRepeat	PF07728.15	AAA domain (dynein-related subfamily)
			HUMLU_CAS0039818.t1.p1	uniprotPlantNonRepeat	Q5N749	sp|Q5N749|MOR1_ORYSJ Protein MOR1 OS=Oryza sativa subsp. japonica OX=39947 GN=MOR1 PE=2 SV=1
			HUMLU_CAS0039822.t1.p1	uniprotPlantNonRepeat	Q8L5Y6	sp|Q8L5Y6|CAND1_ARATH Cullin-associated NEDD8-dissociated protein 1 OS=Arabidopsis thaliana OX=3702 GN=CAND1 PE=1 SV=1
			HUMLU_CAS0039822.t1.p1	pfamNonRepeat	PF08623.11	TATA-binding protein interacting (TIP20)
			HUMLU_CAS0039822.t1.p1	pfamNonRepeat	PF13646.7	HEAT repeats
			HUMLU_CAS0039822.t1.p1	pfamNonRepeat	PF13513.7	HEAT-like repeat
			HUMLU_CAS0039822.t1.p1	pfamNonRepeat	PF02985.23	HEAT repeat
			HUMLU_CAS0039822.t1.p1	pfamNonRepeat	PF12717.8	non-SMC mitotic condensation complex subunit 1
			HUMLU_CAS0039822.t1.p1	pfamNonRepeat	PF11865.9	Domain of unknown function (DUF3385)
			HUMLU_CAS0039831.t1.p1	uniprotPlantNonRepeat	P93295	sp|P93295|M310_ARATH Uncharacterized mitochondrial protein AtMg00310 OS=Arabidopsis thaliana OX=3702 GN=AtMg00310 PE=4 SV=1
			HUMLU_CAS0039836.t1.p1	uniprotPlantNonRepeat	Q9FFE9	sp|Q9FFE9|AAE6_ARATH Probable acyl-activating enzyme 6 OS=Arabidopsis thaliana OX=3702 GN=AAE6 PE=2 SV=1
			HUMLU_CAS0039836.t1.p1	pfamNonRepeat	PF00501.29	AMP-binding enzyme
			HUMLU_CAS0039836.t1.p1	pfamNonRepeat	PF13193.7	AMP-binding enzyme C-terminal domain
BA	24_16779968	4	HUMLU_CAS0035994.t1.p1	uniprotPlantNonRepeat	Q43207	sp|Q43207|FKB70_WHEAT 70 kDa peptidyl-prolyl isomerase OS=Triticum aestivum OX=4565 GN=FKBP70 PE=1 SV=1
	Overlap with OP - 24_18198833		HUMLU_CAS0035994.t1.p1	pfamNonRepeat	PF00515.29	Tetratricopeptide repeat
	Had 2-keto-3-deoxy-L-rhamnonate aldolase for HUMLU_CAS0036078.t1.p1 , genereates pyruvate		HUMLU_CAS0035994.t1.p1	pfamNonRepeat	PF07719.18	Tetratricopeptide repeat
			HUMLU_CAS0035994.t1.p1	pfamNonRepeat	PF13414.7	TPR repeat
			HUMLU_CAS0035994.t1.p1	pfamNonRepeat	PF13181.7	Tetratricopeptide repeat
			HUMLU_CAS0035994.t1.p1	pfamNonRepeat	PF14559.7	Tetratricopeptide repeat
			HUMLU_CAS0035994.t1.p1	pfamNonRepeat	PF13428.7	Tetratricopeptide repeat
			HUMLU_CAS0035994.t1.p1	pfamNonRepeat	PF13424.7	Tetratricopeptide repeat
			HUMLU_CAS0035994.t1.p1	pfamNonRepeat	PF13371.7	Tetratricopeptide repeat
			HUMLU_CAS0035994.t1.p1	pfamNonRepeat	PF13176.7	Tetratricopeptide repeat
			HUMLU_CAS0035994.t1.p1	pfamNonRepeat	PF13431.7	Tetratricopeptide repeat
			HUMLU_CAS0035994.t1.p1	pfamNonRepeat	PF13174.7	Tetratricopeptide repeat
			HUMLU_CAS0035994.t1.p1	pfamNonRepeat	PF13432.7	Tetratricopeptide repeat
			HUMLU_CAS0035994.t1.p1	pfamNonRepeat	PF12895.8	Anaphase-promoting complex, cyclosome, subunit 3
			HUMLU_CAS0035994.t1.p1	pfamNonRepeat	PF14853.7	Fis1 C-terminal tetratricopeptide repeat
			HUMLU_CAS0035994.t1.p1	pfamNonRepeat	PF12968.8	Domain of Unknown Function (DUF3856)
			HUMLU_CAS0035996.t1.p1	uniprotPlantNonRepeat	Q9T0A4	sp|Q9T0A4|NDHS_ARATH NAD(P)H-quinone oxidoreductase subunit S, chloroplastic OS=Arabidopsis thaliana OX=3702 GN=ndhS PE=1 SV=1
			HUMLU_CAS0035996.t1.p1	pfamNonRepeat	PF11623.9	NAD(P)H dehydrogenase subunit S
			HUMLU_CAS0035998.t2.p1	uniprotPlantNonRepeat	Q8GUG7	sp|Q8GUG7|RH50_ARATH DEAD-box ATP-dependent RNA helicase 50 OS=Arabidopsis thaliana OX=3702 GN=RH50 PE=2 SV=2
			HUMLU_CAS0035998.t2.p1	pfamNonRepeat	PF00270.30	DEAD/DEAH box helicase
			HUMLU_CAS0035998.t2.p1	pfamNonRepeat	PF00271.32	Helicase conserved C-terminal domain
			HUMLU_CAS0035998.t2.p1	pfamNonRepeat	PF04851.16	Type III restriction enzyme, res subunit
			HUMLU_CAS0035998.t2.p1	pfamNonRepeat	PF00176.24	SNF2 family N-terminal domain
			HUMLU_CAS0036002.t2.p1	uniprotPlantNonRepeat	Q5XET6	sp|Q5XET6|PUS3_ARATH RNA pseudouridine synthase 3, mitochondrial OS=Arabidopsis thaliana OX=3702 GN=At1g78910 PE=2 SV=1
			HUMLU_CAS0036002.t2.p1	pfamNonRepeat	PF00849.23	RNA pseudouridylate synthase
			HUMLU_CAS0036003.t2.p1	uniprotPlantNonRepeat	O65781	sp|O65781|GALE2_CYATE UDP-glucose 4-epimerase GEPI48 OS=Cyamopsis tetragonoloba OX=3832 PE=2 SV=1
			HUMLU_CAS0036003.t2.p1	pfamNonRepeat	PF16363.6	GDP-mannose 4,6 dehydratase
			HUMLU_CAS0036003.t2.p1	pfamNonRepeat	PF01370.22	NAD dependent epimerase/dehydratase family
			HUMLU_CAS0036003.t2.p1	pfamNonRepeat	PF02719.16	Polysaccharide biosynthesis protein
			HUMLU_CAS0036003.t2.p1	pfamNonRepeat	PF01073.20	3-beta hydroxysteroid dehydrogenase/isomerase family
			HUMLU_CAS0036003.t2.p1	pfamNonRepeat	PF04321.18	RmlD substrate binding domain
			HUMLU_CAS0036003.t2.p1	pfamNonRepeat	PF00106.26	short chain dehydrogenase
			HUMLU_CAS0036003.t2.p1	pfamNonRepeat	PF13460.7	NAD(P)H-binding
			HUMLU_CAS0036003.t2.p1	pfamNonRepeat	PF08659.11	KR domain
			HUMLU_CAS0036003.t2.p1	pfamNonRepeat	PF07993.13	Male sterility protein
			HUMLU_CAS0036005.t1.p1	uniprotPlantNonRepeat	Q39828	sp|Q39828|SDL5A_SOYBN Dynamin-related protein 5A OS=Glycine max OX=3847 PE=2 SV=1
			HUMLU_CAS0036005.t1.p1	pfamNonRepeat	PF01031.21	Dynamin central region
			HUMLU_CAS0036005.t1.p1	pfamNonRepeat	PF00350.24	Dynamin family
			HUMLU_CAS0036005.t1.p1	pfamNonRepeat	PF02212.19	Dynamin GTPase effector domain
			HUMLU_CAS0036005.t1.p1	pfamNonRepeat	PF01926.24	50S ribosome-binding GTPase
			HUMLU_CAS0036006.t1.p1	uniprotPlantNonRepeat	Q680C0	sp|Q680C0|GDL62_ARATH GDSL esterase/lipase At4g10955 OS=Arabidopsis thaliana OX=3702 GN=At4g10955 PE=2 SV=1
			HUMLU_CAS0036006.t1.p1	pfamNonRepeat	PF01764.26	Lipase (class 3)
			HUMLU_CAS0036006.t1.p1	pfamNonRepeat	PF12697.8	Alpha/beta hydrolase family
			HUMLU_CAS0036007.t1.p1	uniprotPlantNonRepeat	O23051	sp|O23051|KAO1_ARATH Ent-kaurenoic acid oxidase 1 OS=Arabidopsis thaliana OX=3702 GN=KAO1 PE=1 SV=1
			HUMLU_CAS0036007.t1.p1	pfamNonRepeat	PF00067.23	Cytochrome P450
			HUMLU_CAS0036008.t1.p1	pfamNonRepeat	PF13968.7	Domain of unknown function (DUF4220)
			HUMLU_CAS0036008.t1.p1	pfamNonRepeat	PF04578.14	Protein of unknown function, DUF594
			HUMLU_CAS0036010.t2.p1	pfamNonRepeat	PF03168.14	Late embryogenesis abundant protein
			HUMLU_CAS0036011.t1.p1	uniprotPlantNonRepeat	Q9SGW8	sp|Q9SGW8|P4KG2_ARATH Phosphatidylinositol 4-kinase gamma 2 OS=Arabidopsis thaliana OX=3702 GN=PI4KG2 PE=1 SV=2
			HUMLU_CAS0036011.t1.p1	pfamNonRepeat	PF00454.28	Phosphatidylinositol 3- and 4-kinase
			HUMLU_CAS0036011.t1.p1	pfamNonRepeat	PF00240.24	Ubiquitin family
			HUMLU_CAS0036011.t1.p1	pfamNonRepeat	PF11976.9	Ubiquitin-2 like Rad60 SUMO-like
			HUMLU_CAS0036014.t1.p1	uniprotPlantNonRepeat	Q9SHY8	sp|Q9SHY8|SLU7A_ARATH Pre-mRNA-splicing factor SLU7-A OS=Arabidopsis thaliana OX=3702 GN=At1g65660 PE=1 SV=2
			HUMLU_CAS0036014.t1.p1	pfamNonRepeat	PF11708.9	Pre-mRNA splicing Prp18-interacting factor
			HUMLU_CAS0036015.t1.p1	uniprotPlantNonRepeat	Q9SIT5	sp|Q9SIT5|CHX15_ARATH Cation/H(+) antiporter 15 OS=Arabidopsis thaliana OX=3702 GN=CHX15 PE=2 SV=1
			HUMLU_CAS0036015.t1.p1	pfamNonRepeat	PF00999.22	Sodium/hydrogen exchanger family
			HUMLU_CAS0036016.t1.p1	uniprotPlantNonRepeat	Q9FLN0	sp|Q9FLN0|GLIP1_ARATH GDSL esterase/lipase 1 OS=Arabidopsis thaliana OX=3702 GN=GLIP1 PE=1 SV=1
			HUMLU_CAS0036016.t1.p1	pfamNonRepeat	PF00657.23	GDSL-like Lipase/Acylhydrolase
			HUMLU_CAS0036019.t1.p1	uniprotPlantNonRepeat	Q8L7I1	sp|Q8L7I1|Y4193_ARATH Uncharacterized protein At4g10930 OS=Arabidopsis thaliana OX=3702 GN=At4g10930 PE=2 SV=1
			HUMLU_CAS0036019.t1.p1	pfamNonRepeat	PF15870.6	ElonginA binding-protein 1
			HUMLU_CAS0036021.t1.p1	uniprotPlantNonRepeat	O22993	sp|O22993|FTSI1_ARATH Probable inactive ATP-dependent zinc metalloprotease FTSHI 1, chloroplastic OS=Arabidopsis thaliana OX=3702 GN=FTSHI1 PE=1 SV=1
			HUMLU_CAS0036021.t1.p1	pfamNonRepeat	PF00004.30	ATPase family associated with various cellular activities (AAA)
			HUMLU_CAS0036021.t1.p1	pfamNonRepeat	PF01434.19	Peptidase family M41
			HUMLU_CAS0036021.t1.p1	pfamNonRepeat	PF17862.2	AAA+ lid domain
			HUMLU_CAS0036021.t1.p1	pfamNonRepeat	PF05496.13	Holliday junction DNA helicase RuvB P-loop domain
			HUMLU_CAS0036021.t1.p1	pfamNonRepeat	PF07728.15	AAA domain (dynein-related subfamily)
			HUMLU_CAS0036021.t1.p1	pfamNonRepeat	PF13207.7	AAA domain
			HUMLU_CAS0036021.t1.p1	pfamNonRepeat	PF13191.7	AAA ATPase domain
			HUMLU_CAS0036021.t1.p1	pfamNonRepeat	PF06068.14	TIP49 P-loop domain
			HUMLU_CAS0036023.t1.p1	uniprotPlantNonRepeat	F4JPE9	sp|F4JPE9|SUN5_ARATH SUN domain-containing protein 5 OS=Arabidopsis thaliana OX=3702 GN=SUN5 PE=1 SV=1
			HUMLU_CAS0036023.t1.p1	pfamNonRepeat	PF07738.14	Sad1 / UNC-like C-terminal
			HUMLU_CAS0036025.t1.p1	uniprotPlantNonRepeat	Q93YV9	sp|Q93YV9|SKIP8_ARATH F-box protein SKIP8 OS=Arabidopsis thaliana OX=3702 GN=SKIP8 PE=1 SV=1
			HUMLU_CAS0036025.t1.p1	pfamNonRepeat	PF13474.7	SnoaL-like domain
			HUMLU_CAS0036025.t1.p1	pfamNonRepeat	PF00646.34	F-box domain
			HUMLU_CAS0036025.t1.p1	pfamNonRepeat	PF12937.8	F-box-like
			HUMLU_CAS0036025.t1.p1	pfamNonRepeat	PF14534.7	Domain of unknown function (DUF4440)
			HUMLU_CAS0036027.t1.p1	uniprotPlantNonRepeat	V9M2S5	sp|V9M2S5|RPV1_VITRO Disease resistance protein RPV1 OS=Vitis rotundifolia OX=103349 GN=RPV1 PE=1 SV=1
			HUMLU_CAS0036027.t1.p1	pfamNonRepeat	PF13855.7	Leucine rich repeat
			HUMLU_CAS0036027.t1.p1	pfamNonRepeat	PF12799.8	Leucine Rich repeats (2 copies)
			HUMLU_CAS0036027.t1.p1	pfamNonRepeat	PF13516.7	Leucine Rich repeat
			HUMLU_CAS0036029.t1.p1	uniprotPlantNonRepeat	V9M2S5	sp|V9M2S5|RPV1_VITRO Disease resistance protein RPV1 OS=Vitis rotundifolia OX=103349 GN=RPV1 PE=1 SV=1
			HUMLU_CAS0036029.t1.p1	pfamNonRepeat	PF12799.8	Leucine Rich repeats (2 copies)
			HUMLU_CAS0036029.t1.p1	pfamNonRepeat	PF13855.7	Leucine rich repeat
			HUMLU_CAS0036029.t1.p1	pfamNonRepeat	PF13516.7	Leucine Rich repeat
			HUMLU_CAS0036030.t1.p1	uniprotPlantNonRepeat	O65155	sp|O65155|KELP_ARATH RNA polymerase II transcriptional coactivator KELP OS=Arabidopsis thaliana OX=3702 GN=KELP PE=1 SV=1
			HUMLU_CAS0036030.t1.p1	pfamNonRepeat	PF02229.17	Transcriptional Coactivator p15 (PC4)
			HUMLU_CAS0036030.t1.p1	pfamNonRepeat	PF08766.12	DEK C terminal domain
			HUMLU_CAS0036031.t1.p1	uniprotPlantNonRepeat	Q9FLE8	sp|Q9FLE8|Y5986_ARATH Uncharacterized protein At5g39865 OS=Arabidopsis thaliana OX=3702 GN=At5g39865 PE=2 SV=1
			HUMLU_CAS0036031.t1.p1	pfamNonRepeat	PF00462.25	Glutaredoxin
			HUMLU_CAS0036033.t3.p1	uniprotPlantNonRepeat	P37707	sp|P37707|B2_DAUCA B2 protein OS=Daucus carota OX=4039 PE=2 SV=1
			HUMLU_CAS0036033.t3.p1	pfamNonRepeat	PF10539.10	Development and cell death domain
			HUMLU_CAS0036034.t1.p1	uniprotPlantNonRepeat	P52410	sp|P52410|KASC1_ARATH 3-oxoacyl-[acyl-carrier-protein] synthase I, chloroplastic OS=Arabidopsis thaliana OX=3702 GN=KAS1 PE=1 SV=2
			HUMLU_CAS0036034.t1.p1	pfamNonRepeat	PF00109.27	Beta-ketoacyl synthase, N-terminal domain
			HUMLU_CAS0036034.t1.p1	pfamNonRepeat	PF02801.23	Beta-ketoacyl synthase, C-terminal domain
			HUMLU_CAS0036034.t1.p1	pfamNonRepeat	PF00108.24	Thiolase, N-terminal domain
			HUMLU_CAS0036035.t1.p1	uniprotPlantNonRepeat	Q9XED8	sp|Q9XED8|ARFI_ARATH Auxin response factor 9 OS=Arabidopsis thaliana OX=3702 GN=ARF9 PE=1 SV=1
			HUMLU_CAS0036035.t1.p1	pfamNonRepeat	PF06507.14	Auxin response factor
			HUMLU_CAS0036035.t1.p1	pfamNonRepeat	PF02362.22	B3 DNA binding domain
			HUMLU_CAS0036035.t1.p1	pfamNonRepeat	PF02309.17	AUX/IAA family
			HUMLU_CAS0036036.t1.p1	uniprotPlantNonRepeat	Q0WVN5	sp|Q0WVN5|CSLG3_ARATH Cellulose synthase-like protein G3 OS=Arabidopsis thaliana OX=3702 GN=CSLG3 PE=2 SV=2
			HUMLU_CAS0036036.t1.p1	pfamNonRepeat	PF03552.15	Cellulose synthase
			HUMLU_CAS0036036.t1.p1	pfamNonRepeat	PF13632.7	Glycosyl transferase family group 2
			HUMLU_CAS0036036.t1.p1	pfamNonRepeat	PF13641.7	Glycosyltransferase like family 2
			HUMLU_CAS0036039.t1.p1	uniprotPlantNonRepeat	Q0WVN5	sp|Q0WVN5|CSLG3_ARATH Cellulose synthase-like protein G3 OS=Arabidopsis thaliana OX=3702 GN=CSLG3 PE=2 SV=2
			HUMLU_CAS0036039.t1.p1	pfamNonRepeat	PF03552.15	Cellulose synthase
			HUMLU_CAS0036039.t1.p1	pfamNonRepeat	PF13632.7	Glycosyl transferase family group 2
			HUMLU_CAS0036040.t1.p1	uniprotPlantNonRepeat	Q0WVN5	sp|Q0WVN5|CSLG3_ARATH Cellulose synthase-like protein G3 OS=Arabidopsis thaliana OX=3702 GN=CSLG3 PE=2 SV=2
			HUMLU_CAS0036040.t1.p1	pfamNonRepeat	PF03552.15	Cellulose synthase
			HUMLU_CAS0036040.t1.p1	pfamNonRepeat	PF13632.7	Glycosyl transferase family group 2
			HUMLU_CAS0036043.t1.p1	uniprotPlantNonRepeat	Q0WVN5	sp|Q0WVN5|CSLG3_ARATH Cellulose synthase-like protein G3 OS=Arabidopsis thaliana OX=3702 GN=CSLG3 PE=2 SV=2
			HUMLU_CAS0036043.t1.p1	pfamNonRepeat	PF03552.15	Cellulose synthase
			HUMLU_CAS0036043.t1.p1	pfamNonRepeat	PF13632.7	Glycosyl transferase family group 2
			HUMLU_CAS0036047.t1.p1	uniprotPlantNonRepeat	Q8VY91	sp|Q8VY91|RR6_ARATH 30S ribosomal protein S6 alpha, chloroplastic OS=Arabidopsis thaliana OX=3702 GN=RPS6 PE=2 SV=1
			HUMLU_CAS0036047.t1.p1	pfamNonRepeat	PF01250.18	Ribosomal protein S6
			HUMLU_CAS0036048.t1.p1	uniprotPlantNonRepeat	Q9M3A3	sp|Q9M3A3|ABIL2_ARATH Protein ABIL2 OS=Arabidopsis thaliana OX=3702 GN=ABIL2 PE=2 SV=1
			HUMLU_CAS0036049.t1.p1	uniprotPlantNonRepeat	Q8RWY4	sp|Q8RWY4|NLP6_ARATH Protein NLP6 OS=Arabidopsis thaliana OX=3702 GN=NLP6 PE=2 SV=2
			HUMLU_CAS0036049.t1.p1	pfamNonRepeat	PF13185.7	GAF domain
			HUMLU_CAS0036051.t2.p1	uniprotPlantNonRepeat	Q84TH9	sp|Q84TH9|NLP7_ARATH Protein NLP7 OS=Arabidopsis thaliana OX=3702 GN=NLP7 PE=1 SV=2
			HUMLU_CAS0036051.t2.p1	pfamNonRepeat	PF02042.16	RWP-RK domain
			HUMLU_CAS0036051.t2.p1	pfamNonRepeat	PF00564.25	PB1 domain
			HUMLU_CAS0036053.t1.p1	uniprotPlantNonRepeat	Q6K4V2	sp|Q6K4V2|SWET4_ORYSJ Bidirectional sugar transporter SWEET4 OS=Oryza sativa subsp. japonica OX=39947 GN=SWEET4 PE=2 SV=1
			HUMLU_CAS0036053.t1.p1	pfamNonRepeat	PF03083.17	Sugar efflux transporter for intercellular exchange
			HUMLU_CAS0036054.t1.p1	uniprotPlantNonRepeat	Q8LBF7	sp|Q8LBF7|SWET7_ARATH Bidirectional sugar transporter SWEET7 OS=Arabidopsis thaliana OX=3702 GN=SWEET7 PE=1 SV=1
			HUMLU_CAS0036054.t1.p1	pfamNonRepeat	PF03083.17	Sugar efflux transporter for intercellular exchange
			HUMLU_CAS0036056.t1.p1	uniprotPlantNonRepeat	O81629	sp|O81629|KLCR1_ARATH Protein KINESIN LIGHT CHAIN-RELATED 1 OS=Arabidopsis thaliana OX=3702 GN=KLCR1 PE=1 SV=1
			HUMLU_CAS0036056.t1.p1	pfamNonRepeat	PF13424.7	Tetratricopeptide repeat
			HUMLU_CAS0036056.t1.p1	pfamNonRepeat	PF07719.18	Tetratricopeptide repeat
			HUMLU_CAS0036056.t1.p1	pfamNonRepeat	PF00515.29	Tetratricopeptide repeat
			HUMLU_CAS0036056.t1.p1	pfamNonRepeat	PF13374.7	Tetratricopeptide repeat
			HUMLU_CAS0036056.t1.p1	pfamNonRepeat	PF13176.7	Tetratricopeptide repeat
			HUMLU_CAS0036056.t1.p1	pfamNonRepeat	PF13181.7	Tetratricopeptide repeat
			HUMLU_CAS0036056.t1.p1	pfamNonRepeat	PF17874.2	MalT-like TPR region
			HUMLU_CAS0036056.t1.p1	pfamNonRepeat	PF13428.7	Tetratricopeptide repeat
			HUMLU_CAS0036056.t1.p1	pfamNonRepeat	PF14559.7	Tetratricopeptide repeat
			HUMLU_CAS0036056.t1.p1	pfamNonRepeat	PF13414.7	TPR repeat
			HUMLU_CAS0036056.t1.p1	pfamNonRepeat	PF14938.7	Soluble NSF attachment protein, SNAP
			HUMLU_CAS0036056.t1.p1	pfamNonRepeat	PF10602.10	26S proteasome subunit RPN7
			HUMLU_CAS0036056.t1.p1	pfamNonRepeat	PF13432.7	Tetratricopeptide repeat
			HUMLU_CAS0036056.t1.p1	pfamNonRepeat	PF12968.8	Domain of Unknown Function (DUF3856)
			HUMLU_CAS0036056.t1.p1	pfamNonRepeat	PF13431.7	Tetratricopeptide repeat
			HUMLU_CAS0036056.t1.p1	pfamNonRepeat	PF09986.10	Uncharacterized protein conserved in bacteria (DUF2225)
			HUMLU_CAS0036056.t1.p1	pfamNonRepeat	PF13174.7	Tetratricopeptide repeat
			HUMLU_CAS0036056.t1.p1	pfamNonRepeat	PF12895.8	Anaphase-promoting complex, cyclosome, subunit 3
			HUMLU_CAS0036056.t1.p1	pfamNonRepeat	PF07721.15	Tetratricopeptide repeat
			HUMLU_CAS0036060.t1.p1	uniprotPlantNonRepeat	Q9LIR6	sp|Q9LIR6|BAM1_ARATH Beta-amylase 1, chloroplastic OS=Arabidopsis thaliana OX=3702 GN=BAM1 PE=1 SV=1
			HUMLU_CAS0036060.t1.p1	pfamNonRepeat	PF01373.18	Glycosyl hydrolase family 14
			HUMLU_CAS0036061.t1.p1	pfamNonRepeat	PF10712.10	NAD-specific glutamate dehydrogenase
			HUMLU_CAS0036062.t1.p1	uniprotPlantNonRepeat	Q03685	sp|Q03685|BIP5_TOBAC Luminal-binding protein 5 OS=Nicotiana tabacum OX=4097 GN=BIP5 PE=2 SV=1
			HUMLU_CAS0036062.t1.p1	pfamNonRepeat	PF00012.21	Hsp70 protein
			HUMLU_CAS0036062.t1.p1	pfamNonRepeat	PF06723.14	MreB/Mbl protein
			HUMLU_CAS0036062.t1.p1	pfamNonRepeat	PF14450.7	Cell division protein FtsA
			HUMLU_CAS0036065.t2.p2	uniprotPlantNonRepeat	Q9FHY8	sp|Q9FHY8|HLB1_ARATH Protein HLB1 OS=Arabidopsis thaliana OX=3702 GN=HLB1 PE=1 SV=1
			HUMLU_CAS0036066.t2.p1	uniprotPlantNonRepeat	Q6R3L0	sp|Q6R3L0|YSL1_ARATH Metal-nicotianamine transporter YSL1 OS=Arabidopsis thaliana OX=3702 GN=YSL1 PE=2 SV=2
			HUMLU_CAS0036066.t2.p1	pfamNonRepeat	PF03169.16	OPT oligopeptide transporter protein
			HUMLU_CAS0036071.t1.p1	uniprotPlantNonRepeat	O23304	sp|O23304|BLUS1_ARATH Serine/threonine-protein kinase BLUS1 OS=Arabidopsis thaliana OX=3702 GN=BLUS1 PE=1 SV=1
			HUMLU_CAS0036071.t1.p1	pfamNonRepeat	PF00069.26	Protein kinase domain
			HUMLU_CAS0036071.t1.p1	pfamNonRepeat	PF07714.18	Protein tyrosine and serine/threonine kinase
			HUMLU_CAS0036071.t1.p1	pfamNonRepeat	PF17667.2	Fungal protein kinase
			HUMLU_CAS0036071.t1.p1	pfamNonRepeat	PF14531.7	Kinase-like
			HUMLU_CAS0036080.t1.p1	pfamNonRepeat	PF05631.15	Sugar-tranasporters, 12 TM
			HUMLU_CAS0036080.t1.p1	pfamNonRepeat	PF07690.17	Major Facilitator Superfamily
			HUMLU_CAS0036081.t1.p1	uniprotPlantNonRepeat	Q8LC95	sp|Q8LC95|ENL3_ARATH Early nodulin-like protein 3 OS=Arabidopsis thaliana OX=3702 GN=At5g25090 PE=2 SV=2
			HUMLU_CAS0036081.t1.p1	pfamNonRepeat	PF02298.18	Plastocyanin-like domain
			HUMLU_CAS0036082.t1.p1	uniprotPlantNonRepeat	O82486	sp|O82486|MTA70_ARATH N6-adenosine-methyltransferase MT-A70-like OS=Arabidopsis thaliana OX=3702 GN=MTA PE=1 SV=2
			HUMLU_CAS0036082.t1.p1	pfamNonRepeat	PF05063.15	MT-A70
		Significant marker here	HUMLU_CAS0036084.t1.p1	uniprotPlantNonRepeat	O82485	sp|O82485|OPT7_ARATH Oligopeptide transporter 7 OS=Arabidopsis thaliana OX=3702 GN=OPT7 PE=2 SV=1
			HUMLU_CAS0036084.t1.p1	pfamNonRepeat	PF03169.16	OPT oligopeptide transporter protein
			HUMLU_CAS0036087.t1.p1	uniprotPlantNonRepeat	O81832	sp|O81832|Y4729_ARATH G-type lectin S-receptor-like serine/threonine-protein kinase At4g27290 OS=Arabidopsis thaliana OX=3702 GN=At4g27290 PE=3 SV=4
			HUMLU_CAS0036087.t1.p1	pfamNonRepeat	PF07714.18	Protein tyrosine and serine/threonine kinase
			HUMLU_CAS0036087.t1.p1	pfamNonRepeat	PF00069.26	Protein kinase domain
			HUMLU_CAS0036087.t1.p1	pfamNonRepeat	PF01453.25	D-mannose binding lectin
			HUMLU_CAS0036087.t1.p1	pfamNonRepeat	PF00954.21	S-locus glycoprotein domain
			HUMLU_CAS0036087.t1.p1	pfamNonRepeat	PF08276.12	PAN-like domain
			HUMLU_CAS0036087.t1.p1	pfamNonRepeat	PF11883.9	Domain of unknown function (DUF3403)
			HUMLU_CAS0036090.t1.p1	uniprotPlantNonRepeat	Q9T096	sp|Q9T096|YIPL6_ARATH Protein yippee-like At4g27745 OS=Arabidopsis thaliana OX=3702 GN=At4g27745 PE=3 SV=2
			HUMLU_CAS0036090.t1.p1	pfamNonRepeat	PF03226.15	Yippee zinc-binding/DNA-binding /Mis18, centromere assembly
			HUMLU_CAS0036091.t1.p1	uniprotPlantNonRepeat	Q944Q0	sp|Q944Q0|WNK8_ARATH Serine/threonine-protein kinase WNK8 OS=Arabidopsis thaliana OX=3702 GN=WNK8 PE=1 SV=1
			HUMLU_CAS0036091.t1.p1	pfamNonRepeat	PF00069.26	Protein kinase domain
			HUMLU_CAS0036091.t1.p1	pfamNonRepeat	PF07714.18	Protein tyrosine and serine/threonine kinase
			HUMLU_CAS0036091.t1.p1	pfamNonRepeat	PF12202.9	Oxidative-stress-responsive kinase 1 C-terminal domain
			HUMLU_CAS0036092.t1.p1	uniprotPlantNonRepeat	Q9M0N1	sp|Q9M0N1|PUX10_ARATH Plant UBX domain-containing protein 10 OS=Arabidopsis thaliana OX=3702 GN=PUX10 PE=2 SV=1
			HUMLU_CAS0036092.t1.p1	pfamNonRepeat	PF00789.21	UBX domain
			HUMLU_CAS0036092.t1.p1	pfamNonRepeat	PF14555.7	UBA-like domain
			HUMLU_CAS0036093.t1.p1	pfamNonRepeat	PF04438.17	HIT zinc finger
			HUMLU_CAS0036093.t1.p1	pfamNonRepeat	PF04925.16	SHQ1 protein
			HUMLU_CAS0036095.t1.p1	uniprotPlantNonRepeat	Q9C5Z1	sp|Q9C5Z1|EIF3B_ARATH Eukaryotic translation initiation factor 3 subunit B OS=Arabidopsis thaliana OX=3702 GN=TIF3B1 PE=1 SV=1
			HUMLU_CAS0036095.t1.p1	pfamNonRepeat	PF08662.12	Eukaryotic translation initiation factor eIF2A
			HUMLU_CAS0036095.t1.p1	pfamNonRepeat	PF00076.23	RNA recognition motif. (a.k.a. RRM, RBD, or RNP domain)
			HUMLU_CAS0036095.t1.p1	pfamNonRepeat	PF12894.8	Anaphase-promoting complex subunit 4 WD40 domain
			HUMLU_CAS0036097.t1.p1	uniprotPlantNonRepeat	Q8RX01	sp|Q8RX01|Y3567_ARATH BTB/POZ domain-containing protein At3g05675 OS=Arabidopsis thaliana OX=3702 GN=At3g05675 PE=2 SV=1
			HUMLU_CAS0036097.t1.p1	pfamNonRepeat	PF00651.32	BTB/POZ domain
			HUMLU_CAS0036098.t1.p1	pfamNonRepeat	PF04061.15	ORMDL family
			HUMLU_CAS0036102.t1.p1	uniprotPlantNonRepeat	Q9SY00	sp|Q9SY00|WDR5B_ARATH COMPASS-like H3K4 histone methylase component WDR5B OS=Arabidopsis thaliana OX=3702 GN=WDR5B PE=1 SV=1
			HUMLU_CAS0036102.t1.p1	pfamNonRepeat	PF00400.33	WD domain, G-beta repeat
			HUMLU_CAS0036102.t1.p1	pfamNonRepeat	PF12894.8	Anaphase-promoting complex subunit 4 WD40 domain
			HUMLU_CAS0036102.t1.p1	pfamNonRepeat	PF16529.6	WD40 region of Ge1, enhancer of mRNA-decapping protein
			HUMLU_CAS0036105.t1.p1	pfamNonRepeat	PF09243.11	Mitochondrial small ribosomal subunit Rsm22
			HUMLU_CAS0036105.t1.p1	pfamNonRepeat	PF13489.7	Methyltransferase domain
			HUMLU_CAS0036105.t1.p1	pfamNonRepeat	PF13649.7	Methyltransferase domain
			HUMLU_CAS0036106.t1.p1	uniprotPlantNonRepeat	A0A078ISJ6	sp|A0A078ISJ6|TC32B_BRANA Short-chain dehydrogenase TIC 32 B, chloroplastic OS=Brassica napus OX=3708 GN=TIC32B PE=3 SV=1
			HUMLU_CAS0036106.t1.p1	pfamNonRepeat	PF00106.26	short chain dehydrogenase
			HUMLU_CAS0036106.t1.p1	pfamNonRepeat	PF13561.7	Enoyl-(Acyl carrier protein) reductase
			HUMLU_CAS0036106.t1.p1	pfamNonRepeat	PF08659.11	KR domain
			HUMLU_CAS0036106.t1.p1	pfamNonRepeat	PF01370.22	NAD dependent epimerase/dehydratase family
			HUMLU_CAS0036109.t1.p1	uniprotPlantNonRepeat	Q9SU50	sp|Q9SU50|TRE1_ARATH Trehalase OS=Arabidopsis thaliana OX=3702 GN=TRE1 PE=2 SV=1
			HUMLU_CAS0036109.t1.p1	pfamNonRepeat	PF01204.19	Trehalase
			HUMLU_CAS0036110.t1.p1	uniprotPlantNonRepeat	Q9SU50	sp|Q9SU50|TRE1_ARATH Trehalase OS=Arabidopsis thaliana OX=3702 GN=TRE1 PE=2 SV=1
			HUMLU_CAS0036110.t1.p1	pfamNonRepeat	PF01204.19	Trehalase
			HUMLU_CAS0036111.t1.p1	uniprotPlantNonRepeat	Q8H0V6	sp|Q8H0V6|AB3F_ARATH ABC transporter F family member 3 OS=Arabidopsis thaliana OX=3702 GN=ABCF3 PE=1 SV=1
			HUMLU_CAS0036111.t1.p1	pfamNonRepeat	PF00005.28	ABC transporter
			HUMLU_CAS0036111.t1.p1	pfamNonRepeat	PF12848.8	ABC transporter
			HUMLU_CAS0036111.t1.p1	pfamNonRepeat	PF13304.7	AAA domain, putative AbiEii toxin, Type IV TA system
			HUMLU_CAS0036111.t1.p1	pfamNonRepeat	PF02463.20	RecF/RecN/SMC N terminal domain
			HUMLU_CAS0036111.t1.p1	pfamNonRepeat	PF13175.7	AAA ATPase domain
			HUMLU_CAS0036111.t1.p1	pfamNonRepeat	PF00004.30	ATPase family associated with various cellular activities (AAA)
			HUMLU_CAS0036114.t1.p1	uniprotPlantNonRepeat	Q9FJD4	sp|Q9FJD4|IMB1_ARATH Importin subunit beta-1 OS=Arabidopsis thaliana OX=3702 GN=KPNB1 PE=1 SV=1
			HUMLU_CAS0036114.t1.p1	pfamNonRepeat	PF13513.7	HEAT-like repeat
			HUMLU_CAS0036114.t1.p1	pfamNonRepeat	PF02985.23	HEAT repeat
			HUMLU_CAS0036114.t1.p1	pfamNonRepeat	PF03810.20	Importin-beta N-terminal domain
			HUMLU_CAS0036114.t1.p1	pfamNonRepeat	PF13646.7	HEAT repeats
			HUMLU_CAS0036114.t1.p1	pfamNonRepeat	PF12755.8	Vacuolar 14 Fab1-binding region
			HUMLU_CAS0036114.t1.p1	pfamNonRepeat	PF08623.11	TATA-binding protein interacting (TIP20)
			HUMLU_CAS0036117.t1.p1	pfamNonRepeat	PF04398.13	Protein of unknown function, DUF538
			HUMLU_CAS0036118.t1.p1	uniprotPlantNonRepeat	Q40863	sp|Q40863|EMB8_PICGL Embryogenesis-associated protein EMB8 OS=Picea glauca OX=3330 GN=EMB8 PE=2 SV=1
			HUMLU_CAS0036118.t1.p1	pfamNonRepeat	PF00561.21	alpha/beta hydrolase fold
			HUMLU_CAS0036118.t1.p1	pfamNonRepeat	PF12697.8	Alpha/beta hydrolase family
			HUMLU_CAS0036118.t1.p1	pfamNonRepeat	PF12146.9	Serine aminopeptidase, S33
			HUMLU_CAS0036120.t1.p1	uniprotPlantNonRepeat	Q9SGU9	sp|Q9SGU9|MGL_ARATH Methionine gamma-lyase OS=Arabidopsis thaliana OX=3702 GN=MGL PE=1 SV=1
			HUMLU_CAS0036120.t1.p1	pfamNonRepeat	PF01053.21	Cys/Met metabolism PLP-dependent enzyme
			HUMLU_CAS0036120.t1.p1	pfamNonRepeat	PF00155.22	Aminotransferase class I and II
			HUMLU_CAS0036120.t1.p1	pfamNonRepeat	PF00266.20	Aminotransferase class-V
			HUMLU_CAS0036120.t1.p1	pfamNonRepeat	PF01212.22	Beta-eliminating lyase
			HUMLU_CAS0036122.t1.p1	uniprotPlantNonRepeat	Q9SLP1	sp|Q9SLP1|C78A9_ARATH Cytochrome P450 78A9 OS=Arabidopsis thaliana OX=3702 GN=CYP78A9 PE=1 SV=1
			HUMLU_CAS0036122.t1.p1	pfamNonRepeat	PF00067.23	Cytochrome P450
			HUMLU_CAS0036125.t1.p1	uniprotPlantNonRepeat	F4HPA7	sp|F4HPA7|MD10B_ARATH Mediator of RNA polymerase II transcription subunit 10b OS=Arabidopsis thaliana OX=3702 GN=MED10B PE=1 SV=1
			HUMLU_CAS0036125.t1.p1	pfamNonRepeat	PF09748.10	Transcription factor subunit Med10 of Mediator complex
			HUMLU_CAS0036127.t1.p1	uniprotPlantNonRepeat	Q9FYG4	sp|Q9FYG4|GLOX1_ARATH Aldehyde oxidase GLOX1 OS=Arabidopsis thaliana OX=3702 GN=GLOX1 PE=2 SV=1
			HUMLU_CAS0036127.t1.p1	pfamNonRepeat	PF07250.12	Glyoxal oxidase N-terminus
			HUMLU_CAS0036127.t1.p1	pfamNonRepeat	PF09118.12	Domain of unknown function (DUF1929)
			HUMLU_CAS0036127.t1.p1	pfamNonRepeat	PF13418.7	Galactose oxidase, central domain
			HUMLU_CAS0036129.t1.p1	uniprotPlantNonRepeat	A0A060KY90	sp|A0A060KY90|MYC1_SOLLC Transcription factor MYC1 OS=Solanum lycopersicum OX=4081 GN=MYC1 PE=1 SV=1
			HUMLU_CAS0036129.t1.p1	pfamNonRepeat	PF14215.7	bHLH-MYC and R2R3-MYB transcription factors N-terminal
			HUMLU_CAS0036129.t1.p1	pfamNonRepeat	PF00010.27	Helix-loop-helix DNA-binding domain
			HUMLU_CAS0036131.t1.p1	uniprotPlantNonRepeat	O22977	sp|O22977|BDG3_ARATH Probable lysophospholipase BODYGUARD 3 OS=Arabidopsis thaliana OX=3702 GN=BDG3 PE=2 SV=1
			HUMLU_CAS0036131.t1.p1	pfamNonRepeat	PF00561.21	alpha/beta hydrolase fold
			HUMLU_CAS0036131.t1.p1	pfamNonRepeat	PF12697.8	Alpha/beta hydrolase family
			HUMLU_CAS0036131.t1.p1	pfamNonRepeat	PF12146.9	Serine aminopeptidase, S33
			HUMLU_CAS0036131.t1.p1	pfamNonRepeat	PF06821.14	Serine hydrolase
			HUMLU_CAS0036131.t1.p1	pfamNonRepeat	PF10230.10	Lipid-droplet associated hydrolase
			HUMLU_CAS0036132.t1.p1	uniprotPlantNonRepeat	R4HZ96	sp|R4HZ96|D27_MEDTR Beta-carotene isomerase D27, chloroplastic OS=Medicago truncatula OX=3880 GN=D27 PE=1 SV=1
			HUMLU_CAS0036132.t1.p1	pfamNonRepeat	PF13225.7	Domain of unknown function (DUF4033)
			HUMLU_CAS0036133.t1.p1	uniprotPlantNonRepeat	P05522	sp|P05522|GUN1_PERAE Endoglucanase 1 OS=Persea americana OX=3435 GN=CEL1 PE=2 SV=1
			HUMLU_CAS0036133.t1.p1	pfamNonRepeat	PF00759.20	Glycosyl hydrolase family 9
			HUMLU_CAS0036135.t1.p1	uniprotPlantNonRepeat	F4JY11	sp|F4JY11|CAND7_ARATH Protein CANDIDATE G-PROTEIN COUPLED RECEPTOR 7 OS=Arabidopsis thaliana OX=3702 GN=CAND7 PE=2 SV=1
			HUMLU_CAS0036135.t1.p1	pfamNonRepeat	PF06814.14	Lung seven transmembrane receptor
			HUMLU_CAS0036135.t1.p1	pfamNonRepeat	PF10192.10	Rhodopsin-like GPCR transmembrane domain
			HUMLU_CAS0036136.t1.p1	uniprotPlantNonRepeat	F4I878	sp|F4I878|BLT_ARATH Protein BRANCHLESS TRICHOME OS=Arabidopsis thaliana OX=3702 GN=BLT PE=1 SV=1
			HUMLU_CAS0036138.t1.p1	uniprotPlantNonRepeat	Q9SU44	sp|Q9SU44|GRF8_ARATH Growth-regulating factor 8 OS=Arabidopsis thaliana OX=3702 GN=GRF8 PE=2 SV=1
			HUMLU_CAS0036138.t1.p1	pfamNonRepeat	PF08879.11	WRC
			HUMLU_CAS0036138.t1.p1	pfamNonRepeat	PF08880.12	QLQ
			HUMLU_CAS0036140.t1.p1	uniprotPlantNonRepeat	Q9FLE8	sp|Q9FLE8|Y5986_ARATH Uncharacterized protein At5g39865 OS=Arabidopsis thaliana OX=3702 GN=At5g39865 PE=2 SV=1
			HUMLU_CAS0036140.t1.p1	pfamNonRepeat	PF00462.25	Glutaredoxin
			HUMLU_CAS0036141.t1.p1	uniprotPlantNonRepeat	Q84WP6	sp|Q84WP6|NAC43_ARATH NAC domain-containing protein 43 OS=Arabidopsis thaliana OX=3702 GN=NAC043 PE=2 SV=2
			HUMLU_CAS0036141.t1.p1	pfamNonRepeat	PF02365.16	No apical meristem (NAM) protein
BA	76_148491125	3	HUMLU_CAS0030441.t1.p1	No info
		Significant marker between HUMLU_CAS0030446.t1.p1 and HUMLU_CAS0030449.t1.p1	HUMLU_CAS0030446.t1.p1	pfamNonRepeat	PF03097.19	BRO1-like domain
			HUMLU_CAS0030449.t1.p1	pfamNonRepeat	PF07000.12	Protein of unknown function (DUF1308)
			HUMLU_CAS0030452.t1.p1	uniprotPlantNonRepeat	A9JQS7	sp|A9JQS7|SBTS_LOTJA Subtilisin-like serine-protease S OS=Lotus japonicus OX=34305 GN=SbtS PE=2 SV=1
			HUMLU_CAS0030452.t1.p1	pfamNonRepeat	PF00082.23	Subtilase family
			HUMLU_CAS0030452.t1.p1	pfamNonRepeat	PF17766.2	Fibronectin type-III domain
			HUMLU_CAS0030452.t1.p1	pfamNonRepeat	PF05922.17	Peptidase inhibitor I9
			HUMLU_CAS0030452.t1.p1	pfamNonRepeat	PF02225.23	PA domain
BA	1533_405160052	3	HUMLU_CAS0026182.t1.p1	No info
			HUMLU_CAS0026183.t1.p1	uniprotPlantNonRepeat	F4JTP5	sp|F4JTP5|STY46_ARATH Serine/threonine-protein kinase STY46 OS=Arabidopsis thaliana OX=3702 GN=STY46 PE=1 SV=1
			HUMLU_CAS0026183.t1.p1	pfamNonRepeat	PF07714.18	Protein tyrosine and serine/threonine kinase
			HUMLU_CAS0026183.t1.p1	pfamNonRepeat	PF00069.26	Protein kinase domain
			HUMLU_CAS0026183.t1.p1	pfamNonRepeat	PF17667.2	Fungal protein kinase
			HUMLU_CAS0026183.t1.p1	pfamNonRepeat	PF01842.26	ACT domain
			HUMLU_CAS0026186.t1.p1	uniprotPlantNonRepeat	Q9MA74	sp|Q9MA74|SDC1_ARATH Serine decarboxylase OS=Arabidopsis thaliana OX=3702 GN=SDC PE=1 SV=1
			HUMLU_CAS0026186.t1.p1	pfamNonRepeat	PF00282.20	Pyridoxal-dependent decarboxylase conserved domain
			HUMLU_CAS0026190.t1.p1	uniprotPlantNonRepeat	Q9FH76	sp|Q9FH76|ABAH3_ARATH Abscisic acid 8'-hydroxylase 3 OS=Arabidopsis thaliana OX=3702 GN=CYP707A3 PE=1 SV=1
			HUMLU_CAS0026190.t1.p1	pfamNonRepeat	PF00067.23	Cytochrome P450
			HUMLU_CAS0026191.t1.p1	uniprotPlantNonRepeat	Q9MA75	sp|Q9MA75|VIP1_ARATH Transcription factor VIP1 OS=Arabidopsis thaliana OX=3702 GN=VIP1 PE=1 SV=1
			HUMLU_CAS0026191.t1.p1	pfamNonRepeat	PF00170.22	bZIP transcription factor
			HUMLU_CAS0026191.t1.p1	pfamNonRepeat	PF07716.16	Basic region leucine zipper
			HUMLU_CAS0026191.t1.p1	pfamNonRepeat	PF05667.12	Protein of unknown function (DUF812)
			HUMLU_CAS0026192.t1.p1	uniprotPlantNonRepeat	O23138	sp|O23138|CYC1_ARATH Cytochrome c-1 OS=Arabidopsis thaliana OX=3702 GN=CYTC-1 PE=1 SV=1
			HUMLU_CAS0026192.t1.p1	pfamNonRepeat	PF00034.22	Cytochrome c
			HUMLU_CAS0026192.t1.p1	pfamNonRepeat	PF13442.7	Cytochrome C oxidase, cbb3-type, subunit III
		Significant marker in HUMLU_CAS0026199.t1.p1 (hypothetical protein)	HUMLU_CAS0026202.t1.p1	uniprotPlantNonRepeat	A0MFS5	sp|A0MFS5|WTF1_ARATH Protein WHAT'S THIS FACTOR 1 homolog, chloroplastic OS=Arabidopsis thaliana OX=3702 GN=At4g01037 PE=3 SV=1
			HUMLU_CAS0026202.t1.p1	pfamNonRepeat	PF11955.9	Plant organelle RNA recognition domain
			HUMLU_CAS0026203.t1.p1	pfamNonRepeat	PF13898.7	Domain of unknown function (DUF4205)
			HUMLU_CAS0026204.t1.p1	uniprotPlantNonRepeat	P46276	sp|P46276|F16P2_SOLTU Fructose-1,6-bisphosphatase, cytosolic OS=Solanum tuberosum OX=4113 PE=2 SV=1
			HUMLU_CAS0026204.t1.p1	pfamNonRepeat	PF00316.21	Fructose-1-6-bisphosphatase, N-terminal domain
			HUMLU_CAS0026204.t1.p1	pfamNonRepeat	PF18913.1	Fructose-1-6-bisphosphatase, C-terminal domain
			HUMLU_CAS0026205.t3.p2	uniprotPlantNonRepeat	Q9C6K3	sp|Q9C6K3|DF1_ARATH Trihelix transcription factor DF1 OS=Arabidopsis thaliana OX=3702 GN=DF1 PE=4 SV=1
			HUMLU_CAS0026217.t1.p1	No info
TO	1533_121312918	6	HUMLU_CAS0022347.t2.p1	uniprotPlantNonRepeat	B4FUS3	sp|B4FUS3|CNR8_MAIZE Cell number regulator 8 OS=Zea mays OX=4577 GN=CNR8 PE=2 SV=1
			HUMLU_CAS0022348.t1.p1	pfamNonRepeat	PF15365.7	Proline-rich nuclear receptor coactivator motif
			HUMLU_CAS0022351.t1.p1	uniprotPlantNonRepeat	Q6DBN1	sp|Q6DBN1|Y4845_ARATH BTB/POZ domain-containing protein At4g08455 OS=Arabidopsis thaliana OX=3702 GN=At4g08455 PE=1 SV=1
			HUMLU_CAS0022351.t1.p1	pfamNonRepeat	PF00651.32	BTB/POZ domain
			HUMLU_CAS0022352.t1.p1	uniprotPlantNonRepeat	Q94KE1	sp|Q94KE1|PMTA_ARATH Probable methyltransferase PMT10 OS=Arabidopsis thaliana OX=3702 GN=At1g77260 PE=2 SV=1
			HUMLU_CAS0022352.t1.p1	pfamNonRepeat	PF03141.17	Putative S-adenosyl-L-methionine-dependent methyltransferase
			HUMLU_CAS0022352.t1.p1	pfamNonRepeat	PF08241.13	Methyltransferase domain
			HUMLU_CAS0022352.t1.p1	pfamNonRepeat	PF13649.7	Methyltransferase domain
			HUMLU_CAS0022352.t1.p1	pfamNonRepeat	PF13847.7	Methyltransferase domain
			HUMLU_CAS0022352.t1.p1	pfamNonRepeat	PF13489.7	Methyltransferase domain
			HUMLU_CAS0022352.t1.p1	pfamNonRepeat	PF08242.13	Methyltransferase domain
			HUMLU_CAS0022354.t1.p1	uniprotPlantNonRepeat	A7NVJ4	sp|A7NVJ4|NDHM_VITVI NAD(P)H-quinone oxidoreductase subunit M, chloroplastic OS=Vitis vinifera OX=29760 GN=ndhM PE=2 SV=1
			HUMLU_CAS0022354.t1.p1	pfamNonRepeat	PF10664.10	Cyanobacterial and plastid NDH-1 subunit M
			HUMLU_CAS0022356.t1.p1	uniprotPlantNonRepeat	Q3ED78	sp|Q3ED78|C3H7_ARATH Zinc finger CCCH domain-containing protein 7 OS=Arabidopsis thaliana OX=3702 GN=At1g21570 PE=1 SV=1
		Significant marker here	HUMLU_CAS0022358.t1.p1	uniprotPlantNonRepeat	Q8H1D6	sp|Q8H1D6|RBK1_ARATH Receptor-like cytosolic serine/threonine-protein kinase RBK1 OS=Arabidopsis thaliana OX=3702 GN=RBK1 PE=1 SV=1
			HUMLU_CAS0022358.t1.p1	pfamNonRepeat	PF00069.26	Protein kinase domain
			HUMLU_CAS0022358.t1.p1	pfamNonRepeat	PF07714.18	Protein tyrosine and serine/threonine kinase
			HUMLU_CAS0022358.t1.p1	pfamNonRepeat	PF00582.27	Universal stress protein family
			HUMLU_CAS0022361.t1.p1	uniprotPlantNonRepeat	O80662	sp|O80662|TCHQD_ARATH Glutathione S-transferase TCHQD OS=Arabidopsis thaliana OX=3702 GN=TCHQD PE=2 SV=1
			HUMLU_CAS0022361.t1.p1	pfamNonRepeat	PF13417.7	Glutathione S-transferase, N-terminal domain
			HUMLU_CAS0022361.t1.p1	pfamNonRepeat	PF02798.21	Glutathione S-transferase, N-terminal domain
			HUMLU_CAS0022361.t1.p1	pfamNonRepeat	PF13409.7	Glutathione S-transferase, N-terminal domain
			HUMLU_CAS0022361.t1.p1	pfamNonRepeat	PF13410.7	Glutathione S-transferase, C-terminal domain
			HUMLU_CAS0022361.t1.p1	pfamNonRepeat	PF16865.6	Glutathione S-transferase, C-terminal domain
			HUMLU_CAS0022361.t1.p1	pfamNonRepeat	PF14497.7	Glutathione S-transferase, C-terminal domain
			HUMLU_CAS0022361.t1.p1	pfamNonRepeat	PF00043.26	Glutathione S-transferase, C-terminal domain
			HUMLU_CAS0022362.t1.p1	uniprotPlantNonRepeat	Q2LAE1	sp|Q2LAE1|ASHH2_ARATH Histone-lysine N-methyltransferase ASHH2 OS=Arabidopsis thaliana OX=3702 GN=ASHH2 PE=1 SV=1
			HUMLU_CAS0022364.t2.p1	uniprotPlantNonRepeat	Q2LAE1	sp|Q2LAE1|ASHH2_ARATH Histone-lysine N-methyltransferase ASHH2 OS=Arabidopsis thaliana OX=3702 GN=ASHH2 PE=1 SV=1
			HUMLU_CAS0022364.t2.p1	pfamNonRepeat	PF07496.16	CW-type Zinc Finger
			HUMLU_CAS0022365.t1.p1	uniprotPlantNonRepeat	B6ETT4	sp|B6ETT4|SYT2_ARATH Synaptotagmin-2 OS=Arabidopsis thaliana OX=3702 GN=SYT2 PE=2 SV=1
			HUMLU_CAS0022365.t1.p1	pfamNonRepeat	PF00168.31	C2 domain
			HUMLU_CAS0022365.t1.p1	pfamNonRepeat	PF17047.6	Synaptotagmin-like mitochondrial-lipid-binding domain
			HUMLU_CAS0022366.t1.p1	uniprotPlantNonRepeat	Q9SYQ8	sp|Q9SYQ8|CLV1_ARATH Receptor protein kinase CLAVATA1 OS=Arabidopsis thaliana OX=3702 GN=CLV1 PE=1 SV=3
			HUMLU_CAS0022366.t1.p1	pfamNonRepeat	PF07714.18	Protein tyrosine and serine/threonine kinase
			HUMLU_CAS0022366.t1.p1	pfamNonRepeat	PF00069.26	Protein kinase domain
			HUMLU_CAS0022366.t1.p1	pfamNonRepeat	PF13855.7	Leucine rich repeat
			HUMLU_CAS0022366.t1.p1	pfamNonRepeat	PF12799.8	Leucine Rich repeats (2 copies)
			HUMLU_CAS0022366.t1.p1	pfamNonRepeat	PF00560.34	Leucine Rich Repeat
			HUMLU_CAS0022366.t1.p1	pfamNonRepeat	PF08263.13	Leucine rich repeat N-terminal domain
			HUMLU_CAS0022368.t1.p1	uniprotPlantNonRepeat	F4HR11	sp|F4HR11|KN6_ARATH Kinesin-like protein KIN-6 OS=Arabidopsis thaliana OX=3702 GN=KIN6 PE=3 SV=2
			HUMLU_CAS0022368.t1.p1	pfamNonRepeat	PF00225.24	Kinesin motor domain
			HUMLU_CAS0022368.t1.p1	pfamNonRepeat	PF16796.6	Microtubule binding
TO	1533_414804061	4	HUMLU_CAS0026433.t1.p1	pfamNonRepeat	PF01416.21	tRNA pseudouridine synthase
	Overlap with BA - 1533_413717679		HUMLU_CAS0026434.t2.p2	uniprotPlantNonRepeat	Q9M9G7	sp|Q9M9G7|CAPZB_ARATH Probable F-actin-capping protein subunit beta OS=Arabidopsis thaliana OX=3702 GN=At1g71790 PE=1 SV=1
			HUMLU_CAS0026434.t2.p2	pfamNonRepeat	PF01115.18	F-actin capping protein, beta subunit
			HUMLU_CAS0026435.t1.p1	uniprotPlantNonRepeat	Q9FR62	sp|Q9FR62|P23A_BRANA Co-chaperone protein p23-1 OS=Brassica napus OX=3708 GN=P23-1 PE=1 SV=1
			HUMLU_CAS0026435.t1.p1	pfamNonRepeat	PF04969.17	CS domain
			HUMLU_CAS0026440.t1.p1	uniprotPlantNonRepeat	Q9FX24	sp|Q9FX24|PPR71_ARATH Pentatricopeptide repeat-containing protein At1g34160 OS=Arabidopsis thaliana OX=3702 GN=PCMP-H68 PE=2 SV=2
			HUMLU_CAS0026440.t1.p1	pfamNonRepeat	PF01535.21	PPR repeat
			HUMLU_CAS0026440.t1.p1	pfamNonRepeat	PF14432.7	DYW family of nucleic acid deaminases
			HUMLU_CAS0026440.t1.p1	pfamNonRepeat	PF13041.7	PPR repeat family
			HUMLU_CAS0026440.t1.p1	pfamNonRepeat	PF12854.8	PPR repeat
			HUMLU_CAS0026440.t1.p1	pfamNonRepeat	PF13812.7	Pentatricopeptide repeat domain
			HUMLU_CAS0026440.t1.p1	pfamNonRepeat	PF17177.5	Pentacotripeptide-repeat region of PRORP
			HUMLU_CAS0026441.t1.p1	uniprotPlantNonRepeat	B8B4W4	sp|B8B4W4|GLO19_ORYSI Very-long-chain aldehyde decarbonylase GL1-9 OS=Oryza sativa subsp. indica OX=39946 GN=GL1-9 PE=3 SV=1
			HUMLU_CAS0026441.t1.p1	pfamNonRepeat	PF04116.14	Fatty acid hydroxylase superfamily
			HUMLU_CAS0026442.t1.p1	uniprotPlantNonRepeat	Q9XIC5	sp|Q9XIC5|NAC17_ARATH NAC domain-containing protein 17 OS=Arabidopsis thaliana OX=3702 GN=NAC017 PE=2 SV=1
			HUMLU_CAS0026442.t1.p1	pfamNonRepeat	PF02365.16	No apical meristem (NAM) protein
			HUMLU_CAS0026444.t1.p1	uniprotPlantNonRepeat	Q9M9G6	sp|Q9M9G6|CTF64_ARATH Cleavage stimulating factor 64 OS=Arabidopsis thaliana OX=3702 GN=CSTF64 PE=1 SV=1
			HUMLU_CAS0026444.t1.p1	pfamNonRepeat	PF00076.23	RNA recognition motif. (a.k.a. RRM, RBD, or RNP domain)
			HUMLU_CAS0026444.t1.p1	pfamNonRepeat	PF14327.7	Hinge domain of cleavage stimulation factor subunit 2
			HUMLU_CAS0026444.t1.p1	pfamNonRepeat	PF14304.7	Transcription termination and cleavage factor C-terminal
			HUMLU_CAS0026447.t3.p1	uniprotPlantNonRepeat	Q94BU1	sp|Q94BU1|Y1181_ARATH Uncharacterized aarF domain-containing protein kinase At1g71810, chloroplastic OS=Arabidopsis thaliana OX=3702 GN=At1g71810 PE=1 SV=1
			HUMLU_CAS0026447.t3.p1	pfamNonRepeat	PF01636.24	Phosphotransferase enzyme family
			HUMLU_CAS0026449.t2.p1	uniprotPlantNonRepeat	Q6DBG8	sp|Q6DBG8|ARAD1_ARATH Probable arabinosyltransferase ARAD1 OS=Arabidopsis thaliana OX=3702 GN=ARAD1 PE=1 SV=1
			HUMLU_CAS0026449.t2.p1	pfamNonRepeat	PF03016.16	Exostosin family
			HUMLU_CAS0026451.t1.p1	uniprotPlantNonRepeat	Q9XID0	sp|Q9XID0|FAB1D_ARATH Putative 1-phosphatidylinositol-3-phosphate 5-kinase FAB1D OS=Arabidopsis thaliana OX=3702 GN=FAB1D PE=3 SV=1
			HUMLU_CAS0026451.t1.p1	pfamNonRepeat	PF01504.19	Phosphatidylinositol-4-phosphate 5-Kinase
			HUMLU_CAS0026451.t1.p1	pfamNonRepeat	PF00118.25	TCP-1/cpn60 chaperonin family
			HUMLU_CAS0026452.t1.p1	uniprotPlantNonRepeat	Q9ZUU1	sp|Q9ZUU1|KAD1_ARATH Adenylate kinase 1, chloroplastic OS=Arabidopsis thaliana OX=3702 GN=ADK PE=1 SV=1
			HUMLU_CAS0026452.t1.p1	pfamNonRepeat	PF00406.23	Adenylate kinase
			HUMLU_CAS0026452.t1.p1	pfamNonRepeat	PF13207.7	AAA domain
			HUMLU_CAS0026452.t1.p1	pfamNonRepeat	PF13238.7	AAA domain
			HUMLU_CAS0026453.t1.p1	uniprotPlantNonRepeat	Q8LC53	sp|Q8LC53|EPF2_ARATH Protein EPIDERMAL PATTERNING FACTOR 2 OS=Arabidopsis thaliana OX=3702 GN=EPF2 PE=1 SV=1
			HUMLU_CAS0026453.t1.p1	pfamNonRepeat	PF17181.5	Epidermal patterning factor proteins
			HUMLU_CAS0026455.t1.p1	uniprotPlantNonRepeat	Q94AI6	sp|Q94AI6|SEC6_ARATH Exocyst complex component SEC6 OS=Arabidopsis thaliana OX=3702 GN=SEC6 PE=1 SV=1
			HUMLU_CAS0026455.t1.p1	pfamNonRepeat	PF06046.14	Exocyst complex component Sec6
			HUMLU_CAS0026455.t1.p1	pfamNonRepeat	PF03908.14	Sec20
		Significant marker between HUMLU_CAS0026458.t1.p1 and HUMLU_CAS0026475.t1.p1	HUMLU_CAS0026458.t1.p1	uniprotPlantNonRepeat	Q9FY79	sp|Q9FY79|LAC14_ARATH Laccase-14 OS=Arabidopsis thaliana OX=3702 GN=LAC14 PE=2 SV=1
			HUMLU_CAS0026458.t1.p1	pfamNonRepeat	PF07732.16	Multicopper oxidase
			HUMLU_CAS0026458.t1.p1	pfamNonRepeat	PF07731.15	Multicopper oxidase
			HUMLU_CAS0026458.t1.p1	pfamNonRepeat	PF00394.23	Multicopper oxidase
			HUMLU_CAS0026475.t1.p1	uniprotPlantNonRepeat	Q94AG2	sp|Q94AG2|SERK1_ARATH Somatic embryogenesis receptor kinase 1 OS=Arabidopsis thaliana OX=3702 GN=SERK1 PE=1 SV=2
			HUMLU_CAS0026475.t1.p1	pfamNonRepeat	PF00069.26	Protein kinase domain
			HUMLU_CAS0026475.t1.p1	pfamNonRepeat	PF07714.18	Protein tyrosine and serine/threonine kinase
			HUMLU_CAS0026475.t1.p1	pfamNonRepeat	PF01636.24	Phosphotransferase enzyme family
			HUMLU_CAS0026477.t1.p1	uniprotPlantNonRepeat	Q6JN46	sp|Q6JN46|EIX2_SOLLC Receptor-like protein EIX2 OS=Solanum lycopersicum OX=4081 GN=EIX2 PE=1 SV=2
			HUMLU_CAS0026477.t1.p1	pfamNonRepeat	PF13855.7	Leucine rich repeat
			HUMLU_CAS0026477.t1.p1	pfamNonRepeat	PF12799.8	Leucine Rich repeats (2 copies)
			HUMLU_CAS0026477.t1.p1	pfamNonRepeat	PF00560.34	Leucine Rich Repeat
			HUMLU_CAS0026479.t1.p1	pfamNonRepeat	PF03398.15	Regulator of Vps4 activity in the MVB pathway
			HUMLU_CAS0026481.t1.p1	uniprotPlantNonRepeat	Q9ZT96	sp|Q9ZT96|MTEF4_ARATH Transcription termination factor MTERF4, chloroplastic OS=Arabidopsis thaliana OX=3702 GN=MTERF4 PE=1 SV=1
			HUMLU_CAS0026481.t1.p1	pfamNonRepeat	PF02536.15	mTERF
			HUMLU_CAS0026482.t1.p1	uniprotPlantNonRepeat	Q9M2Z2	sp|Q9M2Z2|WDR5A_ARATH COMPASS-like H3K4 histone methylase component WDR5A OS=Arabidopsis thaliana OX=3702 GN=WDR5A PE=1 SV=1
			HUMLU_CAS0026482.t1.p1	pfamNonRepeat	PF00400.33	WD domain, G-beta repeat
			HUMLU_CAS0026482.t1.p1	pfamNonRepeat	PF12894.8	Anaphase-promoting complex subunit 4 WD40 domain
			HUMLU_CAS0026482.t1.p1	pfamNonRepeat	PF17005.6	WD40-like domain
			HUMLU_CAS0026482.t1.p1	pfamNonRepeat	PF16529.6	WD40 region of Ge1, enhancer of mRNA-decapping protein
			HUMLU_CAS0026482.t1.p1	pfamNonRepeat	PF08662.12	Eukaryotic translation initiation factor eIF2A
			HUMLU_CAS0026482.t1.p1	pfamNonRepeat	PF11715.9	Nucleoporin Nup120/160
			HUMLU_CAS0026482.t1.p1	pfamNonRepeat	PF08553.11	VID27 C-terminal WD40-like domain
			HUMLU_CAS0026484.t1.p1	uniprotPlantNonRepeat	Q9LUC2	sp|Q9LUC2|PP231_ARATH Pentatricopeptide repeat-containing protein At3g14730 OS=Arabidopsis thaliana OX=3702 GN=PCMP-E31 PE=2 SV=1
			HUMLU_CAS0026484.t1.p1	pfamNonRepeat	PF13041.7	PPR repeat family
			HUMLU_CAS0026484.t1.p1	pfamNonRepeat	PF01535.21	PPR repeat
			HUMLU_CAS0026484.t1.p1	pfamNonRepeat	PF12854.8	PPR repeat
			HUMLU_CAS0026484.t1.p1	pfamNonRepeat	PF13812.7	Pentatricopeptide repeat domain
			HUMLU_CAS0026484.t1.p1	pfamNonRepeat	PF17177.5	Pentacotripeptide-repeat region of PRORP
			HUMLU_CAS0026484.t1.p1	pfamNonRepeat	PF14432.7	DYW family of nucleic acid deaminases
			HUMLU_CAS0026484.t1.p1	pfamNonRepeat	PF13428.7	Tetratricopeptide repeat
			HUMLU_CAS0026487.t6.p1	uniprotPlantNonRepeat	Q9XID3	sp|Q9XID3|Y1343_ARATH G-type lectin S-receptor-like serine/threonine-protein kinase At1g34300 OS=Arabidopsis thaliana OX=3702 GN=At1g34300 PE=1 SV=1
			HUMLU_CAS0026487.t6.p1	pfamNonRepeat	PF00069.26	Protein kinase domain
			HUMLU_CAS0026487.t6.p1	pfamNonRepeat	PF07714.18	Protein tyrosine and serine/threonine kinase
			HUMLU_CAS0026487.t6.p1	pfamNonRepeat	PF01453.25	D-mannose binding lectin
			HUMLU_CAS0026487.t6.p1	pfamNonRepeat	PF00954.21	S-locus glycoprotein domain
			HUMLU_CAS0026487.t6.p1	pfamNonRepeat	PF08276.12	PAN-like domain
			HUMLU_CAS0026488.t1.p1	uniprotPlantNonRepeat	Q84VY3	sp|Q84VY3|STAD6_ARATH Stearoyl-[acyl-carrier-protein] 9-desaturase 6, chloroplastic OS=Arabidopsis thaliana OX=3702 GN=S-ACP-DES6 PE=2 SV=2
			HUMLU_CAS0026488.t1.p1	pfamNonRepeat	PF03405.15	Fatty acid desaturase
			HUMLU_CAS0026488.t1.p1	pfamNonRepeat	PF02915.18	Rubrerythrin
			HUMLU_CAS0026494.t1.p1	uniprotPlantNonRepeat	Q9LE20	sp|Q9LE20|DTX54_ARATH Protein DETOXIFICATION 54 OS=Arabidopsis thaliana OX=3702 GN=DTX54 PE=2 SV=1
			HUMLU_CAS0026494.t1.p1	pfamNonRepeat	PF01554.19	MatE
			HUMLU_CAS0026496.t1.p1	uniprotPlantNonRepeat	Q9XID3	sp|Q9XID3|Y1343_ARATH G-type lectin S-receptor-like serine/threonine-protein kinase At1g34300 OS=Arabidopsis thaliana OX=3702 GN=At1g34300 PE=1 SV=1
			HUMLU_CAS0026496.t1.p1	pfamNonRepeat	PF00069.26	Protein kinase domain
			HUMLU_CAS0026496.t1.p1	pfamNonRepeat	PF07714.18	Protein tyrosine and serine/threonine kinase
			HUMLU_CAS0026498.t1.p1	uniprotPlantNonRepeat	Q9LE20	sp|Q9LE20|DTX54_ARATH Protein DETOXIFICATION 54 OS=Arabidopsis thaliana OX=3702 GN=DTX54 PE=2 SV=1
			HUMLU_CAS0026498.t1.p1	pfamNonRepeat	PF01554.19	MatE
			HUMLU_CAS0026500.t1.p1	uniprotPlantNonRepeat	O82656	sp|O82656|PTP1_ARATH Protein-tyrosine-phosphatase PTP1 OS=Arabidopsis thaliana OX=3702 GN=PTP1 PE=1 SV=1
			HUMLU_CAS0026500.t1.p1	pfamNonRepeat	PF00102.28	Protein-tyrosine phosphatase
			HUMLU_CAS0026500.t1.p1	pfamNonRepeat	PF13350.7	Tyrosine phosphatase family
			HUMLU_CAS0026501.t1.p1	uniprotPlantNonRepeat	Q9XID5	sp|Q9XID5|PSI1_ARATH Protein PSK SIMULATOR 1 OS=Arabidopsis thaliana OX=3702 GN=PSI1 PE=1 SV=2
			HUMLU_CAS0026501.t1.p1	pfamNonRepeat	PF05003.13	Protein of unknown function (DUF668)
			HUMLU_CAS0026501.t1.p1	pfamNonRepeat	PF11961.9	Domain of unknown function (DUF3475)
			HUMLU_CAS0026504.t2.p2	uniprotPlantNonRepeat	Q8RXH2	sp|Q8RXH2|NUP85_ARATH Nuclear pore complex protein NUP85 OS=Arabidopsis thaliana OX=3702 GN=NUP85 PE=1 SV=1
			HUMLU_CAS0026504.t2.p2	pfamNonRepeat	PF07575.14	Nup85 Nucleoporin
			HUMLU_CAS0026506.t2.p1	uniprotPlantNonRepeat	Q8RX56	sp|Q8RX56|UNC13_ARATH Protein unc-13 homolog OS=Arabidopsis thaliana OX=3702 GN=PATROL1 PE=2 SV=1
			HUMLU_CAS0026506.t2.p1	pfamNonRepeat	PF05664.12	Unc-13 homolog
			HUMLU_CAS0026508.t1.p1	uniprotPlantNonRepeat	Q0WNP3	sp|Q0WNP3|PP319_ARATH Pentatricopeptide repeat-containing protein At4g18520, chloroplastic OS=Arabidopsis thaliana OX=3702 GN=PCMP-A2 PE=1 SV=1
			HUMLU_CAS0026508.t1.p1	pfamNonRepeat	PF13041.7	PPR repeat family
			HUMLU_CAS0026508.t1.p1	pfamNonRepeat	PF01535.21	PPR repeat
			HUMLU_CAS0026508.t1.p1	pfamNonRepeat	PF12854.8	PPR repeat
			HUMLU_CAS0026508.t1.p1	pfamNonRepeat	PF13812.7	Pentatricopeptide repeat domain
			HUMLU_CAS0026508.t1.p1	pfamNonRepeat	PF17177.5	Pentacotripeptide-repeat region of PRORP
			HUMLU_CAS0026508.t1.p1	pfamNonRepeat	PF13428.7	Tetratricopeptide repeat
			HUMLU_CAS0026508.t1.p1	pfamNonRepeat	PF00637.21	Region in Clathrin and VPS
			HUMLU_CAS0026508.t1.p1	pfamNonRepeat	PF13176.7	Tetratricopeptide repeat
			HUMLU_CAS0026508.t1.p1	pfamNonRepeat	PF10602.10	26S proteasome subunit RPN7
			HUMLU_CAS0026508.t1.p1	pfamNonRepeat	PF14559.7	Tetratricopeptide repeat
			HUMLU_CAS0026511.t1.p1	uniprotPlantNonRepeat	O82314	sp|O82314|U082_ARATH Probable transcriptional regulatory protein At2g25830 OS=Arabidopsis thaliana OX=3702 GN=At2g25830 PE=2 SV=2
			HUMLU_CAS0026511.t1.p1	pfamNonRepeat	PF01709.21	Transcriptional regulator
TO	49_229402574	4	HUMLU_CAS0068934.t1.p1	No info
			HUMLU_CAS0068936.t3.p1	uniprotPlantNonRepeat	Q5M721	sp|Q5M721|PUS5_ARATH RNA pseudouridine synthase 5 OS=Arabidopsis thaliana OX=3702 GN=At3g52260 PE=2 SV=2
			HUMLU_CAS0068936.t3.p1	pfamNonRepeat	PF00849.23	RNA pseudouridylate synthase
			HUMLU_CAS0068939.t14.p1	pfamNonRepeat	PF00249.32	Myb-like DNA-binding domain
			HUMLU_CAS0068939.t14.p1	pfamNonRepeat	PF15963.6	Myb DNA-binding like
			HUMLU_CAS0068939.t14.p1	pfamNonRepeat	PF13921.7	Myb-like DNA-binding domain
			HUMLU_CAS0068941.t1.p1	pfamNonRepeat	PF00249.32	Myb-like DNA-binding domain
			HUMLU_CAS0068941.t1.p1	pfamNonRepeat	PF13921.7	Myb-like DNA-binding domain
			HUMLU_CAS0068941.t1.p1	pfamNonRepeat	PF15963.6	Myb DNA-binding like
		Markrer closest to here	HUMLU_CAS0068949.t1.p1	uniprotPlantNonRepeat	Q9SFB5	sp|Q9SFB5|SCP27_ARATH Serine carboxypeptidase-like 27 OS=Arabidopsis thaliana OX=3702 GN=SCPL27 PE=2 SV=1
			HUMLU_CAS0068949.t1.p1	pfamNonRepeat	PF00450.23	Serine carboxypeptidase
			HUMLU_CAS0068957.t1.p1	uniprotPlantNonRepeat	O80961	sp|O80961|MLO12_ARATH MLO-like protein 12 OS=Arabidopsis thaliana OX=3702 GN=MLO12 PE=1 SV=2
			HUMLU_CAS0068957.t1.p1	pfamNonRepeat	PF03094.16	Mlo family
			HUMLU_CAS0068958.t1.p1	uniprotPlantNonRepeat	Q9ZP16	sp|Q9ZP16|CRK11_ARATH Cysteine-rich receptor-like protein kinase 11 OS=Arabidopsis thaliana OX=3702 GN=CRK11 PE=2 SV=2
			HUMLU_CAS0068958.t1.p1	pfamNonRepeat	PF07714.18	Protein tyrosine and serine/threonine kinase
			HUMLU_CAS0068958.t1.p1	pfamNonRepeat	PF00069.26	Protein kinase domain
			HUMLU_CAS0068961.t1.p1	uniprotPlantNonRepeat	Q9MA15	sp|Q9MA15|AB1K3_ARATH Protein ACTIVITY OF BC1 COMPLEX KINASE 3, chloroplastic OS=Arabidopsis thaliana OX=3702 GN=ABC1K3 PE=1 SV=1
			HUMLU_CAS0068961.t1.p1	pfamNonRepeat	PF03109.17	ABC1 family
			HUMLU_CAS0068961.t1.p1	pfamNonRepeat	PF01636.24	Phosphotransferase enzyme family
			HUMLU_CAS0068963.t1.p1	uniprotPlantNonRepeat	Q8LF05	sp|Q8LF05|RBL19_ARATH Rhomboid-like protein 19 OS=Arabidopsis thaliana OX=3702 GN=RBL19 PE=2 SV=1
			HUMLU_CAS0068963.t1.p1	pfamNonRepeat	PF08551.11	Eukaryotic integral membrane protein (DUF1751)
			HUMLU_CAS0068963.t1.p1	pfamNonRepeat	PF01694.23	Rhomboid family
TO	1533_192570590	3	HUMLU_CAS0023233.t1.p1	uniprotPlantNonRepeat	O81464	sp|O81464|HIP24_ARATH Heavy metal-associated isoprenylated plant protein 24 OS=Arabidopsis thaliana OX=3702 GN=HIPP24 PE=1 SV=1
			HUMLU_CAS0023233.t1.p1	pfamNonRepeat	PF00403.27	Heavy-metal-associated domain
			HUMLU_CAS0023242.t1.p1	uniprotPlantNonRepeat	P53393	sp|P53393|SUT3_STYHA Low affinity sulfate transporter 3 OS=Stylosanthes hamata OX=37660 GN=ST3 PE=2 SV=1
			HUMLU_CAS0023242.t1.p1	pfamNonRepeat	PF00916.21	Sulfate permease family
			HUMLU_CAS0023242.t1.p1	pfamNonRepeat	PF01740.22	STAS domain
			HUMLU_CAS0023246.t1.p1	uniprotPlantNonRepeat	Q9FEP7	sp|Q9FEP7|SUT13_ARATH Sulfate transporter 1.3 OS=Arabidopsis thaliana OX=3702 GN=SULTR1;3 PE=2 SV=1
			HUMLU_CAS0023246.t1.p1	pfamNonRepeat	PF00916.21	Sulfate permease family
			HUMLU_CAS0023246.t1.p1	pfamNonRepeat	PF01740.22	STAS domain
			HUMLU_CAS0023247.t2.p1	uniprotPlantNonRepeat	Q8VZ74	sp|Q8VZ74|ERA_ARATH GTPase ERA-like, chloroplastic OS=Arabidopsis thaliana OX=3702 GN=At5g66470 PE=2 SV=1
			HUMLU_CAS0023247.t2.p1	pfamNonRepeat	PF12631.8	MnmE helical domain
			HUMLU_CAS0023247.t2.p1	pfamNonRepeat	PF10396.10	GTP-binding protein TrmE N-terminus
			HUMLU_CAS0023247.t2.p1	pfamNonRepeat	PF01926.24	50S ribosome-binding GTPase
			HUMLU_CAS0023247.t2.p1	pfamNonRepeat	PF02421.19	Ferrous iron transport protein B
			HUMLU_CAS0023247.t2.p1	pfamNonRepeat	PF04548.17	AIG1 family
			HUMLU_CAS0023247.t2.p1	pfamNonRepeat	PF03193.17	RsgA GTPase
			HUMLU_CAS0023247.t2.p1	pfamNonRepeat	PF00071.23	Ras family
			HUMLU_CAS0023247.t2.p1	pfamNonRepeat	PF08477.14	Ras of Complex, Roc, domain of DAPkinase
			HUMLU_CAS0023247.t2.p1	pfamNonRepeat	PF00009.28	Elongation factor Tu GTP binding domain
		Significant marker here and in HUMLU_CAS0023251.t2.p1 (real gene?)	HUMLU_CAS0023249.t1.p1	uniprotPlantNonRepeat	Q38970	sp|Q38970|ACC1_ARATH Acetyl-CoA carboxylase 1 OS=Arabidopsis thaliana OX=3702 GN=ACC1 PE=1 SV=1
			HUMLU_CAS0023249.t1.p1	pfamNonRepeat	PF08326.13	Acetyl-CoA carboxylase, central region
			HUMLU_CAS0023249.t1.p1	pfamNonRepeat	PF01039.23	Carboxyl transferase domain
			HUMLU_CAS0023249.t1.p1	pfamNonRepeat	PF02786.18	Carbamoyl-phosphate synthase L chain, ATP binding domain
			HUMLU_CAS0023249.t1.p1	pfamNonRepeat	PF00289.23	Biotin carboxylase, N-terminal domain
			HUMLU_CAS0023249.t1.p1	pfamNonRepeat	PF02785.20	Biotin carboxylase C-terminal domain
			HUMLU_CAS0023249.t1.p1	pfamNonRepeat	PF00364.23	Biotin-requiring enzyme
			HUMLU_CAS0023249.t1.p1	pfamNonRepeat	PF02655.15	ATP-grasp domain
			HUMLU_CAS0023249.t1.p1	pfamNonRepeat	PF02222.23	ATP-grasp domain
			HUMLU_CAS0023249.t1.p1	pfamNonRepeat	PF07478.14	D-ala D-ala ligase C-terminus
			HUMLU_CAS0023251.t2.p1	uniprotPlantNonRepeat	Q9LX15	sp|Q9LX15|DFC_ARATH Protein DOWNSTREAM OF FLC OS=Arabidopsis thaliana OX=3702 GN=DFC PE=2 SV=1
			HUMLU_CAS0023251.t2.p1	pfamNonRepeat	PF01190.18	Pollen protein Ole e 1 like
			HUMLU_CAS0023257.t1.p1	uniprotPlantNonRepeat	Q9LM13	sp|Q9LM13|GPMA1_ARATH 2,3-bisphosphoglycerate-dependent phosphoglycerate mutase 1 OS=Arabidopsis thaliana OX=3702 GN=gpmA1 PE=2 SV=1
			HUMLU_CAS0023257.t1.p1	pfamNonRepeat	PF00300.23	Histidine phosphatase superfamily (branch 1)
			HUMLU_CAS0023260.t2.p1	uniprotPlantNonRepeat	Q0WPJ7	sp|Q0WPJ7|RF298_ARATH Putative E3 ubiquitin-protein ligase RF298 OS=Arabidopsis thaliana OX=3702 GN=RF298 PE=2 SV=1
			HUMLU_CAS0023260.t2.p1	pfamNonRepeat	PF13920.7	Zinc finger, C3HC4 type (RING finger)
			HUMLU_CAS0023260.t2.p1	pfamNonRepeat	PF14447.7	Prokaryotic RING finger family 4
			HUMLU_CAS0023265.t1.p1	uniprotPlantNonRepeat	Q84WL9	sp|Q84WL9|AP2S_ARATH AP-2 complex subunit sigma OS=Arabidopsis thaliana OX=3702 GN=AP17 PE=2 SV=1
			HUMLU_CAS0023265.t1.p1	pfamNonRepeat	PF01217.21	Clathrin adaptor complex small chain
			HUMLU_CAS0023266.t1.p1	uniprotPlantNonRepeat	Q6Q8A5	sp|Q6Q8A5|HXK2_TOBAC Hexokinase-2, chloroplastic OS=Nicotiana tabacum OX=4097 GN=HXK2 PE=2 SV=1
			HUMLU_CAS0023266.t1.p1	pfamNonRepeat	PF03727.17	Hexokinase
			HUMLU_CAS0023266.t1.p1	pfamNonRepeat	PF00349.22	Hexokinase
TO	1533_214321371	3	HUMLU_CAS0023806.t1.p1	uniprotPlantNonRepeat	O48781	sp|O48781|SPX2_ARATH SPX domain-containing protein 2 OS=Arabidopsis thaliana OX=3702 GN=SPX2 PE=2 SV=1
	Overlap with TO - 1533_214262650 and TO - 1533_214567482		HUMLU_CAS0023806.t1.p1	pfamNonRepeat	PF03105.20	SPX domain
			HUMLU_CAS0023807.t1.p1	uniprotPlantNonRepeat	Q9SN73	sp|Q9SN73|BSD2_ARATH Protein BUNDLE SHEATH DEFECTIVE 2, chloroplastic OS=Arabidopsis thaliana OX=3702 GN=BSD2 PE=1 SV=1
			HUMLU_CAS0023809.t1.p1	uniprotPlantNonRepeat	Q9LFN6	sp|Q9LFN6|RH56_ARATH DEAD-box ATP-dependent RNA helicase 56 OS=Arabidopsis thaliana OX=3702 GN=RH56 PE=1 SV=2
			HUMLU_CAS0023809.t1.p1	pfamNonRepeat	PF00270.30	DEAD/DEAH box helicase
			HUMLU_CAS0023809.t1.p1	pfamNonRepeat	PF00271.32	Helicase conserved C-terminal domain
			HUMLU_CAS0023809.t1.p1	pfamNonRepeat	PF04851.16	Type III restriction enzyme, res subunit
			HUMLU_CAS0023809.t1.p1	pfamNonRepeat	PF14617.7	U3-containing 90S pre-ribosomal complex subunit
			HUMLU_CAS0023810.t1.p1	uniprotPlantNonRepeat	Q940H7	sp|Q940H7|MES12_ARATH Putative methylesterase 12, chloroplastic OS=Arabidopsis thaliana OX=3702 GN=MES12 PE=2 SV=1
			HUMLU_CAS0023810.t1.p1	pfamNonRepeat	PF12697.8	Alpha/beta hydrolase family
			HUMLU_CAS0023810.t1.p1	pfamNonRepeat	PF00561.21	alpha/beta hydrolase fold
			HUMLU_CAS0023810.t1.p1	pfamNonRepeat	PF12146.9	Serine aminopeptidase, S33
			HUMLU_CAS0023811.t1.p1	uniprotPlantNonRepeat	Q9FVW4	sp|Q9FVW4|RENT3_ARATH Regulator of nonsense transcripts UPF3 OS=Arabidopsis thaliana OX=3702 GN=UPF3 PE=1 SV=1
			HUMLU_CAS0023811.t1.p1	pfamNonRepeat	PF03467.16	Smg-4/UPF3 family
			HUMLU_CAS0023813.t1.p1	uniprotPlantNonRepeat	F4HT21	sp|F4HT21|IAN9_ARATH Immune-associated nucleotide-binding protein 9 OS=Arabidopsis thaliana OX=3702 GN=IAN9 PE=2 SV=1
			HUMLU_CAS0023813.t1.p1	pfamNonRepeat	PF04548.17	AIG1 family
			HUMLU_CAS0023813.t1.p1	pfamNonRepeat	PF01926.24	50S ribosome-binding GTPase
			HUMLU_CAS0023813.t1.p1	pfamNonRepeat	PF03193.17	RsgA GTPase
			HUMLU_CAS0023815.t1.p1	uniprotPlantNonRepeat	F6I457	sp|F6I457|AG11C_VITVI Agamous-like MADS-box protein AGL11 OS=Vitis vinifera OX=29760 GN=AGL11 PE=2 SV=1
			HUMLU_CAS0023815.t1.p1	pfamNonRepeat	PF01486.18	K-box region
			HUMLU_CAS0023815.t1.p1	pfamNonRepeat	PF00319.19	SRF-type transcription factor (DNA-binding and dimerisation domain)
			HUMLU_CAS0023823.t1.p1	uniprotPlantNonRepeat	Q9ZT66	sp|Q9ZT66|E134_MAIZE Endo-1,3;1,4-beta-D-glucanase OS=Zea mays OX=4577 PE=1 SV=1
			HUMLU_CAS0023823.t1.p1	pfamNonRepeat	PF01738.19	Dienelactone hydrolase family
			HUMLU_CAS0023824.t1.p1	uniprotPlantNonRepeat	Q9ZT66	sp|Q9ZT66|E134_MAIZE Endo-1,3;1,4-beta-D-glucanase OS=Zea mays OX=4577 PE=1 SV=1
			HUMLU_CAS0023824.t1.p1	pfamNonRepeat	PF01738.19	Dienelactone hydrolase family
			HUMLU_CAS0023825.t1.p1	uniprotPlantNonRepeat	B9FSC8	sp|B9FSC8|OPR11_ORYSJ Putative 12-oxophytodienoate reductase 11 OS=Oryza sativa subsp. japonica OX=39947 GN=OPR11 PE=2 SV=1
			HUMLU_CAS0023825.t1.p1	pfamNonRepeat	PF00724.21	NADH:flavin oxidoreductase / NADH oxidase family
			HUMLU_CAS0023832.t1.p1	uniprotPlantNonRepeat	Q8W117	sp|Q8W117|SMU1_ARATH Suppressor of mec-8 and unc-52 protein homolog 1 OS=Arabidopsis thaliana OX=3702 GN=SMU1 PE=1 SV=1
			HUMLU_CAS0023832.t1.p1	pfamNonRepeat	PF00400.33	WD domain, G-beta repeat
			HUMLU_CAS0023832.t1.p1	pfamNonRepeat	PF17814.2	LisH-like dimerisation domain
			HUMLU_CAS0023832.t1.p1	pfamNonRepeat	PF12894.8	Anaphase-promoting complex subunit 4 WD40 domain
			HUMLU_CAS0023832.t1.p1	pfamNonRepeat	PF16529.6	WD40 region of Ge1, enhancer of mRNA-decapping protein
			HUMLU_CAS0023832.t1.p1	pfamNonRepeat	PF11715.9	Nucleoporin Nup120/160
			HUMLU_CAS0023833.t1.p1	uniprotPlantNonRepeat	Q9SF78	sp|Q9SF78|GDL29_ARATH GDSL esterase/lipase At1g71691 OS=Arabidopsis thaliana OX=3702 GN=At1g71691 PE=2 SV=1
			HUMLU_CAS0023833.t1.p1	pfamNonRepeat	PF00657.23	GDSL-like Lipase/Acylhydrolase
			HUMLU_CAS0023838.t1.p1	uniprotPlantNonRepeat	A0A2P1GIW7	sp|A0A2P1GIW7|SAT_CATRO Stemmadenine O-acetyltransferase OS=Catharanthus roseus OX=4058 GN=SAT PE=1 SV=1
			HUMLU_CAS0023838.t1.p1	pfamNonRepeat	PF02458.16	Transferase family
			HUMLU_CAS0023840.t1.p1	uniprotPlantNonRepeat	F4HUK6	sp|F4HUK6|AAE1_ARATH Probable acyl-activating enzyme 1, peroxisomal OS=Arabidopsis thaliana OX=3702 GN=AAE1 PE=2 SV=1
			HUMLU_CAS0023840.t1.p1	pfamNonRepeat	PF00501.29	AMP-binding enzyme
			HUMLU_CAS0023840.t1.p1	pfamNonRepeat	PF13193.7	AMP-binding enzyme C-terminal domain
			HUMLU_CAS0023842.t1.p1	uniprotPlantNonRepeat	Q9FGS0	sp|Q9FGS0|CP31B_ARATH RNA-binding protein CP31B, chloroplastic OS=Arabidopsis thaliana OX=3702 GN=CP31B PE=1 SV=1
			HUMLU_CAS0023842.t1.p1	pfamNonRepeat	PF00076.23	RNA recognition motif. (a.k.a. RRM, RBD, or RNP domain)
			HUMLU_CAS0023844.t1.p1	uniprotPlantNonRepeat	Q9LM93	sp|Q9LM93|DPM1_ARATH Dolichol-phosphate mannosyltransferase subunit 1 OS=Arabidopsis thaliana OX=3702 GN=DPMS1 PE=1 SV=1
			HUMLU_CAS0023844.t1.p1	pfamNonRepeat	PF00535.27	Glycosyl transferase family 2
			HUMLU_CAS0023844.t1.p1	pfamNonRepeat	PF13641.7	Glycosyltransferase like family 2
			HUMLU_CAS0023844.t1.p1	pfamNonRepeat	PF10111.10	Glycosyltransferase like family 2
			HUMLU_CAS0023844.t1.p1	pfamNonRepeat	PF13506.7	Glycosyl transferase family 21
			HUMLU_CAS0023845.t3.p1	uniprotPlantNonRepeat	Q41059	sp|Q41059|GLGB2_PEA 1,4-alpha-glucan-branching enzyme 1, chloroplastic/amyloplastic (Fragment) OS=Pisum sativum OX=3888 GN=SBEII PE=1 SV=1
			HUMLU_CAS0023845.t3.p1	pfamNonRepeat	PF02806.19	Alpha amylase, C-terminal all-beta domain
			HUMLU_CAS0023845.t3.p1	pfamNonRepeat	PF02922.19	Carbohydrate-binding module 48 (Isoamylase N-terminal domain)
			HUMLU_CAS0023845.t3.p1	pfamNonRepeat	PF00128.25	Alpha amylase, catalytic domain
			HUMLU_CAS0023847.t1.p1	uniprotPlantNonRepeat	Q9LM92	sp|Q9LM92|SMD3B_ARATH Small nuclear ribonucleoprotein SmD3b OS=Arabidopsis thaliana OX=3702 GN=SMD3B PE=2 SV=1
			HUMLU_CAS0023847.t1.p1	pfamNonRepeat	PF01423.23	LSM domain
			HUMLU_CAS0023848.t2.p1	uniprotPlantNonRepeat	Q8LEV3	sp|Q8LEV3|Y2060_ARATH BTB/POZ domain-containing protein At2g30600 OS=Arabidopsis thaliana OX=3702 GN=At2g30600/At2g30610 PE=2 SV=1
			HUMLU_CAS0023848.t2.p1	pfamNonRepeat	PF00651.32	BTB/POZ domain
			HUMLU_CAS0023848.t2.p1	pfamNonRepeat	PF12248.9	Farnesoic acid 0-methyl transferase
			HUMLU_CAS0023848.t2.p1	pfamNonRepeat	PF00754.26	F5/8 type C domain
			HUMLU_CAS0023848.t2.p1	pfamNonRepeat	PF07707.16	BTB And C-terminal Kelch
			HUMLU_CAS0023849.t1.p1	uniprotPlantNonRepeat	Q9SFW6	sp|Q9SFW6|CCB24_ARATH Cyclin-B2-4 OS=Arabidopsis thaliana OX=3702 GN=CYCB2-4 PE=2 SV=2
			HUMLU_CAS0023849.t1.p1	pfamNonRepeat	PF00134.24	Cyclin, N-terminal domain
			HUMLU_CAS0023849.t1.p1	pfamNonRepeat	PF02984.20	Cyclin, C-terminal domain
			HUMLU_CAS0023850.t1.p1	uniprotPlantNonRepeat	Q681N2	sp|Q681N2|PUB15_ARATH U-box domain-containing protein 15 OS=Arabidopsis thaliana OX=3702 GN=PUB15 PE=2 SV=2
			HUMLU_CAS0023850.t1.p1	pfamNonRepeat	PF00514.24	Armadillo/beta-catenin-like repeat
			HUMLU_CAS0023850.t1.p1	pfamNonRepeat	PF04564.16	U-box domain
			HUMLU_CAS0023850.t1.p1	pfamNonRepeat	PF04826.14	Armadillo-like
			HUMLU_CAS0023850.t1.p1	pfamNonRepeat	PF13646.7	HEAT repeats
			HUMLU_CAS0023850.t1.p1	pfamNonRepeat	PF11789.9	Zinc-finger of the MIZ type in Nse subunit
			HUMLU_CAS0023854.t1.p1	uniprotPlantNonRepeat	P07145	sp|P07145|CATA_IPOBA Catalase OS=Ipomoea batatas OX=4120 PE=2 SV=1
			HUMLU_CAS0023854.t1.p1	pfamNonRepeat	PF00199.20	Catalase
			HUMLU_CAS0023854.t1.p1	pfamNonRepeat	PF06628.13	Catalase-related immune-responsive
			HUMLU_CAS0023855.t1.p1	uniprotPlantNonRepeat	P25819	sp|P25819|CATA2_ARATH Catalase-2 OS=Arabidopsis thaliana OX=3702 GN=CAT2 PE=1 SV=3
			HUMLU_CAS0023855.t1.p1	pfamNonRepeat	PF00199.20	Catalase
			HUMLU_CAS0023855.t1.p1	pfamNonRepeat	PF06628.13	Catalase-related immune-responsive
			HUMLU_CAS0023859.t1.p1	pfamNonRepeat	PF16414.6	Niemann-Pick C1 N terminus
			HUMLU_CAS0023861.t1.p1	uniprotPlantNonRepeat	Q9C8E7	sp|Q9C8E7|GLR33_ARATH Glutamate receptor 3.3 OS=Arabidopsis thaliana OX=3702 GN=GLR3.3 PE=1 SV=1
			HUMLU_CAS0023861.t1.p1	pfamNonRepeat	PF01094.29	Receptor family ligand binding region
			HUMLU_CAS0023861.t1.p1	pfamNonRepeat	PF00060.27	Ligand-gated ion channel
			HUMLU_CAS0023861.t1.p1	pfamNonRepeat	PF00497.21	Bacterial extracellular solute-binding proteins, family 3
			HUMLU_CAS0023861.t1.p1	pfamNonRepeat	PF13458.7	Periplasmic binding protein
			HUMLU_CAS0023861.t1.p1	pfamNonRepeat	PF10613.10	Ligated ion channel L-glutamate- and glycine-binding site
			HUMLU_CAS0023863.t1.p1	uniprotPlantNonRepeat	P93006	sp|P93006|P2C27_ARATH Probable protein phosphatase 2C 27 OS=Arabidopsis thaliana OX=3702 GN=PP2C27 PE=2 SV=1
			HUMLU_CAS0023863.t1.p1	pfamNonRepeat	PF00481.22	Protein phosphatase 2C
			HUMLU_CAS0023865.t1.p1	pfamNonRepeat	PF12763.8	Cytoskeletal-regulatory complex EF hand
			HUMLU_CAS0023865.t1.p1	pfamNonRepeat	PF00036.33	EF hand
			HUMLU_CAS0023865.t1.p1	pfamNonRepeat	PF13499.7	EF-hand domain pair
			HUMLU_CAS0023865.t1.p1	pfamNonRepeat	PF13405.7	EF-hand domain
			HUMLU_CAS0023865.t1.p1	pfamNonRepeat	PF13202.7	EF hand
			HUMLU_CAS0023865.t1.p1	pfamNonRepeat	PF13833.7	EF-hand domain pair
			HUMLU_CAS0023866.t1.p1	uniprotPlantNonRepeat	Q8GXC7	sp|Q8GXC7|FBK50_ARATH F-box/kelch-repeat protein At3g06240 OS=Arabidopsis thaliana OX=3702 GN=At3g06240 PE=2 SV=1
			HUMLU_CAS0023866.t1.p1	pfamNonRepeat	PF00646.34	F-box domain
			HUMLU_CAS0023866.t1.p1	pfamNonRepeat	PF08268.13	F-box associated domain
			HUMLU_CAS0023866.t1.p1	pfamNonRepeat	PF07734.14	F-box associated
			HUMLU_CAS0023867.t1.p1	pfamNonRepeat	PF04640.15	PLATZ transcription factor
		Significant marker here (1533_214262650)	HUMLU_CAS0023871.t1.p1	uniprotPlantNonRepeat	O22227	sp|O22227|MIZ1_ARATH Protein MIZU-KUSSEI 1 OS=Arabidopsis thaliana OX=3702 GN=MIZ1 PE=1 SV=1
			HUMLU_CAS0023871.t1.p1	pfamNonRepeat	PF04759.14	Protein of unknown function, DUF617
			HUMLU_CAS0023874.t1.p1	uniprotPlantNonRepeat	F4I3Z5	sp|F4I3Z5|SKI3_ARATH Tetratricopeptide repeat protein SKI3 OS=Arabidopsis thaliana OX=3702 GN=SKI3 PE=1 SV=1
			HUMLU_CAS0023874.t1.p1	pfamNonRepeat	PF07719.18	Tetratricopeptide repeat
			HUMLU_CAS0023874.t1.p1	pfamNonRepeat	PF00515.29	Tetratricopeptide repeat
			HUMLU_CAS0023874.t1.p1	pfamNonRepeat	PF13414.7	TPR repeat
			HUMLU_CAS0023874.t1.p1	pfamNonRepeat	PF13181.7	Tetratricopeptide repeat
			HUMLU_CAS0023874.t1.p1	pfamNonRepeat	PF13428.7	Tetratricopeptide repeat
			HUMLU_CAS0023874.t1.p1	pfamNonRepeat	PF13432.7	Tetratricopeptide repeat
			HUMLU_CAS0023874.t1.p1	pfamNonRepeat	PF13176.7	Tetratricopeptide repeat
			HUMLU_CAS0023874.t1.p1	pfamNonRepeat	PF13431.7	Tetratricopeptide repeat
			HUMLU_CAS0023874.t1.p1	pfamNonRepeat	PF13371.7	Tetratricopeptide repeat
			HUMLU_CAS0023874.t1.p1	pfamNonRepeat	PF13424.7	Tetratricopeptide repeat
			HUMLU_CAS0023874.t1.p1	pfamNonRepeat	PF14559.7	Tetratricopeptide repeat
			HUMLU_CAS0023874.t1.p1	pfamNonRepeat	PF13174.7	Tetratricopeptide repeat
			HUMLU_CAS0023874.t1.p1	pfamNonRepeat	PF03704.18	Bacterial transcriptional activator domain
			HUMLU_CAS0023875.t1.p1	uniprotPlantNonRepeat	O22808	sp|O22808|LYK5_ARATH Protein LYK5 OS=Arabidopsis thaliana OX=3702 GN=LYK5 PE=2 SV=1
			HUMLU_CAS0023875.t1.p1	pfamNonRepeat	PF00069.26	Protein kinase domain
			HUMLU_CAS0023875.t1.p1	pfamNonRepeat	PF07714.18	Protein tyrosine and serine/threonine kinase
			HUMLU_CAS0023875.t1.p1	pfamNonRepeat	PF01476.21	LysM domain
			HUMLU_CAS0023880.t1.p1	uniprotPlantNonRepeat	Q9FIH9	sp|Q9FIH9|CML37_ARATH Calcium-binding protein CML37 OS=Arabidopsis thaliana OX=3702 GN=CML37 PE=1 SV=1
			HUMLU_CAS0023880.t1.p1	pfamNonRepeat	PF00036.33	EF hand
			HUMLU_CAS0023880.t1.p1	pfamNonRepeat	PF13833.7	EF-hand domain pair
			HUMLU_CAS0023880.t1.p1	pfamNonRepeat	PF13499.7	EF-hand domain pair
			HUMLU_CAS0023880.t1.p1	pfamNonRepeat	PF13405.7	EF-hand domain
			HUMLU_CAS0023880.t1.p1	pfamNonRepeat	PF13202.7	EF hand
			HUMLU_CAS0023880.t1.p1	pfamNonRepeat	PF12763.8	Cytoskeletal-regulatory complex EF hand
			HUMLU_CAS0023881.t1.p1	uniprotPlantNonRepeat	Q40983	sp|Q40983|SPP_PEA Stromal processing peptidase, chloroplastic OS=Pisum sativum OX=3888 GN=SPP PE=1 SV=2
			HUMLU_CAS0023881.t1.p1	pfamNonRepeat	PF05193.22	Peptidase M16 inactive domain
			HUMLU_CAS0023881.t1.p1	pfamNonRepeat	PF00675.21	Insulinase (Peptidase family M16)
			HUMLU_CAS0023882.t1.p1	uniprotPlantNonRepeat	Q9SRE5	sp|Q9SRE5|Y1666_ARATH Uncharacterized protein At1g76660 OS=Arabidopsis thaliana OX=3702 GN=At1g76660 PE=2 SV=1
		Significant marker after here (1533_214321371)	HUMLU_CAS0023884.t2.p1	pfamNonRepeat	PF03148.15	Tektin family
			HUMLU_CAS0023885.t1.p1	uniprotPlantNonRepeat	Q9LPU2	sp|Q9LPU2|URGT2_ARATH UDP-rhamnose/UDP-galactose transporter 2 OS=Arabidopsis thaliana OX=3702 GN=URGT2 PE=1 SV=1
			HUMLU_CAS0023885.t1.p1	pfamNonRepeat	PF03151.17	Triose-phosphate Transporter family
			HUMLU_CAS0023885.t1.p1	pfamNonRepeat	PF08449.12	UAA transporter family
			HUMLU_CAS0023885.t1.p1	pfamNonRepeat	PF00892.21	EamA-like transporter family
			HUMLU_CAS0023886.t1.p1	uniprotPlantNonRepeat	Q6YVM4	sp|Q6YVM4|CESA6_ORYSJ Probable cellulose synthase A catalytic subunit 6 [UDP-forming] OS=Oryza sativa subsp. japonica OX=39947 GN=CESA6 PE=2 SV=1
			HUMLU_CAS0023886.t1.p1	pfamNonRepeat	PF03552.15	Cellulose synthase
			HUMLU_CAS0023886.t1.p1	pfamNonRepeat	PF14569.7	Zinc-binding RING-finger
			HUMLU_CAS0023886.t1.p1	pfamNonRepeat	PF13632.7	Glycosyl transferase family group 2
			HUMLU_CAS0023886.t1.p1	pfamNonRepeat	PF14570.7	RING/Ubox like zinc-binding domain
			HUMLU_CAS0023889.t1.p1	uniprotPlantNonRepeat	Q8GYX8	sp|Q8GYX8|DNJ10_ARATH Chaperone protein dnaJ 10 OS=Arabidopsis thaliana OX=3702 GN=ATJ10 PE=2 SV=2
			HUMLU_CAS0023889.t1.p1	pfamNonRepeat	PF14308.7	X-domain of DnaJ-containing
			HUMLU_CAS0023889.t1.p1	pfamNonRepeat	PF00226.32	DnaJ domain
			HUMLU_CAS0023890.t1.p1	uniprotPlantNonRepeat	O04200	sp|O04200|PXN_ARATH Peroxisomal nicotinamide adenine dinucleotide carrier OS=Arabidopsis thaliana OX=3702 GN=PXN PE=1 SV=1
			HUMLU_CAS0023890.t1.p1	pfamNonRepeat	PF00153.28	Mitochondrial carrier protein
			HUMLU_CAS0023891.t3.p1	uniprotPlantNonRepeat	P93045	sp|P93045|BSH_ARATH Chromatin structure-remodeling complex protein BSH OS=Arabidopsis thaliana OX=3702 GN=BSH PE=1 SV=2
			HUMLU_CAS0023891.t3.p1	pfamNonRepeat	PF04855.13	SNF5 / SMARCB1 / INI1
			HUMLU_CAS0023892.t1.p1	uniprotPlantNonRepeat	Q0WNR6	sp|Q0WNR6|ARID5_ARATH AT-rich interactive domain-containing protein 5 OS=Arabidopsis thaliana OX=3702 GN=ARID5 PE=1 SV=1
			HUMLU_CAS0023892.t1.p1	pfamNonRepeat	PF01388.22	ARID/BRIGHT DNA binding domain
			HUMLU_CAS0023892.t1.p1	pfamNonRepeat	PF00011.22	Hsp20/alpha crystallin family
			HUMLU_CAS0023894.t1.p1	uniprotPlantNonRepeat	P29057	sp|P29057|HMDH1_HEVBR 3-hydroxy-3-methylglutaryl-coenzyme A reductase 1 OS=Hevea brasiliensis OX=3981 GN=HMGR1 PE=2 SV=1
			HUMLU_CAS0023894.t1.p1	pfamNonRepeat	PF00368.19	Hydroxymethylglutaryl-coenzyme A reductase
		Significant marker here (1533_214567482)	HUMLU_CAS0023895.t1.p1	uniprotPlantNonRepeat	Q9SAH9	sp|Q9SAH9|CCR2_ARATH Cinnamoyl-CoA reductase 2 OS=Arabidopsis thaliana OX=3702 GN=CCR2 PE=1 SV=1
			HUMLU_CAS0023895.t1.p1	pfamNonRepeat	PF01370.22	NAD dependent epimerase/dehydratase family
			HUMLU_CAS0023895.t1.p1	pfamNonRepeat	PF01073.20	3-beta hydroxysteroid dehydrogenase/isomerase family
			HUMLU_CAS0023895.t1.p1	pfamNonRepeat	PF16363.6	GDP-mannose 4,6 dehydratase
			HUMLU_CAS0023895.t1.p1	pfamNonRepeat	PF13460.7	NAD(P)H-binding
			HUMLU_CAS0023895.t1.p1	pfamNonRepeat	PF07993.13	Male sterility protein
			HUMLU_CAS0023895.t1.p1	pfamNonRepeat	PF05368.14	NmrA-like family
			HUMLU_CAS0023895.t1.p1	pfamNonRepeat	PF02719.16	Polysaccharide biosynthesis protein
			HUMLU_CAS0023895.t1.p1	pfamNonRepeat	PF08659.11	KR domain
			HUMLU_CAS0023899.t1.p1	uniprotPlantNonRepeat	O22812	sp|O22812|AHL10_ARATH AT-hook motif nuclear-localized protein 10 OS=Arabidopsis thaliana OX=3702 GN=AHL10 PE=1 SV=2
			HUMLU_CAS0023899.t1.p1	pfamNonRepeat	PF03479.16	Plants and Prokaryotes Conserved (PCC) domain
			HUMLU_CAS0023900.t1.p1	uniprotPlantNonRepeat	Q9FX01	sp|Q9FX01|HSDD1_ARATH 3beta-hydroxysteroid-dehydrogenase/decarboxylase isoform 1 OS=Arabidopsis thaliana OX=3702 GN=3BETAHSD/D1 PE=2 SV=1
			HUMLU_CAS0023900.t1.p1	pfamNonRepeat	PF01073.20	3-beta hydroxysteroid dehydrogenase/isomerase family
			HUMLU_CAS0023900.t1.p1	pfamNonRepeat	PF01370.22	NAD dependent epimerase/dehydratase family
			HUMLU_CAS0023900.t1.p1	pfamNonRepeat	PF14934.7	Domain of unknown function (DUF4499)
			HUMLU_CAS0023900.t1.p1	pfamNonRepeat	PF16363.6	GDP-mannose 4,6 dehydratase
			HUMLU_CAS0023900.t1.p1	pfamNonRepeat	PF13460.7	NAD(P)H-binding
			HUMLU_CAS0023900.t1.p1	pfamNonRepeat	PF04321.18	RmlD substrate binding domain
			HUMLU_CAS0023900.t1.p1	pfamNonRepeat	PF02719.16	Polysaccharide biosynthesis protein
			HUMLU_CAS0023900.t1.p1	pfamNonRepeat	PF07993.13	Male sterility protein
			HUMLU_CAS0023900.t1.p1	pfamNonRepeat	PF05368.14	NmrA-like family
			HUMLU_CAS0023900.t1.p1	pfamNonRepeat	PF08659.11	KR domain
			HUMLU_CAS0023903.t1.p1	uniprotPlantNonRepeat	Q8LPQ8	sp|Q8LPQ8|MSSP2_ARATH Monosaccharide-sensing protein 2 OS=Arabidopsis thaliana OX=3702 GN=MSSP2 PE=1 SV=2
			HUMLU_CAS0023903.t1.p1	pfamNonRepeat	PF00083.25	Sugar (and other) transporter
			HUMLU_CAS0023903.t1.p1	pfamNonRepeat	PF07690.17	Major Facilitator Superfamily
			HUMLU_CAS0023904.t1.p1	uniprotPlantNonRepeat	Q8GWA7	sp|Q8GWA7|MCD1_ARATH Protein MULTIPLE CHLOROPLAST DIVISION SITE 1 OS=Arabidopsis thaliana OX=3702 GN=MCD1 PE=1 SV=1
			HUMLU_CAS0023907.t1.p1	uniprotPlantNonRepeat	Q6ID99	sp|Q6ID99|OP21A_ARATH Outer envelope pore protein 21A, chloroplastic OS=Arabidopsis thaliana OX=3702 GN=OEP21A PE=2 SV=1
			HUMLU_CAS0023908.t2.p1	uniprotPlantNonRepeat	Q9SFX3	sp|Q9SFX3|OST1A_ARATH Dolichyl-diphosphooligosaccharide--protein glycosyltransferase subunit 1A OS=Arabidopsis thaliana OX=3702 GN=OST1A PE=2 SV=1
			HUMLU_CAS0023910.t1.p1	uniprotPlantNonRepeat	Q6DR03	sp|Q6DR03|ZDHC3_ARATH Protein S-acyltransferase 21 OS=Arabidopsis thaliana OX=3702 GN=PAT21 PE=2 SV=1
			HUMLU_CAS0023910.t1.p1	pfamNonRepeat	PF01529.21	DHHC palmitoyltransferase
			HUMLU_CAS0023913.t1.p1	uniprotPlantNonRepeat	P12859	sp|P12859|G3PB_PEA Glyceraldehyde-3-phosphate dehydrogenase B, chloroplastic OS=Pisum sativum OX=3888 GN=GAPB PE=1 SV=2
			HUMLU_CAS0023913.t1.p1	pfamNonRepeat	PF02800.21	Glyceraldehyde 3-phosphate dehydrogenase, C-terminal domain
			HUMLU_CAS0023913.t1.p1	pfamNonRepeat	PF00044.25	Glyceraldehyde 3-phosphate dehydrogenase, NAD binding domain
			HUMLU_CAS0023913.t1.p1	pfamNonRepeat	PF02672.16	CP12 domain
			HUMLU_CAS0023914.t1.p1	uniprotPlantNonRepeat	Q93VJ2	sp|Q93VJ2|IRE1B_ARATH Serine/threonine-protein kinase/endoribonuclease IRE1b OS=Arabidopsis thaliana OX=3702 GN=IRE1B PE=2 SV=1
			HUMLU_CAS0023914.t1.p1	pfamNonRepeat	PF06479.13	Ribonuclease 2-5A
			HUMLU_CAS0023914.t1.p1	pfamNonRepeat	PF00069.26	Protein kinase domain
			HUMLU_CAS0023914.t1.p1	pfamNonRepeat	PF07714.18	Protein tyrosine and serine/threonine kinase
			HUMLU_CAS0023914.t1.p1	pfamNonRepeat	PF17667.2	Fungal protein kinase
			HUMLU_CAS0023916.t1.p1	uniprotPlantNonRepeat	Q8H0U8	sp|Q8H0U8|RH42_ARATH DEAD-box ATP-dependent RNA helicase 42 OS=Arabidopsis thaliana OX=3702 GN=RH42 PE=1 SV=2
			HUMLU_CAS0023916.t1.p1	pfamNonRepeat	PF00270.30	DEAD/DEAH box helicase
[truncated: 2,502 more rows]
