# Supplementary material for: Association mapping for hop cone chemistry and morphology identifies natural beneficial allele stacks
Source: Plant Genome. 2026 Apr 28;19:e70238. doi: 10.1002/tpg2.70238 (PMC13125966; doi:10.1002/tpg2.70238)
Supplement: Supplementary file 6 — Supplemental File S5: allele dosage data [file TPG2-19-e70238-s007.txt]

Taxa	AlphaAcid	BetaAcid	TotalOil	Area	Openness	Alleles_AA	Alleles_BA	Alleles_TO	Alleles_AR	Alleles_OP
2010008-008	8.80	4.76	2.60	5.75	3.16	6	12	4	6	10
Alpharoma	10.80	4.11	2.10	5.25	3.25	8	11	7	4	8
PI684735	6.66	4.52	2.60	4.88	3.53	13	7	10	4	6
PI684736	8.00	4.80	3.02	4.91	3.55	12	9	10	3	7
PI558728	9.00	6.99	2.36	6.11	3.11	14	10	9	6	10
PI617391	6.01	3.06	1.79	5.19	3.30	5	12	4	4	7
PI684766	4.80	5.82	1.97	5.78	3.29	3	15	3	4	6
Comet	11.34	4.48	3.32	7.27	3.22	13	9	8	5	9
PI559280	9.13	5.91	2.17	6.84	3.55	10	12	8	8	8
PI558711	5.04	3.31	1.66	6.31	3.56	4	12	4	6	8
PI558713	5.72	5.40	2.31	6.56	3.34	9	9	4	4	7
PI684738	6.27	4.51	2.11	5.25	3.35	6	9	4	4	8
PI684758	3.46	6.53	1.99	6.44	3.59	3	14	3	4	4
PI684740	6.08	3.76	2.28	5.81	3.31	7	9	4	4	9
PI558756	2.74	5.97	2.34	5.20	3.40	3	13	4	2	7
PI558761	1.74	7.35	2.64	5.91	3.25	2	13	4	2	7
PI558793	3.34	6.31	2.79	6.39	3.33	3	13	4	2	8
PI684722	3.48	5.83	1.83	5.93	3.36	3	15	3	4	5
PI684723	4.33	4.91	2.75	4.81	3.29	3	13	4	2	7
PI684730	7.74	6.77	2.64	5.55	3.19	9	11	6	3	7
PI684731	11.06	4.28	2.29	5.83	3.35	5	12	3	7	5
PI617409	7.46	4.25	2.00	5.46	2.99	13	9	8	6	12
PI684757	6.87	5.54	2.64	5.37	3.21	5	13	3	7	5
PI635264	3.55	8.41	2.70	5.65	3.39	9	13	8	6	10
Mt.Hood	4.01	6.82	2.51	6.76	3.46	5	12	3	5	7
PI264597	5.91	4.67	2.14	6.38	3.30	11	10	7	7	8
PI302781	7.51	4.22	2.73	5.57	3.49	12	8	9	3	6
PI558604	3.13	3.59	2.00	6.73	3.20	8	9	7	4	8
PI558646	9.41	5.70	2.36	6.29	3.23	10	14	8	7	8
PI558651	5.59	5.42	2.43	4.47	3.51	8	11	10	2	8
PI558666	5.19	4.25	2.58	6.56	3.22	7	9	4	4	9
PI558670	10.36	5.12	2.46	6.31	3.25	9	14	8	5	10
PI558676	10.44	4.16	1.99	5.83	2.94	13	9	7	3	10
PI558677	2.14	6.76	2.30	5.07	3.41	3	15	3	4	5
PI558678	3.44	5.08	2.34	5.83	3.51	5	12	3	7	5
PI558681	5.05	5.55	2.36	5.53	3.19	11	11	7	6	11
PI558682	3.08	5.90	2.23	6.52	3.33	5	12	3	7	5
PI558683	8.60	4.77	2.01	5.52	3.46	6	11	2	8	4
PI558687	4.31	8.02	1.62	5.92	3.71	3	15	3	4	3
PI558692	4.81	3.41	2.34	5.37	3.27	7	9	4	4	9
PI558693	12.66	4.59	2.70	7.13	3.38	13	9	9	4	11
PI558947	12.25	4.55	2.79	5.28	3.24	14	7	10	2	9
PI558948	16.42	4.91	2.97	5.65	3.22	15	12	10	4	7
PI559069		6.72	2.48	5.83	3.49	6	12	8	3	10
PI684764	8.90	4.14	2.66	6.71	3.32	8	10	10	6	7
PI684755	5.44	4.80	2.55	5.57	3.27	5	15	7	4	9
PI558783	5.38	4.36	1.83	5.21	3.44	5	13	3	7	5
PI558784	8.06	3.94	1.99	5.75	3.21	5	13	3	7	6
PI604554	5.70	7.39	3.04	6.92	3.20	8	14	9	5	6
PI684760	6.69	4.63	2.51	5.46	3.21	5	13	4	4	6
PI617404	12.05	5.76	2.87	6.44	3.36	9	11	8	5	10
PI684762	3.99	5.69	1.97	5.69	3.37	3	15	3	4	5
PI558705	7.04	2.74	2.25	6.19	2.99	14	9	6	5	9
Wuerttemberger	5.46	2.95	2.42	5.77	3.36	7	8	4	4	9
PI558730	5.64	5.88	3.22	5.44	3.17	8	13	8	4	9
PI558708	12.67	5.50	3.00	5.51	3.18	8	13	9	7	8
PI558753	7.01	4.65	2.75	5.55	3.36	13	9	9	6	6
PI558757	9.64	3.29	2.84	5.70	3.20	12	8	9	4	9
2015024	2.64	6.70	2.34	5.30	3.35	5	16	4	4	9
2003035-002	6.60	4.17	2.48	5.96	3.36	12	9	6	7	10
2006015-002	8.92	3.99	2.30	6.27	3.25	9	12	4	6	7
2008007-003	5.47	3.36	2.09	5.30	3.34	6	8	8	6	13
2012004-003	14.71	5.25	3.14	7.58	3.39	13	10	11	8	4
2012012-004	9.67	5.18	3.43	4.83	3.09	14	10	10	2	11
2012012-006	7.65	2.94	2.30	6.22	3.37	11	9	4	5	9
2012025-008	4.73	4.32	2.27	5.66	3.12	10	10	4	7	10
2012043-003	6.17	3.11	2.50	6.91	3.49	11	9	10	8	9
2012046-003	9.73	2.89	2.30	6.32	3.53	13	8	10	6	6
2012063-006	10.18	4.88	2.58	5.09	3.24	10	13	10	6	9
2013015-008	5.35	6.25	2.33	6.03	3.35	7	14	9	4	7
2013032-015	11.96	3.52	3.05	5.72	3.13	16	7	8	6	12
2014005-019	5.99	5.65	3.69	5.26	3.09	9	14	11	4	11
2020014-042	8.73	6.33	3.07	6.88	3.23	8	13	8	6	10
21292	11.11	3.27	2.98	5.34	3.14	12	9	9	2	11
21513	12.89	5.16	2.55	6.41	3.25	13	13	7	5	10
21523	4.47	5.93	2.13	6.17	3.28	6	12	3	7	5
21668	5.73	3.40	2.21	5.16	3.61	9	8	4	5	8
21736	7.79	6.57	2.76	6.51	3.44	13	12	8	4	7
31031	5.64	3.93	2.04	5.85	3.46	3	11	3	6	6
31036	6.68	3.18	2.19	5.08	3.43	7	10	4	4	8
31078	9.76	4.48	2.62	5.94	3.32	12	11	8	4	8
31093	9.24	6.90	2.81	5.10	3.17	12	11	3	5	8
63019	8.49	5.69	3.11	10.22	3.48	10	11	10	10	12
64009	4.63	7.72	2.20	6.88	3.42	8	15	6	8	7
8553-065	7.62	4.46	2.55	5.49	3.17	9	14	9	4	9
9605-004	7.97	7.75	3.15	4.60	3.12	6	15	9	2	11
PI558775	11.60	4.13	2.48	5.59	3.24	10	12	7	4	9
Bramling	11.03	4.36	2.51	5.00	3.49	7	10	4	4	8
Chocolate	4.90	3.04	2.04	5.22	3.15	7	8	8	6	12
CanadianRedWine	4.36	6.11	2.22	7.47	3.24	7	14	7	6	8
Cashmere	11.77	7.02	2.30	6.39	3.73	13	13	8	5	5
Columbia	11.70	4.03	2.86	5.36	3.20	12	12	9	4	8
Fuggle	4.31	3.24	2.34	5.08	3.21	8	8	4	4	9
H23AR16N	10.00	6.56	2.47	6.34	3.62	13	13	8	6	4
Horizon	10.89	5.99	3.47	6.17	3.12	13	12	10	5	10
Magnum	19.79	6.99	4.14	6.72	3.21	15	11	13	6	4
Nugget	16.45	4.74	3.41	5.03	3.26	16	12	10	4	6
Olympic	13.73	5.30	3.16	5.32	3.22	12	8	9	3	10
Saaz72	7.66	5.47	2.42	5.34	3.40	5	12	3	7	5
Tahoma	6.12	5.59	3.03	5.06	3.14	5	18	7	0	11
Teamaker	4.40	9.22	2.34	4.90	3.24	8	14	7	7	11
Tettnanger	5.61	4.14	2.28	5.60	3.29	7	9	4	4	9
TriplePerle	9.76	3.29	2.45	4.56	3.14	12	11	10	2	9
Triumph	12.18	4.44	2.54	6.17	3.42	15	11	9	5	7
U2006009-074	9.59	4.30	2.41	8.26	3.26	13	10	10	7	8
U200810-008	8.42	3.74	2.51	5.38	3.17	10	10	9	3	9
U200822-062	5.68	5.04	2.28	4.42	3.09	9	14	8	6	13
UKSerebrianka	3.86	4.80	2.54	5.57	3.35	5	13	3	5	6
W1007-218	8.00	5.97	2.96	6.51	3.18	12	13	8	4	10
W1030-228	11.11	3.16	2.53	5.35	3.33	12	8	9	4	8
W1106-052	11.56	3.50	2.96	5.30	3.04	13	6	10	4	11
W1108-015	7.16	5.05	2.28	5.47	3.83	13	9	13	4	6
W1121-050	8.89	7.52	2.64	5.60	3.15	14	12	9	7	10
W1121-051	11.07	9.52	2.60	6.44	3.33	9	14	9	8	6
W1121-053	19.86	5.75	2.97	6.48	3.13	17	12	13	7	8
W1121-059	3.32	5.86	2.79	5.66	3.12	11	12	12	4	10
W1130-022	7.00	2.95	2.01	6.04	3.27	6	8	4	6	5
W1130-089	5.16	2.85	1.86	4.49	3.32	10	5	4	2	7
W1130-179	8.94	2.74	2.20	5.88	3.18	8	11	8	6	6
W1311-027	5.37	4.33	2.45	5.02	3.13	10	9	4	2	9
W1312-015	10.84	4.68	2.90	6.06	3.11	10	11	4	3	14
PI617392	4.48	4.14	2.16	5.69	3.37	7	9	4	4	9
YakimaGold	12.65	4.59	2.63	5.98	3.40	13	8	9	6	8
Zeus	15.34	4.25	3.80	5.19	3.12	18	9	13	1	11
19120	7.91	3.74	3.15	5.24	3.40	7	9	4	5	7
19137	7.19	3.54	2.91	5.57	3.40	8	9	4	5	7
2001022-080	7.84	4.14	2.43	6.62	3.16	12	12	6	6	8
2011002-022	6.23	4.13	2.18	5.82	3.19	9	12	8	7	9
2011007-041	8.26	5.01	2.90	6.40	3.26	12	10	7	6	8
2011036-030	7.89	3.37	2.30	5.96	3.25	12	7	12	6	7
2011045-029	4.77	6.48	2.88	5.21	3.20	11	12	8	4	8
20153	12.89	4.36	2.72	5.49	3.19	9	12	10	4	9
21014	9.68	5.33	2.70	6.57	3.20	3	12	4	6	6
21040	5.64	4.65	1.91	5.65	3.38	3	11	2	5	6
21045	4.19	4.47	1.78	5.82	3.52	6	11	3	7	6
21051	8.40	7.46	2.03	4.63	3.44	10	10	9	4	8
21084	4.95	4.46	2.48	7.21	3.67	4	11	2	7	4
21085	9.81	5.01	2.27	6.20	3.56	5	12	3	7	5
21112	8.94	4.59	2.14	4.95	3.07	9	9	9	3	8
21187	12.45	4.42	2.43	5.73	2.94	14	8	8	4	10
21215	8.52	4.72	2.33	5.48	3.57	7	11	3	4	5
21253	13.78	4.80	2.81	5.54	3.22	15	8	8	4	10
21277	8.49	4.35	2.09	5.95	3.33	9	9	4	5	7
21294	11.49	4.48	2.83	6.23	3.25	14	10	10	8	8
21373HO	11.02	6.90	3.49	5.71	3.25	13	12	8	6	8
21405	10.13	5.78	2.96	5.59	3.25	10	12	6	5	9
21453	9.76	4.87	2.61	5.62	3.28	12	9	10	5	8
21455	4.99	5.95	2.42	6.51	3.47	6	10	4	5	7
21457	9.04	6.08	2.64	5.72	3.38	5	12	3	7	5
21486	11.56	5.39	2.98	5.34	3.08	13	13	10	6	11
21524	6.80	6.00	2.14	5.65	3.52	5	12	3	7	5
21536	8.31	6.67	2.60	6.01	3.45	13	12	8	5	9
21537	10.00	6.57	2.82	5.91	3.19	10	14	10	6	10
21610	5.76	7.16	2.90	6.09	3.13	7	12	8	4	8
21612	6.28	4.22	2.53	7.61	3.21	7	11	8	4	9
21650VFFU	4.24	4.51	2.29	5.14	3.30	9	8	4	4	9
21678	12.89	5.03	2.64	5.79	3.31	10	12	12	4	8
31018	1.38	10.29	2.38	6.13	3.32	6	16	9	4	9
31027	7.89	6.73	2.00	7.01	3.09	10	12	7	7	10
31034	2.12	6.65	2.58	5.10	3.32	2	13	4	2	7
31039	16.68	4.84	3.37	5.26	3.07	18	9	13	1	12
31042	8.51	5.73	2.28	5.26	3.40	8	10	9	6	8
31049	7.90	4.88	2.62	4.89	3.21	12	11	8	4	8
31056	4.73	4.18	1.80	5.22	3.38	2	14	3	3	6
31090	11.25	4.55	2.52	5.07	3.17	10	9	8	3	8
62051	9.24	3.79	2.08	4.96	3.49	11	8	7	6	5
64107	10.00	4.21	3.06	5.78	3.21	12	9	10	4	8
6691-004	11.67	4.46	3.13	5.92	3.28	12	11	10	4	6
8254-181	6.24	5.03	2.15	7.15	3.13	8	12	3	7	8
8658-009	2.95	5.12	2.11	5.47	3.28	2	15	3	2	8
8679-011	7.33	4.75	2.55	5.76	3.14	14	10	9	3	8
8688-010	9.98	5.69	3.37	5.23	3.19	9	14	10	2	11
9839-024	5.02	7.20	2.43	4.71	3.17	5	17	8	2	10
PI684746	12.00	4.44	2.85	7.28	3.37	14	6	9	4	11
PI250809	5.42	4.37	2.47	5.43	3.38	6	10	4	3	9
PI684741	6.85	3.89	2.34	5.37	3.29	6	9	4	3	9
PI684765	5.43	3.47	2.45	5.61	3.34	9	7	4	4	9
U9725-082	15.12	5.54	3.02	6.41	3.37	15	10	9	5	8
W0823-23	2.38	4.99	1.95	5.07	3.19	5	12	7	5	8
W1017-022	15.91	6.59	2.68	5.83	3.30	14	12	10	3	9
W1108-141	9.40	5.42	2.66	6.43	3.30	16	12	11	5	8
W1108-396	5.19	2.86	2.02	6.67	3.33	9	4	9	4	11
W1108-408	3.59	6.03	2.49	5.09	3.49	8	12	7	4	7
W1121-054	10.91	6.46	2.72	6.33	3.47	11	11	8	5	6
W1127-055	7.26	5.69	3.05	4.99	3.25	8	11	9	4	6
W1127-295	5.64	2.30	2.29	5.50	3.39	11	5	4	5	6
W1130-041	7.19	5.48	2.27	6.74	3.46	8	11	3	6	9
W1131-106	8.92	3.56	2.48	4.62	3.34	10	11	8	4	5
W1305-011	4.36	6.16	2.42	5.44	3.02	5	12	4	3	8
W1423-016	3.92	5.54	2.45	7.23	3.05	11	11	10	5	13
W1512	5.43	3.60	2.79	5.15	3.31	11	7	4	6	8
2010009-003	9.04	3.52	2.73	5.61	3.20	12	12	9	5	7
21049	5.44	3.93	2.57	5.24	3.22	8	7	4	4	9
21056	5.53	4.44	2.34	4.96	3.13	10	11	8	7	8
21194	12.45	6.01	3.50	5.57	3.28	13	12	9	4	8
21199	8.29	3.86	2.70	4.36	3.35	13	10	10	3	9
21200	9.29	3.25	2.61	5.28	3.32	13	9	9	2	5
21248	14.17	3.01	2.70	4.30	3.42	14	8	7	3	11
31006	5.09	3.95	2.25	6.21	3.25	7	8	4	4	9
31037	7.54	3.66	2.68	5.30	3.35	8	9	4	4	8
31045	20.68	4.52	3.17	6.04	3.17	17	9	9	3	12
31046	15.34	4.61	2.85	4.46	3.15	17	9	13	1	11
31082	13.34	5.03	2.75	4.76	3.10	14	9	9	3	9
56008	5.30	6.39	2.95	7.64	3.22	10	9	7	7	9
66051	7.13	4.20	2.98	5.79	3.62	13	9	8	4	7
BitterGold	12.67	5.25	3.43	5.96	3.30	15	9	13	7	12
Mt.Rainier	9.60	8.03	2.77	5.29	3.34	6	17	8	3	6
PI558949	7.26	3.33	1.83	5.39	3.22	11	9	7	6	7
PI635392	6.53	3.66	2.29	6.78	3.54	15	9	12	7	8
PI635433	7.57	5.32	2.27	4.52	3.44	15	9	11	4	8
PI635453	5.03	3.73	2.39	5.76	3.32	12	7	12	4	10
PI651841	4.07	4.74	1.28	5.03	3.29	5	10	3	6	7
PI684720	6.80	5.08	2.29	5.60	3.41	5	11	3	6	4
W1007-220	7.97	5.51	2.71	5.79	3.04	12	13	10	3	9
W1012-044	8.35	4.74	2.47	6.61	3.56	15	9	12	6	6
W1103-314	10.58	4.95	2.96	5.86	3.19	15	9	8	5	7
W1108-028	4.46	5.03	2.13	5.10	3.11	9	9	8	3	9
0719-025	16.68	4.99	3.54	5.62	3.08	17	10	10	4	12
0835-016	6.21	4.01	2.87	5.60	3.21	8	10	8	3	7
2003053-011	7.87	4.01	2.29	#N/A	#N/A	11	15	9	2	5
2007005-051	2.73	9.05	3.14	5.67	3.43	6	15	9	7	7
2010014-028	5.02	3.71	2.10	8.00	3.08	9	10	7	5	10
2011036-034	4.47	3.24	2.21	6.18	3.32	7	10	4	7	8
2012077-006	9.02	3.23	2.60	6.91	3.56	13	8	8	6	7
2012077-018	7.20	4.67	2.53	5.24	3.06	14	10	12	6	12
2013012-002	11.98	5.10	2.54	5.58	3.27	11	14	9	4	7
2013013-004	7.82	7.29	3.73	5.69	3.19	10	13	10	6	9
21180	7.35	5.34	2.46	5.04	3.12	13	13	8	6	9
21227	8.30	4.00	2.64	5.00	3.14	13	9	9	4	8
21287	2.96	4.15	1.81	6.79	3.49	8	10	7	9	9
21406	10.44	3.63	2.09	5.04	3.30	10	12	6	4	9
21686	6.31	5.51	2.55	4.84	3.28	5	14	4	7	8
21701	6.68	6.81	2.73	5.15	3.20	9	12	10	4	10
31025	6.19	4.89	2.57	5.38	3.31	9	8	4	5	8
31041	3.59	6.58	2.25	5.79	3.33	5	13	4	4	6
31043	4.68	3.19	2.07	4.85	3.42	6	10	4	4	7
50024	8.15	3.84	2.51	7.41	3.17	9	7	8	4	11
56012	9.60	4.10	2.15	5.31	3.28	10	11	4	4	8
60039	7.97	6.10	1.96	6.22	3.15	10	12	7	6	8
62013	9.16	4.32	2.95	6.23	3.07	13	7	9	4	10
64007	1.97	6.86	2.05	5.74	3.26	9	14	5	6	10
66056	11.96	4.65	2.68	5.45	3.15	10	11	9	3	11
8254-267	5.89	5.31	2.39	5.97	3.18	8	14	3	6	9
8627-042	5.44	7.47	2.65	5.71	3.26	4	15	4	4	11
8685-068	5.75	7.35	2.48	5.33	3.09	8	13	6	3	9
8692-001	5.70	8.50	2.81	5.13	3.09	10	11	10	4	11
8692-031	3.97	8.37	2.72	5.89	3.14	6	13	10	3	10
8695-023	6.02	7.92	2.42	5.70	3.21	11	15	8	3	8
8915-014	9.31	6.18	2.84	6.08	3.50	12	11	10	4	9
8935-041	3.79	7.18	2.92	4.69	3.12	5	16	7	4	9
9504-011	8.31	4.44	2.80	5.77	3.14	15	9	9	7	8
9605-016	7.46	5.78	3.00	4.95	2.96	11	14	9	1	13
U2000012-364	8.41	2.93	2.18	6.80	3.13	12	9	7	4	8
U2001006-084	12.89	4.37	2.58	6.46	3.35	15	11	8	6	7
U200814-022	2.89	4.38	2.11	5.37	3.09	6	13	4	6	11
U200850-032	8.28	5.17	2.88	5.39	3.30	8	11	5	6	9
W0227-152	4.64	5.15	2.17	5.72	3.14	6	14	8	3	9
W0311-036	10.96	2.86	3.07	5.64	3.15	14	9	8	3	12
W1007-177	7.31	6.52	2.40	6.95	3.46	11	12	7	7	9
W1007-223	8.82	5.84	2.85	5.89	3.10	12	13	8	3	11
W1017-028	6.40	5.41	2.72	6.02	3.35	11	10	11	7	8
W1103-432	9.45	7.00	3.20	6.09	3.78	14	11	13	6	6
W1108-145	4.61	6.46	2.23	4.90	3.22	11	13	13	4	12
W1108-333	3.99	4.80	2.27	#N/A	#N/A	9	7	6	4	6
W1108-538	6.06	3.57	2.28	4.62	3.10	8	9	7	3	11
W1118-006	9.93	3.80	2.88	5.40	3.52	10	9	10	6	9
W1121-057	6.26	7.56	2.87	5.51	3.25	8	14	9	5	9
W1125-047	12.45	5.03	1.91	4.79	3.33	8	14	4	6	7
W1130-149	7.94	2.78	2.11	6.18	3.42	8	7	4	4	6
W1130-220	7.60	2.06	2.02	5.22	3.31	12	5	8	5	10
W1131-097	6.74	3.62	1.70	5.60	3.36	10	8	4	4	5
W1131-193	9.36	4.97	2.55	5.38	3.46	11	10	9	4	6
W1301-004	7.49	4.95	2.51	4.95	3.08	14	13	12	4	14
W1306-069	8.96	4.59	2.33	5.27	3.12	8	9	4	4	8
2015034	12.06	4.82	2.70	5.98	3.34	8	12	8	4	7
2015037	12.89	7.33	3.88	5.47	3.07	14	14	14	4	10
2001006-084A	8.77	4.06	2.24	6.60	3.21	16	11	10	4	8
2005008-028	2.41	9.11	2.45	4.59	3.14	8	15	7	2	9
2007007-008	8.31	6.17	2.95	6.56	3.35	9	14	8	5	11
2007009-004	10.24	6.79	2.60	5.34	3.15	9	16	7	3	8
2008002-071	13.12	3.88	3.04	5.68	3.19	13	10	10	5	6
2011003-003	5.02	7.55	2.75	#N/A	#N/A	9	13	8	5	8
2011022-001	5.13	3.75	1.82	4.59	3.18	6	12	4	3	8
2011022-013	10.30	3.52	2.36	5.77	3.55	13	10	8	3	5
2011035-010	8.09	4.15	2.19	5.76	3.75	12	7	4	4	6
2011045-018	6.77	3.97	2.83	6.63	3.21	8	7	9	7	9
2011059-037	11.49	4.31	2.49	6.13	3.27	11	9	10	5	9
2012046-001	7.86	4.37	3.02	6.43	3.34	11	7	8	6	6
2013030-026	8.82	3.74	2.55	6.02	3.25	11	9	10	4	8
2014005-024	5.39	5.82	2.30	5.65	3.26	12	13	9	7	9
2014006-046	5.64	5.33	2.75	5.53	3.28	9	10	4	3	11
2014007-001	8.51	6.35	3.26	5.94	3.19	12	10	8	4	13
2014008-016	5.04	3.61	2.43	6.49	3.44	10	9	4	6	8
21231	2.81	6.63	2.55	7.96	3.11	8	14	7	7	9
21285	6.48	5.30	2.94	5.83	3.37	11	9	7	6	9
21296	12.67	3.27	3.07	5.85	3.20	14	9	8	6	11
21505	6.53	2.99	2.36	4.64	3.23	7	11	4	3	9
21664	4.18	7.79	2.92	7.86	3.24	7	14	6	7	9
21689	6.82	5.59	2.52	5.81	3.10	9	11	8	7	7
31003	3.44	7.30	2.93	#N/A	#N/A	5	13	4	4	6
31077	0.71	6.12	1.93	5.16	3.41	2	16	3	2	8
56013	5.82	6.84	2.96	6.06	3.27	12	11	9	6	10
63021	16.23	4.27	3.13	4.96	3.36	15	12	10	4	7
8153-020	8.20	4.39	2.57	5.48	3.18	8	14	4	7	8
9816-012	9.88	5.34	3.15	5.34	3.09	6	13	8	3	13
Cascade	8.86	6.63	3.07	5.98	3.11	12	12	8	6	10
Glacier	6.13	8.05	2.64	5.74	3.20	5	17	10	2	10
PI558561	7.87	5.13	2.52	5.30	3.14	5	11	2	6	8
PI558621	8.13	5.99	1.83	5.04	3.06	14	10	8	5	10
PI558715	8.95	5.05	2.58	4.78	3.16	10	11	8	4	9
PI617292	8.11	4.67	2.34	5.32	3.24	10	12	7	5	6
PI632858	12.23	7.22	3.22	6.28	3.46	13	12	8	4	7
PI684728	6.08	5.08	2.00	5.51	3.51	4	11	4	7	5
Perle	10.73	5.61	3.17	4.66	3.13	12	10	9	4	8
Sterling	6.42	5.90	3.11	5.88	3.25	7	13	10	8	7
StyrianGolding	6.92	4.34	2.48	5.11	3.30	7	10	4	4	9
Vanguard	5.97	6.41	2.40	5.87	3.25	8	14	4	7	7
W0310-106	12.45	3.71	2.98	5.83	3.18	13	10	10	5	7
W0835-16	7.57	6.31	3.35	5.46	3.34	8	12	10	3	6
W1020-095	8.51	3.59	2.34	6.23	3.08	12	9	9	3	8
W1108-053	4.51	4.21	1.85	6.12	3.42	7	9	8	5	9
W1108-403	4.49	5.46	2.38	6.16	3.45	9	11	8	4	7
W1127-062	9.77	2.87	2.08	6.27	3.45	10	6	4	5	6
W1127-074	9.12	4.02	2.64	5.35	3.30	8	8	4	4	4
W1127-103	10.37	4.89	2.75	5.81	3.11	14	6	12	4	8
W1127-184	9.41	3.10	2.86	6.08	3.39	13	5	8	7	4
W1130-104	6.26	3.08	1.96	4.95	3.47	10	4	4	6	5
W1130-195	6.38	5.01	2.53	5.53	3.32	5	8	4	4	9
W1130-237	5.23	3.79	2.06	4.90	3.67	6	8	4	4	6
W1130-297	5.40	2.90	2.32	4.83	3.51	9	9	8	4	6
W1304-014	11.22	3.88	2.43	6.90	3.27	13	8	11	6	12
W1306-037	5.43	5.32	2.97	5.26	3.16	10	9	8	5	11
0715-013	3.44	4.59	2.68	5.49	3.27	10	10	9	4	8
2006004-027	6.31	3.12	2.10	6.74	3.47	7	13	9	6	7
2007001-115	11.56	3.99	3.09	5.10	3.29	14	8	8	4	7
2011005-018	6.57	4.55	2.12	6.61	3.49	11	10	4	4	6
2011006-010	8.59	4.71	2.98	5.12	3.17	12	11	9	4	7
2011007-057	7.01	4.71	2.12	5.11	3.18	8	12	4	3	7
21016	5.09	3.16	1.81	6.60	3.49	6	10	2	8	6
21050	10.16	4.93	3.02	5.78	3.35	10	9	11	5	7
21077	6.32	5.22	1.97	5.76	3.44	5	12	2	7	5
21078	7.31	5.97	2.98	5.04	3.22	7	12	9	2	8
21083	9.11	4.52	2.45	5.07	3.10	9	13	9	3	7
21097	8.99	4.91	3.23	6.14	3.23	9	10	7	3	8
21114	17.34	4.65	3.47	4.97	3.11	19	8	13	1	10
21116	7.33	4.80	3.19	5.16	3.56	12	7	10	4	7
21139	2.79	7.18	2.00	5.91	3.25	7	12	8	5	11
21159	2.07	7.34	2.31	6.86	3.55	6	14	3	5	7
21170	2.89	5.14	2.16	5.68	3.21	4	16	2	5	5
21186	7.35	5.61	2.57	5.76	3.38	5	13	3	7	5
21188	3.28	4.63	2.83	5.05	3.19	7	14	8	5	11
21203	4.94	2.88	1.34	4.80	3.34	2	12	2	2	7
21213	3.96	4.53	1.75	5.12	3.44	5	11	3	8	6
21226	12.45	3.27	2.77	6.74	3.26	13	8	10	3	10
21245	6.23	4.17	2.95	5.52	3.28	10	9	4	2	8
21247	13.34	3.84	2.73	5.08	3.07	16	7	9	6	11
21280	8.43	7.07	3.88	6.29	3.31	12	11	11	4	9
21282	9.80	4.50	2.57	6.24	3.12	6	12	10	5	8
21283	7.63	4.09	2.61	5.35	3.39	8	13	9	3	7
21284	8.19	3.70	2.20	5.46	3.24	7	10	4	4	8
21369	5.35	4.08	2.12	6.65	3.75	10	12	8	4	9
21372	12.49	3.62	3.08	4.80	3.22	14	10	11	5	8
21452	15.79	4.33	3.96	5.58	3.09	16	9	9	5	10
21497	6.76	4.90	2.42	5.73	3.32	4	12	4	7	5
21527	7.69	5.69	2.29	6.32	3.39	9	12	8	9	5
21529-031	7.51	5.43	2.04	6.62	3.17	5	11	3	7	5
31013	13.34	4.84	3.64	5.35	3.24	12	8	10	3	7
31021	5.82	6.18	2.45	5.13	3.21	10	12	8	5	11
31022	3.08	7.43	2.25	5.64	3.23	8	13	6	7	12
31044	14.17	4.72	2.70	5.38	3.21	15	8	6	5	10
31079	14.69	8.68	2.86	4.71	3.18	13	15	13	2	10
31080	17.34	5.20	3.00	7.07	3.10	15	11	10	3	9
31081	7.57	8.55	2.53	4.87	3.21	12	15	10	3	11
31083	6.46	5.50	2.30	5.05	3.32	9	13	10	3	7
31094	9.35	8.35	2.16	5.18	3.46	11	12	8	7	8
61021	5.49	5.13	2.20	6.18	3.39	5	11	3	6	5
65009	8.22	5.18	3.24	4.45	3.01	13	13	8	2	10
65101	9.27	4.27	2.19	5.67	3.37	9	9	7	5	10
65102	8.31	5.26	2.39	8.31	3.42	11	13	7	9	8
66050	5.79	2.80	2.27	5.63	3.27	9	9	3	4	8
8669-030	16.01	5.82	3.13	6.71	3.19	14	11	9	3	6
8693-016	15.79	5.39	3.00	6.23	3.19	13	11	9	3	6
8971-008	7.89	8.50	3.05	5.37	3.17	7	15	9	4	7
9204-043	12.45	4.76	2.47	6.84	3.70	13	9	7	7	8
9216-022	15.34	5.52	3.05	8.44	3.86	16	12	11	5	7
9602-051	9.42	6.92	2.79	5.60	3.29	9	13	9	2	9
PI558654	4.06	4.30	1.92	7.30	3.39	5	13	2	7	7
PI558691	13.78	3.63	3.00	6.04	3.38	16	6	11	4	13
PI558718	1.11	6.03	1.66	6.15	3.17	3	15	3	4	6
PI684711	10.26	4.97	3.27	4.85	3.45	10	11	9	5	7
PI684733	7.49	5.81	2.27	5.50	3.23	3	15	3	5	6
PI684752	5.41	3.70	1.75	5.33	3.34	4	13	3	6	4
U200810-004	5.66	5.52	2.25	5.76	3.45	7	11	4	7	8
W1017-041	10.24	3.33	2.51	5.46	3.15	12	9	9	3	8
W1118-001	15.79	5.61	3.26	5.98	3.11	17	7	13	3	11
W1127-170	5.13	3.90	2.30	4.92	3.61	6	10	4	5	4
W1502	6.68	6.37	2.43	7.00	3.10	13	10	9	5	7
W1504	3.73	2.93	2.22	5.30	3.41	5	8	2	2	8
1012-044	10.67	5.69	2.81	8.18	3.76	15	9	12	7	4
19028	1.55	8.50	2.37	4.63	3.17	5	15	7	4	10
2011009-053	7.47	4.02	2.30	6.34	3.31	10	10	8	4	7
2011020-002	4.19	5.42	2.05	5.31	3.05	8	11	4	3	15
21003	9.68	3.90	2.97	5.74	3.16	6	8	4	7	6
21041	5.64	5.26	3.06	5.58	3.43	10	9	8	3	9
21057	10.58	6.88	2.45	6.75	3.15	14	10	8	7	10
21081	5.91	4.09	2.29	5.37	3.41	10	8	7	3	9
21082	7.07	3.32	2.67	5.45	3.24	12	7	11	5	7
21094	7.69	5.90	1.96	5.37	3.14	10	13	2	7	12
21113	3.46	5.97	2.28	6.04	3.30	4	13	4	8	5
21138	4.72	3.72	1.64	6.63	3.27	8	7	3	8	10
21156	6.35	3.12	2.10	6.06	3.25	11	7	4	5	8
21160	5.64	7.33	2.11	7.69	3.78	7	14	7	9	8
21161	4.48	7.12	3.06	8.31	3.31	9	13	9	7	11
21173	8.23	4.28	2.45	5.17	3.31	9	9	4	2	10
21193	15.79	4.50	3.35	6.93	3.14	17	12	10	4	7
21196	7.44	4.54	2.57	5.82	3.50	11	9	10	3	9
21197	4.30	3.86	2.11	5.95	3.35	8	10	4	4	8
21205	3.39	2.87	1.41	4.11	3.21	2	15	3	4	8
21207	4.33	4.29	1.85	4.34	3.30	6	12	4	4	8
21210	7.67	4.57	2.20	6.03	3.26	11	9	5	6	10
21232	9.33	5.01	3.11	8.48	3.51	14	12	8	9	9
21243	7.86	3.48	2.42	6.24	3.22	10	10	9	6	9
21250	12.66	3.86	3.04	4.89	3.10	15	10	9	2	13
21255	9.80	3.81	2.51	5.18	3.14	15	9	11	6	10
21403	9.26	5.44	1.94	6.11	3.13	10	12	8	7	10
21407	8.80	4.22	2.62	5.26	3.15	14	7	7	5	11
21443	7.02	3.82	2.63	5.56	3.34	9	9	4	4	8
21454	12.56	5.08	3.23	7.28	3.07	14	11	10	7	11
21484	3.13	4.70	2.09	5.50	3.25	5	10	4	6	11
21511	13.99	4.54	2.64	5.73	3.46	15	10	8	4	7
21512	7.28	3.35	2.07	4.90	3.40	10	8	4	5	9
21514	5.52	5.16	2.60	5.95	3.32	4	13	4	2	7
21526	5.51	3.73	2.76	5.05	3.23	7	9	4	4	9
21530	6.84	5.30	1.91	5.89	3.51	4	11	4	7	4
21532	8.31	5.08	2.52	6.97	3.66	5	11	2	7	5
21538	4.93	6.18	2.06	5.47	3.20	10	12	9	6	12
21591	4.46	8.08	2.90	5.27	3.54	8	13	7	9	4
21650	4.95	3.94	2.21	5.69	3.49	8	8	4	4	9
21670	15.79	6.14	3.60	7.04	3.20	15	11	12	5	5
21677	10.67	6.16	2.77	5.16	3.30	11	10	3	5	8
21680	5.64	3.16	2.48	5.87	3.43	7	10	4	4	9
21688	4.07	5.24	2.32	4.74	3.28	4	14	3	6	6
21698	9.27	3.90	2.91	6.05	3.38	9	11	3	7	4
21700	8.43	3.86	1.87	5.97	3.11	14	9	7	5	9
21702	8.91	3.25	2.47	6.12	3.31	11	10	11	2	10
31024	8.85	2.73	2.32	6.89	3.21	9	6	9	6	9
31060	3.64	3.61	1.72	4.50	3.42	3	14	3	2	4
31076	3.03	3.44	1.47	6.04	3.35	2	12	2	4	7
31087	9.00	6.75	2.39	6.32	3.28	9	10	4	3	9
60025	5.13	5.25	2.58	5.49	3.41	11	9	8	3	8
63032	7.11	4.39	2.13	6.40	3.36	15	9	13	5	8
8252-115	8.31	3.83	3.17	5.77	3.30	11	13	9	6	9
8253-229	9.12	4.72	3.33	6.89	3.35	9	13	7	7	9
8254-241	7.67	6.41	2.42	7.19	3.18	8	14	2	7	8
8254-244	6.27	5.70	2.45	5.28	3.24	9	14	4	5	9
8910-042	8.39	5.55	2.82	4.98	3.23	6	14	9	2	9
8910-053	8.83	5.31	2.85	4.92	3.32	6	12	10	2	10
8970-039	10.22	5.86	2.47	5.54	3.03	7	15	9	5	13
9212-025	6.24	4.12	2.10	5.42	3.21	5	11	3	3	7
BF-STERLING	6.19	5.61	2.81	6.07	3.30	8	13	8	8	8
PI558869	5.31	3.95	2.21	6.01	3.71	6	11	3	7	6
SorachiAce	13.61	6.94	3.21	5.00	3.23	11	11	10	2	11
W1108-407	4.99	1.97	2.15	5.80	3.37	11	6	8	4	9
W1118-015	9.68	4.40	2.61	#N/A	#N/A	13	10	13	3	10
W1125-048	9.33	4.93	2.91	6.90	3.62	15	12	11	5	5
W1127-106	8.95	4.56	2.21	6.24	3.48	14	6	7	7	6
W1127-218	7.08	6.20	3.19	5.09	3.48	10	14	10	4	8
W1130-224	6.57	2.38	2.31	4.62	3.31	12	6	9	3	6
2015002	4.39	4.95	2.30	5.63	3.27	10	13	7	6	9
19165	7.66	7.00	2.42	6.64	3.01	14	13	6	5	11
2003013-002	4.08	4.02	1.77	7.85	3.27	11	8	6	7	9
2007001-180	8.33	3.80	1.95	6.81	3.28	13	11	9	4	9
2010009-008	9.40	4.74	1.98	5.86	3.56	12	12	4	5	7
2011035-011	7.48	6.19	2.14	4.83	3.28	7	9	4	3	11
2011043-023	3.38	4.25	2.11	6.55	3.55	7	10	3	6	8
2012012-012	9.22	5.80	2.72	6.01	3.13	9	11	9	3	7
2013034-002	8.40	4.35	2.49	5.13	3.10	12	8	4	3	10
2014006-052	6.75	3.86	2.36	4.89	3.36	12	10	9	6	9
2014009-034	6.22	5.14	2.11	5.86	3.38	11	11	6	4	9
21055	14.37	3.95	3.10	5.46	3.25	15	7	10	5	12
21086	6.09	5.46	2.49	6.68	3.53	6	10	3	8	6
21144	3.55	6.16	2.57	8.10	3.66	7	9	9	5	8
21179	9.20	3.57	2.87	7.86	3.13	13	6	8	6	8
21202	6.79	4.72	2.08	6.60	3.18	7	14	3	7	8
21220	12.84	4.84	2.67	5.32	3.43	15	7	9	2	7
21279	7.91	3.69	2.27	5.77	3.37	11	8	6	6	7
21281	5.91	3.72	2.88	#N/A	#N/A	6	9	4	4	7
21293	14.01	3.33	3.04	5.34	3.15	13	8	8	4	8
21295	10.44	2.65	2.83	6.93	3.14	14	10	9	4	8
21371	5.97	5.56	2.51	5.17	3.45	9	12	4	4	7
21389	3.22	2.49	1.77	5.20	3.37	7	5	7	4	9
21496	4.02	4.58	2.51	5.79	3.59	5	11	3	7	5
21522	4.61	5.42	1.87	5.26	3.44	5	12	2	7	6
21525	6.82	4.72	2.58	5.59	3.55	6	11	3	7	4
21529	8.88	5.24	3.00	7.11	3.40	5	11	3	7	5
21667	3.95	5.14	2.62	4.94	3.26	7	9	4	3	10
21671	9.41	6.08	3.04	6.54	3.37	9	14	9	4	9
21673	7.67	3.61	2.42	5.45	3.32	7	11	7	4	6
21674	4.45	4.75	2.16	5.49	3.22	4	13	4	6	8
31010	6.95	4.79	2.93	5.30	3.16	9	12	9	6	9
31028	6.44	4.50	2.45	5.38	3.19	8	7	4	4	10
31066	1.91	6.10	2.13	5.16	3.22	4	13	3	2	7
31088	11.65	4.86	2.42	5.89	3.42	15	12	9	4	6
31089G	4.31	5.76	2.51	5.72	3.53	5	13	4	4	6
31091	13.56	4.27	3.00	6.58	3.32	14	9	7	6	6
31095	8.56	4.96	2.49	4.62	3.29	10	10	8	3	8
54003	6.91	4.24	2.19	5.82	3.38	11	10	2	8	8
60024	6.75	3.82	2.92	8.60	3.29	10	9	10	5	8
63008	7.87	5.50	3.02	5.07	3.12	8	11	10	4	10
64010	4.06	5.18	1.98	5.65	3.60	7	13	3	7	6
64020	6.04	4.14	2.00	6.69	3.43	6	10	2	7	7
8254-167	6.12	5.14	2.25	6.28	3.25	6	14	4	8	9
8984-007	9.79	6.54	2.56	5.51	3.31	7	12	6	2	7
9517-032	4.44	7.99	2.58	4.35	3.52	7	17	10	1	8
9605-017	7.24	6.84	3.05	6.12	3.25	8	15	10	3	10
Cascade-032	13.61	6.87	2.67	5.73	3.46	13	14	8	6	4
PI558665	4.00	6.81	2.50	5.74	3.58	9	8	7	4	9
U200811-007	11.60	4.87	2.67	6.47	3.52	12	9	8	6	9
W1007-225	5.84	7.84	2.90	5.97	3.24	8	12	4	3	5
W1007-230	9.29	6.05	3.32	7.32	3.13	12	13	8	3	10
W1017-021	5.75	3.33	2.04	5.03	3.02	13	11	13	3	10
W1103-003	5.04	3.78	2.43	5.03	3.68	11	7	9	4	10
W1108-229	6.97	4.10	2.13	5.43	3.70	14	7	12	2	9
W1121-061	9.20	5.69	2.54	7.27	3.39	12	7	11	8	8
W1127-138	7.66	6.58	2.70	5.83	3.71	6	9	4	5	4
W1127-195	6.04	4.78	2.17	6.02	3.43	8	13	7	7	6
W1130-068	8.64	3.48	2.70	6.59	3.75	10	9	8	6	2
W1131-099	4.57	3.77	2.18	6.16	3.31	10	3	8	4	7
W1306-031	4.40	4.44	1.83	6.26	3.38	6	12	8	4	8
