# Supplementary material for: Association mapping for hop cone chemistry and morphology identifies natural beneficial allele stacks
Source: Plant Genome. 2026 Apr 28;19:e70238. doi: 10.1002/tpg2.70238 (PMC13125966; doi:10.1002/tpg2.70238)
Supplement: Supplementary file 7 — Supplemental File S6: R script used for all analyses excluding linkage disequilibrium (LD) decay [file TPG2-19-e70238-s002.R]

install.packages(c("ggplot2", "ggpubr", "tidyverse", "broom", "AICcmodavg"))
install.packages("moments")
install.packages("ggResidpanel")
install.packages("emmeans")
library(data.table)
library(readxl)
library(ggplot2)
library(ggpubr)
library(dplyr)
library(ggforce)
library(tidyverse)
library(broom)
library(AICcmodavg)
library(moments)
library(lme4)
library(ggResidpanel)
library(emmeans)
library(devtools)
#library(bestNormalize)
#library(EnvStats)
library(MASS)
library(tidyr)

#########################################       Normality Tests
#Load data and summarize
setwd("F:/Hops_ChemMorph")
Chem <- read.csv("Pheno_NIR.csv", header = TRUE, colClasses = c("factor","factor","factor","numeric","numeric","numeric"))
Morph <- read.csv("Pheno_Hopbox.csv", header = TRUE, colClasses = c("factor","factor","numeric","numeric","numeric","numeric","numeric",
                                                                    "numeric","numeric","numeric","numeric","numeric"))
summary(Chem)
summary(Morph)
#     Model Assumptions
##    Normality tests, all not normal and negative skew. Tranform or not?
Chem2023 <- subset(Chem, year == 2023)
Chem2024 <- subset(Chem, year == 2024)
Morph2023 <- subset(Morph, year == 2023)
Morph2024 <- subset(Morph, year == 2024)

###   Alpha acid, not normal, positive skew
gghistogram(Chem$AlphaAcid, 
            main = "Histogram of AlphaAcid",
            xlab = "Alpha Acid")
ggqqplot(Chem2023$AlphaAcid)
shapiro.test(Chem2023$AlphaAcid)
skewness(Chem2023$AlphaAcid, na.rm = TRUE)
ggdensity(Chem2023, x = "AlphaAcid", fill = "lightgray", title = "Alpha Acid - Combined") +
  scale_x_continuous(limits = c(-10, 25)) +
  stat_overlay_normal_density(color = "red", linetype = "dashed")

gghistogram(Chem2023$AlphaAcid, 
          main = "Histogram of AlphaAcid",
          xlab = "Alpha Acid")
ggqqplot(Chem2023$AlphaAcid)
shapiro.test(Chem2023$AlphaAcid)
skewness(Chem2023$AlphaAcid, na.rm = TRUE)
ggdensity(Chem2023, x = "AlphaAcid", fill = "lightgray", title = "Alpha Acid - 2023") +
  scale_x_continuous(limits = c(-10, 25)) +
  stat_overlay_normal_density(color = "red", linetype = "dashed")

gghistogram(Chem2024$AlphaAcid, 
            main = "Histogram of AlphaAcid",
            xlab = "Alpha Acid")
ggqqplot(Chem2024$AlphaAcid)
shapiro.test(Chem2024$AlphaAcid)
skewness(Chem2024$AlphaAcid, na.rm = TRUE)
ggdensity(Chem2024, x = "AlphaAcid", fill = "lightgray", title = "Alpha Acid- 2024") +
  scale_x_continuous(limits = c(-10, 25)) +
  stat_overlay_normal_density(color = "red", linetype = "dashed")

##    Normalize Alpha acid
lambda <- boxcox(lm(Chem2023$AlphaAcid ~ 1))
lambda <- lambda$x[which.max(lambda$y)]
Chem2023$AlphaAcidboxcox <- (Chem2023$AlphaAcid ^ lambda - 1) / lambda
lambda <- boxcox(lm(Chem2024$AlphaAcid ~ 1))
lambda <- lambda$x[which.max(lambda$y)]
Chem2024$AlphaAcidboxcox <- (Chem2024$AlphaAcid ^ lambda - 1) / lambda
lambda <- boxcox(lm(Chem$AlphaAcid ~ 1))
lambda <- lambda$x[which.max(lambda$y)]
Chem$AlphaAcidboxcox <- (Chem$AlphaAcid ^ lambda - 1) / lambda

###   Beta acid, not normal, positive skew
gghistogram(Chem$BetaAcid, 
            main = "Histogram of BetaAcid",
            xlab = "Beta Acid")
ggqqplot(Chem$BetaAcid)
shapiro.test(Chem$BetaAcid)
skewness(Chem$BetaAcid, na.rm = TRUE)
ggdensity(Chem, x = "BetaAcid", fill = "lightgray", title = "Beta Acid - Combined") +
  scale_x_continuous(limits = c(-1, 15)) +
  stat_overlay_normal_density(color = "red", linetype = "dashed")

gghistogram(Chem2023$BetaAcid, 
            main = "Histogram of BetaAcid",
            xlab = "Beta Acid")
ggqqplot(Chem2023$BetaAcid)
shapiro.test(Chem2023$BetaAcid)
skewness(Chem2023$BetaAcid, na.rm = TRUE)
ggdensity(Chem2023, x = "BetaAcid", fill = "lightgray", title = "Beta Acid - 2023") +
  scale_x_continuous(limits = c(-1, 15)) +
  stat_overlay_normal_density(color = "red", linetype = "dashed")

gghistogram(Chem2024$BetaAcid, 
            main = "Histogram of BetaAcid",
            xlab = "Beta Acid")
ggqqplot(Chem2024$BetaAcid)
shapiro.test(Chem2024$BetaAcid)
skewness(Chem2024$BetaAcid, na.rm = TRUE)
ggdensity(Chem2024, x = "BetaAcid", fill = "lightgray", title = "Beta Acid - 2024") +
  scale_x_continuous(limits = c(-1, 15)) +
  stat_overlay_normal_density(color = "red", linetype = "dashed")

##    Normalize Beta acid
lambda <- boxcox(lm(Chem2023$BetaAcid ~ 1))
lambda <- lambda$x[which.max(lambda$y)]
Chem2023$BetaAcidboxcox <- (Chem2023$BetaAcid ^ lambda - 1) / lambda
lambda <- boxcox(lm(Chem2024$BetaAcid ~ 1))
lambda <- lambda$x[which.max(lambda$y)]
Chem2024$BetaAcidboxcox <- (Chem2024$BetaAcid ^ lambda - 1) / lambda
lambda <- boxcox(lm(Chem$BetaAcid ~ 1))
lambda <- lambda$x[which.max(lambda$y)]
Chem$BetaAcidboxcox <- (Chem$BetaAcid ^ lambda - 1) / lambda

gghistogram(Chem$BetaAcidboxcox, 
            main = "Histogram of BetaAcid",
            xlab = "Beta Acid")
ggqqplot(Chem$BetaAcidboxcox)
shapiro.test(Chem$BetaAcidboxcox)
skewness(Chem$BetaAcidboxcox, na.rm = TRUE)
ggdensity(Chem, x = "BetaAcidboxcox", fill = "lightgray", title = "Beta Acid - Normalized (boxcox) Combined") +
  scale_x_continuous(limits = c(-1, 5)) +
  stat_overlay_normal_density(color = "red", linetype = "dashed")

###   Total oil, not normal, positive skew
gghistogram(Chem2023$TotalOil, 
            main = "Histogram of TotalOil",
            xlab = "Beta Acid")
ggqqplot(Chem$TotalOil)
shapiro.test(Chem$TotalOil)
skewness(Chem$TotalOil, na.rm = TRUE)
ggdensity(Chem, x = "TotalOil", fill = "lightgray", title = "Total Oil - Combined") +
  scale_x_continuous(limits = c(-1, 6)) +
  stat_overlay_normal_density(color = "red", linetype = "dashed")

gghistogram(Chem2023$TotalOil, 
            main = "Histogram of TotalOil",
            xlab = "Beta Acid")
ggqqplot(Chem2023$TotalOil)
shapiro.test(Chem2023$TotalOil)
skewness(Chem2023$TotalOil, na.rm = TRUE)
ggdensity(Chem2023, x = "TotalOil", fill = "lightgray", title = "Total Oil - 2023") +
  scale_x_continuous(limits = c(-1, 6)) +
  stat_overlay_normal_density(color = "red", linetype = "dashed")

gghistogram(Chem2024$TotalOil, 
            main = "Histogram of TotalOil",
            xlab = "Beta Acid")
ggqqplot(Chem2024$TotalOil)
shapiro.test(Chem2024$TotalOil)
skewness(Chem2024$TotalOil, na.rm = TRUE)
ggdensity(Chem2024, x = "TotalOil", fill = "lightgray", title = "Total Oil - 2024") +
  scale_x_continuous(limits = c(-1, 6)) +
  stat_overlay_normal_density(color = "red", linetype = "dashed")

##    Normalize Total Oil
lambda <- boxcox(lm(Chem2023$TotalOil ~ 1))
lambda <- lambda$x[which.max(lambda$y)]
Chem2023$TotalOilboxcox <- (Chem2023$TotalOil ^ lambda - 1) / lambda
lambda <- boxcox(lm(Chem2024$TotalOil ~ 1))
lambda <- lambda$x[which.max(lambda$y)]
Chem2024$TotalOilboxcox <- (Chem2024$TotalOil ^ lambda - 1) / lambda
lambda <- boxcox(lm(Chem$TotalOil ~ 1))
lambda <- lambda$x[which.max(lambda$y)]
Chem$TotalOilboxcox <- (Chem$TotalOil ^ lambda - 1) / lambda

###   HopBox, not normal, positive skew on majority
Morphlong <- gather(Morph, key="trait", value="value", c("area","openness"))
ggplot(Morphlong, aes(value))+
  geom_histogram()+facet_wrap(~factor(trait,c("area","openness",)), scales = "free")

ggplot(Morphlong, aes(sample = value))+
  stat_qq()+stat_qq_line()+
  facet_wrap(~factor(trait,c("area", "openness")), scales = "free")

shapiro.test(Morph$area) #p-value < 2.2e-16
shapiro.test(Morph$openness) #p-value < 2.2e-16

##    Normalize all data
lambda <- boxcox(lm(Morph$area ~ 1))
lambda <- lambda$x[which.max(lambda$y)]
Morph$areaboxcox <- (Morph$area ^ lambda - 1) / lambda

lambda <- boxcox(lm(Morph$openness ~ 1))
lambda <- lambda$x[which.max(lambda$y)]
Morph$opennessboxcox <- (Morph$openness ^ lambda - 1) / lambda

##    Normalize 2023 data
lambda <- boxcox(lm(Morph2023$area ~ 1))
lambda <- lambda$x[which.max(lambda$y)]
Morph2023$areaboxcox <- (Morph2023$area ^ lambda - 1) / lambda

lambda <- boxcox(lm(Morph2023$openness ~ 1))
lambda <- lambda$x[which.max(lambda$y)]
Morph2023$opennessboxcox <- (Morph2023$openness ^ lambda - 1) / lambda

##    Normalize 2024 data
lambda <- boxcox(lm(Morph2024$area ~ 1))
lambda <- lambda$x[which.max(lambda$y)]
Morph2024$areaboxcox <- (Morph2024$area ^ lambda - 1) / lambda

lambda <- boxcox(lm(Morph2024$openness ~ 1))
lambda <- lambda$x[which.max(lambda$y)]
Morph2024$opennessboxcox <- (Morph2024$openness ^ lambda - 1) / lambda

#     Linear Mixed Models
##    Alpha Acid
#model <- lme4::lmer(AlphaAcid ~ genotype * year + (1|rep:year), data=Chem)
AAmodel <- lme4::lmer(AlphaAcid ~ (1|genotype) + (1|genotype:year) + year, data=Chem)
summary(AAmodel)
resid_panel(AAmodel, qqbands = TRUE, plots = "all") 

###   Broad Sense Heritability
###   genotype / (genotype + error)
AAvars <- as.data.frame(lme4::VarCorr(AAmodel))
AAvars[2,4] / (AAvars[2,4] + AAvars[3,4])
AAvars$percent <- AAvars$vcov/sum(AAvars$vcov)*100 #percent variance per term
###   genotype / (genotype + (error/number reps))
AAvars[2,4] / (AAvars[2,4] + AAvars[3,4]/4)
###   Cullis Heritability
bwardr::Cullis_H2(AAmodel,"genotype")

###    BLUPs
AAblup = coef(AAmodel)$'genotype'
AAblup$genotype = rownames(AAblup)
colnames(AAblup)[1] = "Alpha_Acid BLUP"

##    Alpha Acid - boxcox normalized
#model <- lme4::lmer(AlphaAcid ~ genotype * year + (1|rep:year), data=Chem)
AAnormmodel <- lme4::lmer(AlphaAcidboxcox ~ (1|genotype) + (1|genotype:year) + year, data=Chem)
summary(AAnormmodel)
resid_panel(AAnormmodel, qqbands = TRUE, plots = "all") 

###   Broad Sense Heritability
###   genotype / (genotype + error)
AAnormvars <- as.data.frame(lme4::VarCorr(AAnormmodel))
AAnormvars[2,4] / (AAnormvars[2,4] + AAnormvars[3,4])
AAnormvars$percent <- AAnormvars$vcov/sum(AAnormvars$vcov)*100 #percent variance per term
###   genotype / (genotype + (error/number reps))
AAnormvars[2,4] / (AAnormvars[2,4] + AAnormvars[3,4]/4)
###   Cullis Heritability
bwardr::Cullis_H2(AAnormmodel,"genotype")

###    BLUPs
AAnormblup = coef(AAnormmodel)$'genotype'
AAnormblup$genotype = rownames(AAnormblup)
colnames(AAnormblup)[1] = "Alpha_Acid_norm BLUP"

##    Beta Acid
BAmodel <- lme4::lmer(BetaAcid ~ (1|genotype) + (1|genotype:year) + year, data=Chem)
summary(BAmodel)
resid_panel(BAmodel, qqbands = TRUE, plots = "all") 

###    Broad Sense Heritability
####   genotype / (genotype + error)
BAvars <- as.data.frame(lme4::VarCorr(BAmodel))
BAvars[2,4] / (BAvars[2,4] + BAvars[3,4])
BAvars$percent <- BAvars$vcov/sum(BAvars$vcov)*100 #percent variance per term
####   genotype / (genotype + (error/number reps))
BAvars[2,4] / (BAvars[2,4] + BAvars[3,4]/4)
####   Cullis Heritability
bwardr::Cullis_H2(BAmodel,"genotype")

###    BLUPs
BAblup = coef(BAmodel)$'genotype'
BAblup$genotype = rownames(BAblup)
colnames(BAblup)[1] = "Beta_Acid BLUP"

##    Beta Acid - box normalized
BAnormmodel <- lme4::lmer(BetaAcidboxcox ~ (1|genotype) + (1|genotype:year) + year, data=Chem)
summary(BAnormmodel)
resid_panel(BAnormmodel, qqbands = TRUE, plots = "all") 

###   Broad Sense Heritability
###   genotype / (genotype + error)
BAnormvars <- as.data.frame(lme4::VarCorr(BAnormmodel))
BAnormvars[2,4] / (BAnormvars[2,4] + BAnormvars[3,4])
BAnormvars$percent <- BAnormvars$vcov/sum(BAnormvars$vcov)*100 #percent variance per term
###   genotype / (genotype + (error/number reps))
BAnormvars[2,4] / (BAnormvars[2,4] + BAnormvars[3,4]/4)
###   Cullis Heritability
bwardr::Cullis_H2(BAnormmodel,"genotype")

###    BLUPs
BAnormblup = coef(BAnormmodel)$'genotype'
BAnormblup$genotype = rownames(BAnormblup)
colnames(BAnormblup)[1] = "Beta_Acid_norm BLUP"

##    Total Oil
TOmodel <- lme4::lmer(TotalOil ~ (1|genotype) + (1|genotype:year) + year, data=Chem)
summary(TOmodel)
resid_panel(TOmodel, qqbands = TRUE, plots = "all") 

###    Broad Sense Heritability
####   genotype / (genotype + error)
TOvars <- as.data.frame(lme4::VarCorr(TOmodel))
TOvars[2,4] / (TOvars[2,4] + TOvars[3,4])
TOvars$percent <- TOvars$vcov/sum(TOvars$vcov)*100 #percent variance per term
####   genotype / (genotype + (error/number reps))
TOvars[2,4] / (TOvars[2,4] + TOvars[3,4]/4)
####   Cullis Heritability
bwardr::Cullis_H2(TOmodel,"genotype")

###    BLUPs
TOblup = coef(TOmodel)$'genotype'
TOblup$genotype = rownames(TOblup)
colnames(TOblup)[1] = "Total Oil BLUP"

##    Total Oil - boxcox normalized
TOnormmodel <- lme4::lmer(TotalOilboxcox ~ (1|genotype) + (1|genotype:year) + year, data=Chem)
summary(TOnormmodel)
resid_panel(TOnormmodel, qqbands = TRUE, plots = "all") 

###   Broad Sense Heritability
###   genotype / (genotype + error)
TOnormvars <- as.data.frame(lme4::VarCorr(TOnormmodel))
TOnormvars[2,4] / (TOnormvars[2,4] + TOnormvars[3,4])
TOnormvars$percent <- TOnormvars$vcov/sum(TOnormvars$vcov)*100 #percent variance per term
###   genotype / (genotype + (error/number reps))
TOnormvars[2,4] / (TOnormvars[2,4] + TOnormvars[3,4]/4)
###   Cullis Heritability
bwardr::Cullis_H2(TOnormmodel,"genotype")

###    BLUPs
TOnormblup = coef(TOnormmodel)$'genotype'
TOnormblup$genotype = rownames(TOnormblup)
colnames(TOnormblup)[1] = "Total_Oil_norm BLUP"

write.csv(AAblup, "blupAA.csv")
write.csv(BAblup, "blupBA.csv")
write.csv(TOblup, "blupTO.csv")
write.csv(AAnormblup, "blupAAboxcox.csv")
write.csv(BAnormblup, "blupBAboxcox.csv")
write.csv(TOnormblup, "blupTOboxcox.csv")

###     BLUEs using emmeans (with two values this is just a mean)
AA2023model <- lm(AlphaAcid ~ genotype + as.factor(rep), data=Chem2023)
EMM.AA2023 <- as.data.frame(emmeans(AA2023model,specs="genotype"))
BA2023model <- lm(BetaAcid ~ genotype + as.factor(rep), data=Chem2023)
EMM.BA2023 <- as.data.frame(emmeans(BA2023model,specs="genotype"))
TO2023model <- lm(TotalOil ~ genotype + as.factor(rep), data=Chem2023)
EMM.TO2023 <- as.data.frame(emmeans(TO2023model,specs="genotype"))

AAboxcox2023model <- lm(AlphaAcidboxcox ~ genotype + as.factor(rep), data=Chem2023)
EMM.AAboxcox2023 <- as.data.frame(emmeans(AAboxcox2023model,specs="genotype"))
BAboxcox2023model <- lm(BetaAcidboxcox ~ genotype + as.factor(rep), data=Chem2023)
EMM.BAboxcox2023 <- as.data.frame(emmeans(BAboxcox2023model,specs="genotype"))
TOboxcox2023model <- lm(TotalOilboxcox ~ genotype + as.factor(rep), data=Chem2023)
EMM.TOboxcox2023 <- as.data.frame(emmeans(TOboxcox2023model,specs="genotype"))

AA2024model <- lm(AlphaAcid ~ genotype + as.factor(rep), data=Chem2024)
EMM.AA2024 <- as.data.frame(emmeans(AA2024model,specs="genotype"))
BA2024model <- lm(BetaAcid ~ genotype + as.factor(rep), data=Chem2024)
EMM.BA2024 <- as.data.frame(emmeans(BA2024model,specs="genotype"))
TO2024model <- lm(TotalOil ~ genotype + as.factor(rep), data=Chem2024)
EMM.TO2024 <- as.data.frame(emmeans(TO2024model,specs="genotype"))

AAboxcox2024model <- lm(AlphaAcidboxcox ~ genotype + as.factor(rep), data=Chem2024)
EMM.AAboxcox2024 <- as.data.frame(emmeans(AAboxcox2024model,specs="genotype"))
BAboxcox2024model <- lm(BetaAcidboxcox ~ genotype + as.factor(rep), data=Chem2024)
EMM.BAboxcox2024 <- as.data.frame(emmeans(BAboxcox2024model,specs="genotype"))
TOboxcox2024model <- lm(TotalOilboxcox ~ genotype + as.factor(rep), data=Chem2024)
EMM.TOboxcox2024 <- as.data.frame(emmeans(TOboxcox2024model,specs="genotype"))

write.csv(EMM.AA2023, "blue2023AA.csv")
write.csv(EMM.BA2023, "blue2023BA.csv")
write.csv(EMM.TO2023, "blue2023TO.csv")
write.csv(EMM.AA2024, "blue2024AA.csv")
write.csv(EMM.BA2024, "blue2024BA.csv")
write.csv(EMM.TO2024, "blue2024TO.csv")
write.csv(EMM.AAboxcox2023, "blue2023boxcoxAA.csv")
write.csv(EMM.BAboxcox2023, "blue2023boxcoxBA.csv")
write.csv(EMM.TOboxcox2023, "blue2023boxcoxTO.csv")
write.csv(EMM.AAboxcox2024, "blue2024boxcoxAA.csv")
write.csv(EMM.BAboxcox2024, "blue2024boxcoxBA.csv")
write.csv(EMM.TOboxcox2024, "blue2024boxcoxTO.csv")

## Hop Box
### openness - standard
####  model
model <- lme4::lmer(openness ~ (1|genotype) + (1|genotype:year) + year, data=Morph)
resid_panel(model, qqbands = TRUE, plots = "all") 
####    BLUPs
blup = coef(model)$'genotype'
blup$genotype = rownames(blup)
colnames(blup)[1] = "openness BLUP"
write.csv(blup, "blup_openness.csv")

### openness - normalized boxcox
####  model
model <- lme4::lmer(opennessboxcox ~ (1|genotype) + (1|genotype:year) + year, data=Morph)
resid_panel(model, qqbands = TRUE, plots = "all") 
####    BLUPs
blup = coef(model)$'genotype'
blup$genotype = rownames(blup)
colnames(blup)[1] = "openness_boxcox BLUP"
write.csv(blup, "blup_opennessboxcox.csv")

### area - standard
####  model
model <- lme4::lmer(area ~ (1|genotype) + (1|genotype:year) + year, data=Morph)
resid_panel(model, qqbands = TRUE, plots = "all") 
####    BLUPs
blup = coef(model)$'genotype'
blup$genotype = rownames(blup)
colnames(blup)[1] = "area BLUP"
write.csv(blup, "blup_area.csv")

### area - normalized boxcox
####  model
model <- lme4::lmer(areaboxcox ~ (1|genotype) + (1|genotype:year) + year, data=Morph)
resid_panel(model, qqbands = TRUE, plots = "all") 
####    BLUPs
blup = coef(model)$'genotype'
blup$genotype = rownames(blup)
colnames(blup)[1] = "area BLUP"
write.csv(blup, "blup_areaboxcox.csv")

vars <- as.data.frame(lme4::VarCorr(model))
vars[2,4] / (vars[2,4] + vars[3,4])
vars$percent <- vars$vcov/sum(vars$vcov)*100 #percent variance per term
####   genotype / (genotype + (error/number reps))
vars[2,4] / (vars[2,4] + vars[3,4]/4)
####   Cullis Heritability
bwardr::Cullis_H2(model,"genotype")

###     BLUEs using emmeans (with two values this is just a mean)
model <- lm(openness ~ genotype, data=Morph2023)
EMM <- as.data.frame(emmeans(model,specs="genotype"))
write.csv(EMM, "blue_openness2023.csv")

model <- lm(opennessboxcox ~ genotype, data=Morph2023)
EMM <- as.data.frame(emmeans(model,specs="genotype"))
write.csv(EMM, "blue_openness_boxcox2023.csv")

model <- lm(openness ~ genotype, data=Morph2024)
EMM <- as.data.frame(emmeans(model,specs="genotype"))
write.csv(EMM, "blue_openness2024.csv")

model <- lm(opennessboxcox ~ genotype, data=Morph2024)
EMM <- as.data.frame(emmeans(model,specs="genotype"))
write.csv(EMM, "blue_openness_boxcox2024.csv")

model <- lm(area ~ genotype, data=Morph2023)
EMM <- as.data.frame(emmeans(model,specs="genotype"))
write.csv(EMM, "blue_area2023.csv")

model <- lm(areaboxcox ~ genotype, data=Morph2023)
EMM <- as.data.frame(emmeans(model,specs="genotype"))
write.csv(EMM, "blue_area_boxcox2023.csv")

model <- lm(area ~ genotype, data=Morph2024)
EMM <- as.data.frame(emmeans(model,specs="genotype"))
write.csv(EMM, "blue_area2024.csv")

model <- lm(areaboxcox ~ genotype, data=Morph2024)
EMM <- as.data.frame(emmeans(model,specs="genotype"))
write.csv(EMM, "blue_area_boxcox2024.csv")

model <- lm(cone_density ~ genotype, data=Morph2024)
EMM <- as.data.frame(emmeans(model,specs="genotype"))
write.csv(EMM, "blue_cone_density2024.csv")

model <- lm(cone_densityboxcoxf ~ genotype, data=Morph2024)
EMM <- as.data.frame(emmeans(model,specs="genotype"))
write.csv(EMM, "blue_cone_density_boxcox2024.csv")

#########################################       Phenotypic Distribution

setwd("F:/Hops_ChemMorph")
library(readxl)
library(tidyr)
library(ggplot2)
Pheno <- as.data.frame(read.table("BLUPs.txt", head = TRUE))
Pheno <- gather(Pheno, key="trait", value="value", c("BLUP.AA", "BLUP.BA", "BLUP.TO", "BLUP.area", "BLUP.openness"))
Pheno$trait <- factor(Pheno$trait, levels = c("BLUP.AA", "BLUP.BA", "BLUP.TO", "BLUP.area", "BLUP.openness"))

ggplot(Pheno, aes(x=trait, y=value, fill=trait)) + 
  geom_jitter(shape=16, position=position_jitter(0.2))+
  geom_violin()+
  theme(legend.position="none")+
  xlab("Trait") + ylab("Value")

#########################################       Association Mapping with GAPIT

library(pegas)
library(data.table)
library(readxl)
setwd("F:/Hops_ChemMorph")
Geno <- as.data.frame(read_excel("Geno.xlsx", sheet = "Geno_nospace"))
Geno_T <- transpose(Geno)
rownames(Geno_T) <- colnames(Geno)
colnames(Geno_T) <- rownames(Geno)
Geno_T[Geno_T == "0|0"] <- "0"
Geno_T[Geno_T == "1|1"] <- "2"
Geno_T[Geno_T == "0|1"] <- "1"
Geno_T[Geno_T == "1|0"] <- "1"
write.table(Geno_T,"Geno.txt", col.names = F)

setwd("F:/Hops_ChemMorph/AssocationMapping")
myGeno <- read.table("Geno.txt", head = TRUE)
myChem <- read.table("Pheno_NIR.txt", head = TRUE)
myMorph <- read.table("Pheno_HopBox.txt", head = TRUE)
Map <- read.table("Map.txt", head = TRUE)

library(multtest)
library(gplots)
library(genetics)
library(ape)
library(EMMREML)
library(compiler) 
library(scatterplot3d)
library(CMplot)
#library(GAPIT3)
#library(BLINK)
source("http://zzlab.net/GAPIT/GAPIT.library.R")
source("http://zzlab.net/GAPIT/gapit_functions.txt")
source("http://zzlab.net/FarmCPU/FarmCPU_functions.txt")

setwd("F:/Hops_ChemMorph/AssocationMapping/Chem")
GAPIT(Y=myChem, GD=myGeno, GM=Map, PCA.total=0, model="Blink", file.output=T)
GAPIT(Y=myChem, GD=myGeno, GM=Map, PCA.total=4, model="Blink", file.output=T)
GAPIT(Y=myChem, GD=myGeno, GM=Map, PCA.total=0, model="GLM", file.output=T)
setwd("F:/Hops_ChemMorph/AssocationMapping/HopBox")
GAPIT(Y=myMorph, GD=myGeno, GM=Map, PCA.total=0, model="Blink", file.output=T)
GAPIT(Y=myMorph, GD=myGeno, GM=Map, PCA.total=4, model="Blink", file.output=T)
GAPIT(Y=myMorph, GD=myGeno, GM=Map, PCA.total=0, model="GLM", file.output=T)

#########################################       Manhattan Plots with CMplot

library(readxl)
library(CMplot)
setwd("F:/Hops_ChemMorph/AssocationMapping/")
pvalues <- as.data.frame(read_excel("pvalues.xlsx", sheet = "AApvalues"))
pvalues <- as.data.frame(read_excel("pvalues.xlsx", sheet = "BApvalues"))
pvalues <- as.data.frame(read_excel("pvalues.xlsx", sheet = "TOpvalues"))
pvalues <- as.data.frame(read_excel("pvalues.xlsx", sheet = "ARpvalues"))
pvalues <- as.data.frame(read_excel("pvalues.xlsx", sheet = "OPpvalues"))
### SNPsnp density
CMplot(pvalues, type="p",plot.type="d",bin.size=1e6,chr.den.col=c("darkgreen", "yellow", "red"),file="jpg",dpi=300,
       file.output=TRUE,verbose=TRUE,width=9,height=6)
### Manhattan
CMplot(pvalues, plot.type=c("m"), col="grey", pch=c(19,19,19,15,15,15,17,17,17,18,18,18),
       file.output = TRUE, file="pdf", dpi=300, multraits=TRUE, 
       chr.labels=paste(c("Chr 1","Chr 2","Chr 3","Chr 4","Chr 5","Chr 6","Chr 7","Chr 8","Chr 9","Chr X")), 
       chr.border = TRUE,
       threshold=c(0.05/nrow(pvalues),0.01/nrow(pvalues)),
       threshold.lty=c(1,2), threshold.lwd=c(1,1), 
       legend.ncol=4, legend.pos = "middle", points.alpha = 255,
       amplify= TRUE, signal.pch=c(19,19,19,15,15,15,17,17,17,18,18,18), signal.col=c("#332288", "#DC267F", "#FE6100","#332288", "#DC267F", "#FE6100","#332288", "#DC267F", "#FE6100","#332288", "#DC267F", "#FE6100"),
       bin.size=1e5, chr.den.col=c("darkgreen", "yellow", "red"))

### QQ
CMplot(pvalues, plot.type=c("q"), threshold=c(0.05/nrow(pvalues),0.01/nrow(pvalues)),
       threshold.lty=c(1,2), threshold.lwd=c(1,1), signal.pch=c(19,19,19,15,15,15,17,17,17,18,18,18),
       col=c("#332288", "#DC267F", "#FE6100","#332288", "#DC267F", "#FE6100","#332288", "#DC267F", "#FE6100","#332288", "#DC267F", "#FE6100"),
       file.output = TRUE, file="pdf", dpi=300, multraits=TRUE)

#########################################       PxG & AD Plots
###       Phenotype x Genotype
library(ggplot2)
library(tidyverse)
setwd("D:/Hops_ChemMorph/AssocationMapping")
geno<- read_table("Geno.txt")
geno<-as.data.frame(sapply(geno, function(x) gsub("\"", "", x)))
names <-colnames(geno)
names<-as.data.frame(sapply(names, function(x) gsub("\"", "", x)))
colnames(geno) <-names[,1]

geno[geno == "0"] <- "A"
geno[geno == "1"] <- "H"
geno[geno == "2"] <- "B"
pheno <-read_table("Pheno_NIR.txt")
pheno2 <-read_table("Pheno_HopBox.txt")

#pheno<-na.omit(pheno)
geno2<-subset(geno, Taxa %in% pheno$Taxa)

pheno <- pheno[order(pheno$Taxa),]
geno2 <- geno2[order(geno2$Taxa),]
pheno2 <- pheno2[order(pheno2$Taxa),]
pheno3 <-inner_join(pheno,pheno2,by="Taxa")

### Alpha Acid
YOUR_MARKERS <- c("Chr2_94993080", "Chr4_341967019","Chr3_259895702", "Chr2_389144853","ChrX_193884342", 
                  "Chr2_52775593", "Chr9_143875744","Chr6_313334984", "Chr4_201164213","Chr4_342828442","Chr3_22216642",
                  "ChrX_214567482", "Chr4_340839925","Chr7_2345310", "Chr8_204116007")
YOUR_TRAITS <- c("Taxa","BLUP.AA")

### Beta Acid
YOUR_MARKERS <- c("Chr3_148491125", "Chr4_16779968", "Chr4_26989754", "Chr4_340839925","Chr4_341967019",
                  "Chr7_2345310", "Chr8_40403670", "ChrX_244034803","ChrX_405160052", "ChrX_413717679")
YOUR_TRAITS <- c("Taxa","BLUP.BA")

### Total Oil
YOUR_MARKERS <- c("ChrX_121312918","ChrX_414804061", "Chr8_229402574", "ChrX_192570590","ChrX_214321371",
                 "ChrX_193884342", "ChrX_214567482")
YOUR_TRAITS <- c("Taxa","BLUP.TO")

### Area
YOUR_MARKERS <- c("Chr5_306280798", "Chr8_204116007", "Chr5_105190810", "Chr1_434468125",
                  "Chr1_422531025","Chr9_8295045", "Chr8_67399361")
YOUR_TRAITS <- c("Taxa","BLUP.area")

### Openness
YOUR_MARKERS <- c("Chr5_16477979","Chr8_40129263", "Chr4_18198833","Chr6_299269481","Chr3_95899604",
                  "Chr7_208799781","Chr1_136782373", "Chr2_27433056","Chr6_179085251","Chr2_408675615")
YOUR_TRAITS <- c("Taxa","BLUP.openness")

PxG <- data.frame(matrix(ncol = 36, nrow = 0))
x <- colnames(pheno3)
x <- append(x,c("Marker","Call"))
colnames(PxG) <- x
for(z in seq(YOUR_MARKERS)){
  pheno4 <- pheno3[,YOUR_TRAITS]
  pheno4$Marker <- geno2[,YOUR_MARKERS[z]]
  pheno4 <- as.data.frame(pheno4)
  groups <- pheno4 %>%
    group_by(Marker,Taxa) %>%summarise(across(everything(), mean),.groups = 'drop')  %>%
    as.data.frame()
  groups <- as.data.frame(groups)
  groups$Call <- groups$Marker
  groups$Marker <- YOUR_MARKERS[z]
  PxG <- rbind(groups,PxG)
}

### Alpha Acid
YOUR_MARKERS <- c("Chr2_94993080", "Chr4_341967019","Chr3_259895702", "Chr2_389144853","ChrX_193884342", 
                  "Chr2_52775593", "Chr9_143875744","Chr6_313334984", "Chr4_201164213","Chr4_342828442","Chr3_22216642",
                  "ChrX_214567482", "Chr4_340839925", "Chr7_2345310","Chr8_204116007")
YOUR_TRAITS <- c("BLUP.AA","BLUP.AA","BLUP.AA","BLUP.AA","BLUP.AA","BLUP.AA","BLUP.AA","BLUP.AA","BLUP.AA","BLUP.AA","BLUP.AA",
                 "BLUP.AA","BLUP.AA","BLUP.AA","BLUP.AA")

### Beta Acid
YOUR_MARKERS <- c("Chr3_148491125", "Chr4_16779968", "Chr4_26989754", "Chr4_340839925","Chr4_341967019",
                  "Chr7_2345310", "Chr8_40403670", "ChrX_244034803","ChrX_405160052", "ChrX_413717679")
YOUR_TRAITS <- c("BLUP.BA","BLUP.BA","BLUP.BA","BLUP.BA","BLUP.BA","BLUP.BA","BLUP.BA","BLUP.BA","BLUP.BA","BLUP.BA")

### Total Oil
YOUR_MARKERS <- c("ChrX_121312918","ChrX_414804061", "Chr8_229402574", "ChrX_192570590","ChrX_214321371",
                  "ChrX_193884342", "ChrX_214567482")
YOUR_TRAITS <- c("BLUP.TO","BLUP.TO","BLUP.TO","BLUP.TO","BLUP.TO","BLUP.TO","BLUP.TO")

### Area
YOUR_MARKERS <- c("Chr5_306280798", "Chr8_204116007", "Chr5_105190810", "Chr1_434468125",
                  "Chr1_422531025","Chr9_8295045", "Chr8_67399361")
YOUR_TRAITS <- c("BLUP.area","BLUP.area","BLUP.area","BLUP.area","BLUP.area","BLUP.area","BLUP.area")

### Openness
YOUR_MARKERS <- c("Chr5_16477979","Chr8_40129263", "Chr4_18198833","Chr6_299269481","Chr3_95899604",
                  "Chr7_208799781","Chr1_136782373", "Chr2_27433056","Chr6_179085251","Chr2_408675615")
YOUR_TRAITS <- c("BLUP.openness","BLUP.openness","BLUP.openness","BLUP.openness","BLUP.openness",
                 "BLUP.openness","BLUP.openness","BLUP.openness","BLUP.openness","BLUP.openness")

PxG_summary = data.frame(Call=NA,Mean=NA,Marker=NA,SD=NA,Trait=NA,SD_Min=NA,SD_Max=NA,Count=NA)
for(k in seq(YOUR_TRAITS)){
  print(k)
  print(YOUR_TRAITS[k])
  trait_index<- which(colnames(pheno3)==(YOUR_TRAITS[k]))
  pheno3$working <-unlist(pheno3[,trait_index])
  pheno4 <-pheno3
  pheno4$Marker <-geno2[,YOUR_MARKERS[k]]
  pheno4 <-as.data.frame(pheno4)
  groups <-pheno4 %>%
    group_by(Marker) %>%
    summarise(Mean = mean(working,na.rm=T), SD = sd(working,na.rm=T),Count=n(),.groups = 'drop') %>%ungroup
  
  groups<-as.data.frame(groups)
  groups$Call<-groups$Marker
  
  groups$Marker <-YOUR_MARKERS[k]
  groups$Trait <-YOUR_TRAITS[k]
  groups$SD_Min <-groups$Mean-groups$SD
  groups$SD_Max <-groups$Mean+groups$SD
  
  PxG_summary<-rbind(groups,PxG_summary)
  PxG_summary <- na.omit(PxG_summary)
}

PxG$Call <- factor(PxG$Call, levels = c("A","H","B"))
PxG_summary$Call <- factor(PxG_summary$Call, levels = c("A","H","B"))
colours <- c("#332288", "#785EF0", "#DC267F", "#FE6100", "#FFB000")

ggplot(PxG, aes(Call, BLUP.AA))+
  geom_jitter(aes(colour = Call))+
  geom_vline(aes(xintercept = 1.5), linetype="dashed") +
  geom_vline(aes(xintercept = 2.5), linetype="dashed") +
  labs(x = "Genotype", y = "Alpha Acid %")+  
  facet_wrap(~ Marker, nrow= 3)+
  geom_errorbar(data = PxG_summary, aes(x = Call, y = Mean, ymin = SD_Min, ymax = SD_Max),
                size=1, color=c("black"), width=.1)+
  stat_summary(fun.y=mean, geom="pointrange", color=c("black"))+
  theme(legend.position="none")
ggsave("PxG_AA.jpg", width = 6, height = 4, dpi = 300)

ggplot(PxG, aes(Call, BLUP.BA))+
  geom_jitter(aes(colour = Call))+
  geom_vline(aes(xintercept = 1.5), linetype="dashed") +
  geom_vline(aes(xintercept = 2.5), linetype="dashed") +
  labs(x = "Genotype", y = "Beta Acid %")+  
  facet_wrap(~ Marker, nrow= 2)+
  geom_errorbar(data = PxG_summary, aes(x = Call, y = Mean, ymin = SD_Min, ymax = SD_Max),
                size=1, color=c("black"), width=.1)+
  stat_summary(fun.y=mean, geom="pointrange", color=c("black"))+
  theme(legend.position="none")
ggsave("PxG_BA.jpg", width = 6, height = 4, dpi = 300)

ggplot(PxG, aes(Call, BLUP.TO))+
  geom_jitter(aes(colour = Call))+
  geom_vline(aes(xintercept = 1.5), linetype="dashed") +
  geom_vline(aes(xintercept = 2.5), linetype="dashed") +
  labs(x = "Genotype", y = "Total Oil mL/100g")+  
  facet_wrap(~ Marker, nrow= 2)+
  geom_errorbar(data = PxG_summary, aes(x = Call, y = Mean, ymin = SD_Min, ymax = SD_Max),
                size=1, color=c("black"), width=.1)+
  stat_summary(fun.y=mean, geom="pointrange", color=c("black"))+
  theme(legend.position="none")
ggsave("PxG_TO.jpg", width = 6, height = 4, dpi = 300)

ggplot(PxG, aes(Call, BLUP.area))+
  geom_jitter(aes(colour = Call))+
  geom_vline(aes(xintercept = 1.5), linetype="dashed") +
  geom_vline(aes(xintercept = 2.5), linetype="dashed") +
  labs(x = "Genotype", y = "Area cm^2")+  
  facet_wrap(~ Marker, nrow= 2)+
  geom_errorbar(data = PxG_summary, aes(x = Call, y = Mean, ymin = SD_Min, ymax = SD_Max),
                size=1, color=c("black"), width=.1)+
  stat_summary(fun.y=mean, geom="pointrange", color=c("black"))+
  theme(legend.position="none")
ggsave("PxG_AR.jpg", width = 6, height = 4, dpi = 300)

ggplot(PxG, aes(Call, BLUP.openness))+
  geom_jitter(aes(colour = Call))+
  geom_vline(aes(xintercept = 1.5), linetype="dashed") +
  geom_vline(aes(xintercept = 2.5), linetype="dashed") +
  labs(x = "Genotype", y = "Openness")+  
  facet_wrap(~ Marker, ncol= 5)+
  geom_errorbar(data = PxG_summary, aes(x = Call, y = Mean, ymin = SD_Min, ymax = SD_Max),
                size=1, color=c("black"), width=.1)+
  stat_summary(fun.y=mean, geom="pointrange", color=c("black"))+
  theme(legend.position="none")
ggsave("PxG_OP.jpg", width = 6, height = 4, dpi = 300)

###       Phenotype x Allele Dosage
library(tidyverse)
library(ggplot2)
library(ggpubr)
library(readxl)
setwd("D:/Hops_ChemMorph")
PxH <- read_excel("AM_summary_SC2.xlsx", sheet = "PxH")

ggplot(PxH, aes(Alleles_AA, AlphaAcid))+
  geom_jitter(aes(colour = Alleles_AA))+
  geom_vline(aes(xintercept = 1.5), linetype="dashed") +
  geom_vline(aes(xintercept = 2.5), linetype="dashed") +
  geom_vline(aes(xintercept = 3.5), linetype="dashed") +
  geom_vline(aes(xintercept = 4.5), linetype="dashed") +
  geom_vline(aes(xintercept = 5.5), linetype="dashed") +
  geom_vline(aes(xintercept = 6.5), linetype="dashed") +
  geom_vline(aes(xintercept = 7.5), linetype="dashed") +
  geom_vline(aes(xintercept = 8.5), linetype="dashed") +
  geom_vline(aes(xintercept = 9.5), linetype="dashed") +
  geom_vline(aes(xintercept = 10.5), linetype="dashed") +
  geom_vline(aes(xintercept = 11.5), linetype="dashed") +
  geom_vline(aes(xintercept = 12.5), linetype="dashed") +
  geom_vline(aes(xintercept = 13.5), linetype="dashed") +
  geom_vline(aes(xintercept = 14.5), linetype="dashed") +
  geom_vline(aes(xintercept = 15.5), linetype="dashed") +
  geom_vline(aes(xintercept = 16.5), linetype="dashed") +
  geom_vline(aes(xintercept = 17.5), linetype="dashed") +
  geom_vline(aes(xintercept = 18.5), linetype="dashed") +
  geom_vline(aes(xintercept = 19.5), linetype="dashed") +
  scale_x_continuous(n.breaks = 17) +
  labs(x = "Number of Favorable Alleles", y = "Alpha Acid %")+
  geom_smooth(method='lm')+
  stat_cor(label.x = 2.9, label.y = 19) +
  stat_regline_equation(label.x = 3, label.y = 18)+
  theme_bw()+
  theme(legend.position="none")
ggsave("PxH_AA.jpg", width = 6, height = 4, dpi = 300)

PxH <- read_excel("AM_summary_SC2.xlsx", sheet = "PxH")
ggplot(PxH, aes(Alleles_BA, BetaAcid))+
  geom_jitter(aes(colour = Alleles_BA))+
  geom_vline(aes(xintercept = 2.5), linetype="dashed") +
  geom_vline(aes(xintercept = 3.5), linetype="dashed") +
  geom_vline(aes(xintercept = 4.5), linetype="dashed") +
  geom_vline(aes(xintercept = 5.5), linetype="dashed") +
  geom_vline(aes(xintercept = 6.5), linetype="dashed") +
  geom_vline(aes(xintercept = 7.5), linetype="dashed") +
  geom_vline(aes(xintercept = 8.5), linetype="dashed") +
  geom_vline(aes(xintercept = 9.5), linetype="dashed") +
  geom_vline(aes(xintercept = 10.5), linetype="dashed") +
  geom_vline(aes(xintercept = 11.5), linetype="dashed") +
  geom_vline(aes(xintercept = 12.5), linetype="dashed") +
  geom_vline(aes(xintercept = 13.5), linetype="dashed") +
  geom_vline(aes(xintercept = 14.5), linetype="dashed") +
  geom_vline(aes(xintercept = 15.5), linetype="dashed") +
  geom_vline(aes(xintercept = 16.5), linetype="dashed") +
  geom_vline(aes(xintercept = 17.5), linetype="dashed") +
  geom_vline(aes(xintercept = 18.5), linetype="dashed") +
  labs(x = "Number of Favorable Alleles", y = "Beta Acid %")+
  geom_smooth(method='lm')+
  stat_cor(label.x = 3.9, label.y = 9.5) +
  stat_regline_equation(label.x = 4, label.y = 9)+
  scale_x_continuous(n.breaks = 17) +
  theme_bw()+
  theme(legend.position="none")
ggsave("PxH_BA.jpg", width = 6, height = 4, dpi = 300)

PxH <- read_excel("AM_summary_SC2.xlsx", sheet = "PxH")
ggplot(PxH, aes(Alleles_TO, TotalOil))+
  geom_jitter(aes(colour = Alleles_TO))+
  geom_vline(aes(xintercept = 1.5), linetype="dashed") +
  geom_vline(aes(xintercept = 2.5), linetype="dashed") +
  geom_vline(aes(xintercept = 3.5), linetype="dashed") +
  geom_vline(aes(xintercept = 4.5), linetype="dashed") +
  geom_vline(aes(xintercept = 5.5), linetype="dashed") +
  geom_vline(aes(xintercept = 6.5), linetype="dashed") +
  geom_vline(aes(xintercept = 7.5), linetype="dashed") +
  geom_vline(aes(xintercept = 8.5), linetype="dashed") +
  geom_vline(aes(xintercept = 9.5), linetype="dashed") +
  geom_vline(aes(xintercept = 9.5), linetype="dashed") +
  geom_vline(aes(xintercept = 10.5), linetype="dashed") +
  geom_vline(aes(xintercept = 11.5), linetype="dashed") +
  geom_vline(aes(xintercept = 12.5), linetype="dashed") +
  geom_vline(aes(xintercept = 13.5), linetype="dashed") +
  geom_vline(aes(xintercept = 14.5), linetype="dashed") +
  labs(x = "Number of Favorable Alleles", y = "Total Oil mL/100g")+
  geom_smooth(method='lm')+
  stat_cor(label.x = 3, label.y = 4) +
  stat_regline_equation(label.x = 2.9, label.y = 3.75)+
  scale_x_continuous(n.breaks = 17)+
  theme_bw()+
  theme(legend.position="none")
ggsave("PxH_TO.jpg", width = 6, height = 4, dpi = 300)

PxH <- read_excel("AM_summary_SC2.xlsx", sheet = "PxH")
ggplot(PxH, aes(Alleles_AR, Area))+
  geom_jitter(aes(colour = Alleles_AR))+
  geom_vline(aes(xintercept = 0.5), linetype="dashed") +
  geom_vline(aes(xintercept = 1.5), linetype="dashed") +
  geom_vline(aes(xintercept = 2.5), linetype="dashed") +
  geom_vline(aes(xintercept = 3.5), linetype="dashed") +
  geom_vline(aes(xintercept = 4.5), linetype="dashed") +
  geom_vline(aes(xintercept = 5.5), linetype="dashed") +
  geom_vline(aes(xintercept = 6.5), linetype="dashed") +
  geom_vline(aes(xintercept = 7.5), linetype="dashed") +
  geom_vline(aes(xintercept = 8.5), linetype="dashed") +
  geom_vline(aes(xintercept = 9.5), linetype="dashed") +
  labs(x = "Number of Favorable Alleles", y = "Area mm^2")+
  geom_smooth(method='lm')+
  stat_cor(label.x = 0.9, label.y = 9.5) +
  stat_regline_equation(label.x = 1, label.y = 9)+  
  scale_x_continuous(n.breaks = 17) +
  theme_bw()+
  theme(legend.position="none")
ggsave("PxH_AR.jpg", width = 6, height = 4, dpi = 300)

PxH <- read_excel("AM_summary_SC2.xlsx", sheet = "PxH")
ggplot(PxH, aes(Alleles_OP, Openness))+
  geom_jitter(aes(colour = Alleles_OP))+
  geom_vline(aes(xintercept = 1.5), linetype="dashed") +
  geom_vline(aes(xintercept = 2.5), linetype="dashed") +
  geom_vline(aes(xintercept = 3.5), linetype="dashed") +
  geom_vline(aes(xintercept = 4.5), linetype="dashed") +
  geom_vline(aes(xintercept = 5.5), linetype="dashed") +
  geom_vline(aes(xintercept = 6.5), linetype="dashed") +
  geom_vline(aes(xintercept = 7.5), linetype="dashed") +
  geom_vline(aes(xintercept = 8.5), linetype="dashed") +
  geom_vline(aes(xintercept = 9.5), linetype="dashed") +
  geom_vline(aes(xintercept = 10.5), linetype="dashed") +
  geom_vline(aes(xintercept = 11.5), linetype="dashed") +
  geom_vline(aes(xintercept = 12.5), linetype="dashed") +
  geom_vline(aes(xintercept = 13.5), linetype="dashed") +
  geom_vline(aes(xintercept = 14.5), linetype="dashed") +
  geom_vline(aes(xintercept = 15.5), linetype="dashed") +
  labs(x = "Number of Favorable Alleles", y = "Openness")+
  geom_smooth(method='lm')+
  stat_cor(label.x = 2.9, label.y = 3.95) +
  stat_regline_equation(label.x = 3, label.y = 3.9)+  
  scale_x_continuous(n.breaks = 16) +
  theme_bw()+
  theme(legend.position="none")
ggsave("PxH_OP.jpg", width = 6, height = 4, dpi = 300)
