# Supplementary material for: Association mapping for hop cone chemistry and morphology identifies natural beneficial allele stacks
Source: Plant Genome. 2026 Apr 28;19:e70238. doi: 10.1002/tpg2.70238 (PMC13125966; doi:10.1002/tpg2.70238)
Supplement: Supplementary file 8 — Supplemental File S7: R script used for LD decay analyses [file TPG2-19-e70238-s004.R]

setwd("C:/Users/peter.schmuker/OneDrive - Washington State University (email.wsu.edu)/HOP_GS")
library(data.table)
library(janitor)
library(tidyverse)
library(gaston)
#Read in Marker Calls and Marker Map File
geno2 <-read.csv("cleaned markers.csv")
map<-read_table("Map.txt")

#Sort Columns into desired order and rename
map <- map[, c("Chr", "Marker", "Pos")] 
names(map) <- c("chr","id","pos")
#Meet formatting for Gaston Package
map$A1 <-NA
map$A2 <-NA
map$dist <-NA
#Create bed file for Gaston
bed<-gaston::as.bed.matrix(x=as.matrix(geno2[,-1]),bim=map)
#Calculate LD between all marker pairs
y <- gaston::LD(bed, c(1,ncol(bed)),measure ='r2')
#Set upper triangle and diagonal to NA to remove linkage of a marker against
#itself and help with duplication ie ld between marker 1 v 2 and 2 v 1
y[upper.tri(y)] <- NA
diag(y) <-NA
#Reshape matrix
y2 <-rstatix::cor_gather(y, drop.na = TRUE)
#Fix naming
y2$chr1<-sub("\\_.*", "", y2$var1)
y2$chr2<-sub("\\_.*", "", y2$var2)
#Only keep calculations between markers on the same chromosome
y3<-y2 %>% filter(chr1==chr2)
y3$dist1 <-sub('.*_', '', y3$var1)
y3$dist2 <-sub('.*_', '', y3$var2)
y3$dist1<-as.numeric(y3$dist1)
y3$dist2<-as.numeric(y3$dist2)
#Calculate distance between marker comparisons 
y3$diff <-abs(y3$dist1-y3$dist2)

#write.csv(y3,"C:/Users/peter.schmuker/OneDrive - Washington State University (email.wsu.edu)/HOP_GS/R2_PER_CHROM.csv",row.names=F)
